# Supplementary material for: Decoding protein phosphorylation during oocyte meiotic divisions using phosphoproteomics
Source: eLife. 2025 Jul 17;13:RP104255. doi: 10.7554/eLife.104255 (PMC12270485; doi:10.7554/eLife.104255)
Supplement: Figure 10—source data 2. [file elife-104255-fig10-data2.zip]

Archive with 3 entries (2 files):
- Figure 9-source data 2/
- Figure 9-source data 2/blots marked.pdf
- Figure 9-source data 2/desktop.ini
