# Supplementary material for: Decoding protein phosphorylation during oocyte meiotic divisions using phosphoproteomics
Source: eLife. 2025 Jul 17;13:RP104255. doi: 10.7554/eLife.104255 (PMC12270485; doi:10.7554/eLife.104255)
Supplement: Source code 1. [file elife-104255-code1.zip]

Archive with 14 entries (13 files):
- deposit_code/
- deposit_code/norm24Fr.Sym.csv
- deposit_code/exploreProt01.m
- __MACOSX/deposit_code/._exploreProt01.m
- deposit_code/.DS_Store
- __MACOSX/deposit_code/._.DS_Store
- deposit_code/Leon_proteome_newDatabase_20190115.csv
- deposit_code/oocytesTimecourseDP1.Sym.csv
- deposit_code/explorePhos01.m
- __MACOSX/deposit_code/._explorePhos01.m
- deposit_code/XlaHuman.27150636.proteins.genesym.defs.uniq.txt
- __MACOSX/deposit_code/._XlaHuman.27150636.proteins.genesym.defs.uniq.txt
- deposit_code/plot_clusters.m
- __MACOSX/deposit_code/._plot_clusters.m
