# Supplementary material for: Decoding protein phosphorylation during oocyte meiotic divisions using phosphoproteomics
Source: eLife. 2025 Jul 17;13:RP104255. doi: 10.7554/eLife.104255 (PMC12270485; doi:10.7554/eLife.104255)
Supplement: Source code 1. [file elife-104255-code1.zip › deposit_code/norm24Fr.Sym.csv]

Symbol	ProteinId	Gene Symbol	Description	Group ID	Number of peptides	Collapsed?	default~rq_126_sn_sum	default~rq_127n_sn_sum	default~rq_127c_sn_sum	default~rq_128n_sn_sum	default~rq_128c_sn_sum	default~rq_129n_sn_sum	default~rq_129c_sn_sum	default~rq_130n_sn_sum	default~rq_130c_sn_sum	default~rq_131_sn_sum	default~rq_131C_sn_sum
CLPX	Xelaev18018424m			0	4	C	229.099	243.855	254.335	308.992	264.003	287.725	263.724	270.441	246.128	280.152	434.78
CLPX	Xelaev18020446m			0	15	C	962.041	993.551	1044.25	1088.73	1094.49	1138.58	1150.4	1069.61	1154.8	1171.54	1516.69
PSMC5	Xelaev18043364m			1	6	C	101.108	101.876	116.961	114.701	116.883	112.663	104.49	114.844	109.984	109.191	60.8259
PSMC5	Xelaev18046105m			1	93	C	6544.99	6729	6541.19	6295.14	6513.5	6456.06	6379.98	6321.12	6585.67	6442.66	3781.42
PSMC2	Xelaev18020971m			1	106	C	7332.25	7389.93	7539.64	7091.86	7476.61	7170.85	7442.71	7158.69	7598.7	7247.36	4282.94
PSMC1	Xelaev18039531m			1	88	C	7192.1	7257.69	7125.23	7003.07	7313.04	6990.75	7045.43	7256.21	7289.05	7001.59	3910.7
PSMC1	Xelaev18041326m			1	7	C	287.296	270.837	266.165	259.184	269.407	271.081	289.308	280.589	289.349	279.367	1023.13
SPATA5	Xelaev18005603m			1	5	C	164.652	156.266	169.786	172.02	172.057	159.195	173.006	158.757	153.852	158.733	277.266
ANKFY1	Xelaev18015397m			2	21	C	1347.52	1367.02	1356.01	1274.11	1291.19	1294.8	1297.11	1313.51	1282.47	1267.27	1391.99
ANKFY1	Xelaev18012807m			2	25	C	1169.5	1330.41	1201.89	1180.48	1180.46	1209.54	1196.1	1202.82	1204.53	1235.15	1005.05
PNPT1	Xelaev18028835m			3	43	C	3651.43	3767.68	3615.05	3639.44	3508.2	3595.27	3482.14	3643.93	3510.84	3715.92	1291.58
TMOD3	Xelaev18018206m			4	14	C	644.037	583.928	605.686	631.4	595.296	621.119	608.915	600.613	615.036	611.846	1267.04
TMOD3	Xelaev18020632m			4	7	C	370.488	324.918	339.886	329.542	343.092	350.08	378.878	347.369	400.616	381.63	1175.37
RHBDF2	Xelaev18044096m			5	2	C	134.491	179.581	174.636	185.716	180.832	179.428	172.891	160.169	147.154	159.715	92.4502
MTMR9	Xelaev18028236m			5	8	C	697.213	721.475	716.669	688.108	712.389	673.756	704.067	696.003	689.411	686.964	526.554
MTMR9	Xelaev18030197m			5	2	C	84.6133	82.3679	95.0636	86.0668	87.9378	93.5941	82.7482	84.371	81.5401	90.6618	106.218
ZP3	Xelaev18001004m			6	13	C	540.946	328.215	1426.67	1205.71	1477.57	510.831	437.189	1863.13	333.466	1387.83	135.639
CAST	Xelaev18010809m			7	40	C	4677.1	3890.73	4176.08	3984.67	3801.83	3802.71	3745.08	3822.92	3441.51	3501.08	10994.7
CAST	Xelaev18008054m			7	28	C	3126.49	2351.17	2896.87	2636.44	2802.33	2518.05	2671.49	2523.59	2576.85	2437.53	10706
PSMD4	Xelaev18040907m			8	12	C	301.886	316.743	298.555	293.187	296.444	293.198	298.021	279.741	280.495	274.45	316.931
PSMD4	Xelaev18042999m			8	57	C	3631.13	3666.63	3717.47	3625.54	3578.81	3781.79	3689.02	3662.26	3710.28	3671.87	2108.26
NDUFA6	Xelaev18023543m			9	15	C	1367.56	1576.49	1427.68	1450.39	1484.67	1363.27	1388.31	1428.55	1417.12	1421.38	353.289
NDUFA6	Xelaev18025557m			9	14	C	935.75	1070.48	906.625	897.28	935.533	838.022	884.587	842.954	873.608	862.222	392.156
STAU2	Xelaev18033800m			10	8	C	578.068	529.453	549.673	583.954	548.283	547.185	548.157	512.018	511.798	505.653	1537.06
STAU2	Xelaev18003631m			10	7	C	602.164	502.183	525.066	591.533	533.861	540.346	527.527	483.495	487.21	502.579	660.223
STAU1	Xelaev18046129m			10	21	C	1695.32	1475.05	1428.98	1482.35	1426.26	1418.55	1483.82	1285.29	1236.18	1262.31	1105.14
STAU1	Xelaev18043402m			10	9	C	806.42	677.498	538.386	601.619	615.13	639.513	625.884	532.508	529.647	572.589	1093.77
C1ORF112	Xelaev18023598m			11	4	C	398.142	389.324	407.745	411.518	451.759	433.12	450.006	404.359	408.649	414.872	140.971
WDHD1	Xelaev18039657m			12	74	C	5875.76	5918.89	6054.34	5748.62	6137.55	6050.32	6149.93	5722.04	5940.27	5847.41	977.48
GNG2	Xelaev18039669m			13	2	C	112.322	107.186	107.767	101.255	111.629	106.107	111.138	98.9621	105.486	92.7378	27.8882
NUB1	Xelaev18030654m			14	2	C	70.4425	68.3341	76.6677	59.657	64.2795	57.5332	63.0501	55.6717	61.9324	63.1796	249.54
COG3	Xelaev18015777m			15	13	C	812.841	837.798	832.809	833.408	890.558	897.478	861.39	868.559	877.098	878.407	733.254
COG3	Xelaev18013267m			15	4	C	192.344	205.874	193.066	214.824	206.817	216.204	201.746	210.02	211.711	201.611	198.295
IPO9	Xelaev18015003m			16	15	C	1068.87	1109.97	1126.67	1133.78	1099.63	1139.5	1151.94	1089.43	1104.35	1072.2	225.963
IPO9	Xelaev18012175m			16	63	C	4663.32	5036.26	4819.22	4958.15	4831.55	5016.11	4904.27	4880	4830.74	4872.88	1417.24
GAPDH	Xelaev18034420m			17	506	C	32516.4	33049.6	33959.3	33006.6	33268.6	33006.7	33115.5	34290.2	34842.3	34541	11901.2
GAPDH	Xelaev18036725m			17	414	C	30100.9	30514.3	30504.2	30983.8	30003.8	30088	29608.8	30587.4	30782.6	31275.1	14258.2
GAPDH	Xelaev18000200m			17	3	C	70.2685	290.272	109.341	103.45	119.872	76.1852	81.4663	75.1475	103.491	109.931	116.407
U2SURP	Xelaev18027730m			18	12	C	1014.86	1067.95	1040.88	1092.98	1053.22	1108.89	1122.71	1141.34	1078.35	1097.37	1344.52
U2SURP	Xelaev18029820m			18	1	C	51.6167	47.9276	43.9413	55.8479	58.7393	54.6476	54.7206	56.2554	60.3949	56.5301	133.128
SEPT10	Xelaev18012970m			19	17	C	952.038	1009.9	1132.88	1233.54	1258.68	1397.79	1332.99	1404.07	1475.59	1468.62	1177.59
SEPT8	Xelaev18017192m			19	23	C	1210.21	1081.48	1249.01	1432.09	1318.11	1391.9	1363.78	1418.7	1451.22	1405.8	11564.4
SEPT11	Xelaev18009527m			19	10	C	570.939	648.265	724.798	878.838	828.871	940.286	865.098	963.488	837.459	945.79	707.473
SEPT11	Xelaev18005861m			19	12	C	664.857	741.215	810.367	918.904	997.942	979.552	969.093	922.092	1029.14	1001.63	1287.08
SEPT7	Xelaev18033275m			19	4	C	123.013	133.406	157.35	180.551	183.983	200.543	189.611	192.616	199.974	202.234	560.717
SEPT9	Xelaev18046749m			19	30	C	1951.71	2132.62	2397.01	2747.42	2845.08	2778.19	2833.56	2896.53	2900.61	2917.47	2231.7
SEPT9	Xelaev18044115m			19	7	C	380.232	404.35	470.843	508.988	555.307	540.063	558.508	529.773	602.823	555.471	525.921
SEPT9	Xelaev18045611m			19	9	C	475.305	456.714	497.383	583.279	573.954	617.42	593.953	620.58	572.07	637.55	1195.9
SEPT7	Xelaev18031285m			19	41	C	2026.96	2172.74	2385.32	2641.02	2837.01	2789.88	2741.36	2863.65	3016.85	2909.12	7609.16
SEPT10	Xelaev18015524m			19	1	C	43.0559	44.35	46.1981	54.1242	47.3502	59.7758	60.6748	55.8834	59.8827	54.7428	26.4293
SEPT8	Xelaev18021461m			19	4	C	101.739	77.0774	88.5549	79.3451	92.2102	97.955	89.5126	77.8639	83.0306	74.9652	1051.24
SEPT6	Xelaev18042215m			19	5	C	706.824	792.126	825.454	932.135	1101.65	933.203	1028.64	975.574	1144.32	984.778	216.8
SEPT6	Xelaev18038885m			19	6	C	193.425	177.393	253.485	246.457	248.783	267.417	259.697	270.511	296.078	277.836	38.7137
DHX29	Xelaev18008284m			20	44	C	3973.51	3767.45	3979.2	3958.39	3981.13	4051.58	4132.39	3815.06	3793.49	3900.34	1794.73
SH3GLB1	Xelaev18023365m			21	12	C	1146.09	1045.75	1139.13	1029.18	1096.7	965.155	1085.25	890.743	899.64	749.444	1159.09
SH3GLB1	Xelaev18025421m			21	1	C	22.1719	21.6036	19.0258	19.8275	18.8338	21.0157	19.694	17.9022	16.4516	17.1658	10.6619
SMYD5	Xelaev18004903m			22	10	C	542.424	524.315	535.996	561.69	555.564	554.948	555.584	568.716	553.165	561.4	323.687
TLN1	Xelaev18004235m			23	303	C	20197.4	19519.7	19745	19637.9	19268.4	19401.7	19787.8	19268.6	19374.4	19008.8	64719.4
TLN1	Xelaev18008634m			23	24	C	909.564	975.775	857.098	902.193	870.944	885.429	874.315	865.731	858.993	838.364	1370.73
TLN2	Xelaev18018012m			23	139	C	10495.5	10845.7	10783.3	10463.6	10650.6	10641.5	10475.8	10573.5	10632.7	10546.3	4205.32
TLN2	Xelaev18020799m			23	37	C	2669.11	2979.53	2807.58	2786.52	2812.03	2863.93	2805.17	2864.84	2837.91	2780.25	1011.42
RPL17	Xelaev18011109m			23	115	C	12398.2	12640	12219	12346.9	11366.3	11418.4	11469.9	11696.5	10969.9	11540	5055.59
PSAP	Xelaev18034910m			24	23	C	2082.31	1862.64	2285.44	2102.18	2272.8	2173.68	2269.69	1919.76	1905.59	1821.67	809.378
PSAP	Xelaev18037174m			24	22	C	1663.48	1159.62	1295.64	1212.66	1321.73	1304.41	1249.35	1206.74	1351.94	1265.51	470.38
EFHD1	Xelaev18027843m			25	16	C	1838.39	1574.91	1726.85	1652.51	1587.51	1599.36	1589.29	1750.9	1825.25	1792.91	8236.82
GART	Xelaev18011482m			26	130	C	11527.3	11383.8	11432.9	11235.6	11337.6	11384	11321.3	11774.7	11605	11433.1	8128.36
FARSA	Xelaev18019057m			27	6	C	479.381	510.028	488.385	519.149	525.014	539.756	538.995	489.117	511.617	505.729	349.306
FARSA	Xelaev18000775m			27	18	C	1266.46	1366.61	1274.34	1364.51	1317.56	1332.49	1370.87	1237.1	1317.07	1303.41	821.009
MRPL11	Xelaev18022288m			28	5	C	312.721	341.745	303.184	317.647	327.698	317.916	311.072	316.125	300.683	321.729	115.729
MRPL11	Xelaev18024189m			28	18	C	1638.05	1523.79	1587.86	1550.83	1695.76	1537.79	1703.97	1506.62	1607.62	1530.99	363.269
UNC45B	Xelaev18015301m			29	10	C	733.304	619.643	648.546	775.382	820.378	640.373	619.181	697.064	723.703	836.371	148.835
TOMM70A	Xelaev18014219m			30	83	C	4934.92	5022.83	4840.7	4729.7	4898.76	4838.71	4765.71	4842.34	4793.17	4848.21	3220.11
NDUFA8	Xelaev18038481m			31	11	C	846.716	815.517	830.865	823.45	813.171	807.612	855.476	784.566	855.734	860.423	217.212
NDUFA8	Xelaev18041858m			31	9	C	627.938	619.119	609.677	595.938	591.176	576.795	602.086	582.402	581.847	590.894	153.915
BDH2	Xelaev18005716m			32	35	C	2438.11	2523.75	2615.94	2504.39	2525.86	2600.99	2504.5	2603.61	2439.31	2687.78	2498.73
MIOS	Xelaev18030896m			33	4	C	211.951	279.973	248.38	257.118	250.136	268.753	279.532	279.339	279.646	297.853	487.664
MUS81	Xelaev18022279m			34	13	C	1519.79	1568.67	1575.3	1573.43	1532.92	1622.55	1571.93	1604.29	1508.5	1522.01	249.812
UROC1	Xelaev18023965m			35	172	C	12647.7	13014.2	12597.5	12778.6	12689.5	12997.6	12829.2	12815.6	12906.4	12867.7	1874.49
RBM39	Xelaev18046619m			36	19	C	1297.74	1232.99	1348.63	1290.78	1349.68	1382.17	1294.9	1323.43	1314.52	1328.89	2997.77
RBM39	Xelaev18043948m			36	6	C	472.045	425.089	486.695	501.567	547.929	562.311	534.063	547.943	507.49	542.875	955.689
GRHPR	Xelaev18031744m			37	1	C	37.3986	16.1782	23.3695	18.6957	16.0598	15.7644	18.5175	16.3555	9.23064	15.7145	632.68
STIP1	Xelaev18024227m			38	150	C	13154.6	13632.7	13167	12982.4	13005.2	13110.3	12940.3	13412	12888.8	13281.5	6699.63
STIP1	Xelaev18022218m			38	42	C	4337.54	4265.14	4167.22	4252.48	4143.56	4022.79	4140.8	4115.8	4209.33	4157.32	1863.7
SFRS17A	Xelaev18038877m			38	4	C	295.517	331.27	309.118	329.522	315.018	311.662	289.72	320.684	318.011	326.596	133.799
GOLGA3	Xelaev18010560m			39	15	C	1163.89	1194.59	1255.11	1234.62	1201.53	1250.4	1238.07	1244.75	1202.03	1192.42	996.063
GOLGA3	Xelaev18007718m			39	6	C	372.317	382.21	353.253	358.298	361.244	367.936	355.541	367.787	348.857	382.843	423.458
MTA2	Xelaev18024204m			39	56	C	4505.32	4377.72	4538.72	4412.46	4863.97	4516.82	4765.69	4455.99	4800.83	4537.55	3371.99
MTA2	Xelaev18022251m			39	15	C	829.45	851.183	838.526	843.737	851.996	862.328	844.788	799.598	874.032	826.278	443.374
MTA1	Xelaev18040095m			39	9	C	525.568	529.84	618.549	576.212	685.688	634.782	676.457	637.758	724.818	717.429	484.189
NNT	Xelaev18008317m			40	165	C	13282.5	13272.1	12991.3	12819.8	13210.3	12823.5	13098.8	12943.5	12941.6	13134.1	6116.75
NNT	Xelaev18010984m			40	34	C	3279.35	3279.26	3256.6	3123.34	3201.49	3097.39	3215.5	3086.14	3222.98	3201.22	2592.4
	##Xelaev18027115m			41	1	C	64.8143	67.3781	72.3423	51.1859	73.2512	55.9751	73.1473	60.4795	71.4449	73.0224	39.8732
CKAP5	Xelaev18021868m			42	95	C	7026.92	7206.84	7836.42	7673.77	7915.58	7945.9	8255.59	8218.66	8370.75	8208.52	2514.5
CKAP5	Xelaev18024486m			42	31	C	1748.07	1782.92	2042.25	2035.11	2215.88	2148.93	2289.79	2318.32	2353.29	2395.68	421.262
SUPT16H	Xelaev18007309m			43	66	C	5517.75	5328.1	5630.01	5841.8	5837.72	5879.12	6028.01	5862.59	5944.7	5803.15	2325.86
SUPT16H	Xelaev18010282m			43	21	C	1567.46	1499.78	1615.75	1650.24	1671.49	1643.4	1708.59	1657.9	1545.12	1612.06	522.293
BRD2	Xelaev18018889m			44	8	C	654.498	644.796	648.077	686.035	828.959	844.327	960.65	983.987	1050.23	1105.9	1589.79
BRD4	Xelaev18020115m			44	5	C	325.882	303.299	342.873	309.044	352.655	355.12	379.685	414.52	428.765	424.83	347.903
MARC1	Xelaev18008549m			45	23	C	922.814	990.627	953.802	1006.69	965.009	952.963	1036.94	967.234	985.866	973.248	304.304
EHD1	Xelaev18001328m			46	32	C	2235.26	2279.53	2178.89	2213.28	2196.33	2241.48	2232.07	2263.18	2198.8	2200.67	935.511
EHD1	Xelaev18002259m			46	2	C	170.085	241.17	152.771	198.516	183.57	158.93	163.835	180.954	170.209	178.934	45.1449
SPTBN1	Xelaev18028793m			47	90	C	6110.5	5525.22	5366.94	5483.12	5137.55	5280.15	5059.67	5122.5	4715.37	4868.44	19941.2
SPTBN1	Xelaev18026093m			47	50	C	3562.91	2964.74	2981.8	3029.79	3007.79	2982.59	2912.23	2876.24	2736.49	2733.68	7655.4
SPTBN2	Xelaev18024186m			47	66	C	3819.2	2923.26	3379.63	3210.59	2982.26	3033.14	3050.93	2974.72	3076.72	2976.06	34803.8
SPTBN1	Xelaev18022322m			47	11	C	455.592	403.485	420.871	417.724	417.327	433.278	416.87	408.886	404.809	436.102	2145.92
MYO1C	Xelaev18011885m			48	16	C	763.551	430.127	486.08	508.287	380.82	439.592	378.645	432.78	455.149	420.445	10272.9
MYO1C	Xelaev18014581m			48	4	C	80.1861	38.8195	51.5693	48.1128	43.5986	53.6199	51.6253	51.8902	60.9322	56.9755	1174.65
SEC23B	Xelaev18028863m			49	60	C	3266.84	3558.48	3466.55	3375.08	3378.93	3523.6	3373.59	3293.29	3434.22	3400.54	2456.5
SEC23B	Xelaev18026612m			49	8	C	232.146	236.953	235.645	216.656	234.223	243.511	223.446	215.882	239.122	227.697	146.506
SEC23A	Xelaev18042639m			49	15	C	736.226	818.77	760.362	774.406	739.814	778.417	763.078	778.148	754.676	772.235	1524.22
SEC23A	Xelaev18040034m			49	2	C	171.203	153.57	160.461	151.851	150.19	156.59	142.163	152.117	163.69	151.282	444.079
VPS37A	Xelaev18005320m			50	8	C	849.079	972.814	873.633	904.836	888.651	949.142	912.553	928.851	900.886	927.835	524.959
TTC4	Xelaev18023214m			51	4	C	115.135	139.937	128.982	125.038	120.434	133.173	129.954	131.305	125.667	112.41	227.398
ACAD10	Xelaev18007852m			52	69	C	5668.79	5840.38	5559.35	5631.82	5435.94	5471.48	5696.69	5698.51	5688.81	5690.93	2991.47
ACAD11	Xelaev18031139m			52	52	C	3784.04	3939.29	3820.42	3989.39	4094.3	3888.06	4053.04	4197.64	4131.71	4189.23	800.801
BTAF1	Xelaev18034602m			53	17	C	1083.79	1091.26	1083.08	1142.09	1118.88	1151.13	1115.73	1139.27	1094.61	1237.99	451.814
PKP4	Xelaev18047119m			54	8	C	543.496	495.697	522.42	474.839	472.405	480.229	445.123	423.07	465.404	422.391	2733.72
NOLC1	Xelaev18034881m			55	22	C	3089.89	2598.41	2013.12	1964.75	2116.94	2090.17	2036.28	1794.01	1812.58	1855.84	5135.24
IARS	Xelaev18023766m			56	105	C	8542.61	9016.66	8569.88	8852.57	8810.49	8941.42	8815.5	8676.54	8749.07	8808.72	4493.13
IARS	Xelaev18025750m			56	40	C	2736.72	2662.74	2791.84	2718.3	2707.13	2732.44	2655.87	2799.5	2779.08	2650.38	2057.42
CTTN	Xelaev18021903m			57	31	C	2588.7	2176.45	2427.77	2368.42	2576.85	2297.68	2407.56	2464.1	2592.4	2434.57	3514.86
CTTN	Xelaev18024454m			57	11	C	942.169	801.242	873.777	917.662	945.871	935.187	880.854	978.624	911.167	966.907	491.632
ACOX1	Xelaev18044080m			58	31	C	2212.04	2342.17	2221.15	2294.74	2209.88	2299.45	2279.57	2104.27	2055.16	2118.59	2316.91
ACOX1	Xelaev18046716m			58	1	C	48.0288	49.5444	43.3809	55.3235	53.0122	42.2908	41.8181	44.5448	46.4215	48.9067	28.7089
RAB3GAP2	Xelaev18026244m			59	9	C	650.08	746.785	694.648	710.432	682.536	723.737	735.217	711.72	656.895	702.588	1130.02
TFRC	Xelaev18029626m			60	34	C	2800.87	2522.68	2567.58	2685.17	2739.31	2594.47	2510.9	1986.13	1795.94	1551.88	3833.85
TFRC	Xelaev18027456m			60	47	C	3325.72	2811.7	2970.3	2972.37	3028.14	2942.02	2635.82	2165.43	2028.88	1747.78	11715.5
SND1	Xelaev18020858m			61	135	C	8975.25	8912.84	8978.68	8621.22	8939.16	8597.16	8919.65	8698.41	9100.8	8775.5	4107.85
SND1	Xelaev18017927m			61	31	C	2937.41	3005.41	2920.41	2916.67	2993.14	2943.65	2907.22	2975.69	2941.97	2947.54	1107.14
ZNF638	Xelaev18008771m			62	26	C	1977.08	1724.71	1900.69	1875.49	2020.6	1927.78	2061.86	2162.95	2225.71	2269.67	4009.06
ZNF638	Xelaev18004872m			62	31	C	2019.96	1976.59	1981.65	2083.24	1976.71	2070.34	1960.16	2032.17	1952.59	2054.85	2859.64
PDHA1	Xelaev18011839m			63	67	C	3374.4	4449.03	4047.68	4132.63	4153.21	4210.61	4159.9	4272.19	4267.24	4239.37	1694.53
CPSF1	Xelaev18034144m			64	27	C	2615.33	2532.23	2640.57	2625.14	2647.3	2658.4	2620.04	2543.79	2485.38	2542.13	1501
CPSF1	Xelaev18032563m			64	3	C	259.049	259.476	235.986	236.415	231.753	225.16	231.064	224.076	207.775	219.087	142.745
P/CL.18	Xelaev18032562m			64	2	C	78.2692	81.8669	86.9697	76.078	86.6994	85.7345	79.7666	79.3941	82.7183	77.3692	41.3684
CCDC93	Xelaev18044315m			65	35	C	2975.67	2984.38	3033	3031.56	3078.89	3137.22	2996.31	3123.21	3097.22	3133.55	2412.8
TDRKH	Xelaev18040875m			66	54	C	4833.67	4693.56	4588.45	4486.31	4334.69	4008.55	3625.47	3238.34	2996.14	3031.98	724.237
ZP3	Xelaev18000936m			67	47	C	2079.75	1207.15	6046.45	5249.92	5806.2	1969.45	1432.21	7956.9	1149.15	5931.39	643.006
ZP3	Xelaev18019354m			67	32	C	1559.1	957.341	3722.65	3291.82	3590.17	1442.98	1032.15	4677.47	784.697	3357.7	272.392
DHRS11	Xelaev18014933m			68	31	C	2765.31	2909.86	2786.17	2788.95	2742.4	2831.38	2746.97	2928.38	2897.26	2892.87	602.694
VCL	Xelaev18000573m			69	297	C	17037.2	17237.8	17051.2	17005.6	16596.3	17222.2	16897.5	16665.6	16727.2	16656.6	49047.2
MYO3B	Xelaev18008642m			70	20	C	1533.5	1570.67	1486.72	1602.27	1632.59	1696.64	1576.55	1575.86	1604.68	1622.64	501.4
NMRAL1	Xelaev18002187m			71	15	C	1800.51	1367.44	1660.1	1809.42	1913.15	1858.03	1984.28	1858.53	1451.04	1713.8	209.236
NMRAL1	Xelaev18002190m			71	1	C	15.2595	4.82333	8.53095	12.3681	14.8949	16.8571	11.6471	11.9593	14.9803	13.7302	4.38934
NMRAL1	Xelaev18003790m			71	10	C	766.57	568.365	725.611	801.391	820.335	828.574	848.081	815.548	609.882	757.115	79.8061
COPG2	Xelaev18020889m			72	20	C	1699.75	1629.26	1767.47	1641	1792.56	1784.5	1718.34	1750.24	1745.99	1594.61	2481.54
COPG1	Xelaev18024004m			72	95	C	6705.27	6963.91	6977.94	6968.83	6952.85	7117.54	7196.7	7034.55	6880.8	7004.09	4376.43
COPG1	Xelaev18025912m			72	13	C	734.841	758.413	719.159	757.392	737.29	760.294	715.427	742.101	692.337	769.3	500.497
R3HDM2	Xelaev18013431m			73	4	C	94.0371	88.2028	95.7069	97.9949	92.1091	92.6157	116.247	98.8138	97.4075	106.553	109.182
MTUS1	Xelaev18005325m			74	21	C	2726.13	2452.28	2040.99	1801.47	1714.62	1584.33	1570.3	1499.4	1438.67	1283.19	698.119
MTUS1	Xelaev18009104m			74	11	C	1517.24	1427.23	1344.07	1137.08	1103.5	945.117	1009.69	929.164	936.976	819.914	221.277
GCAT	Xelaev18025705m			75	44	C	2945.82	2971.37	2945.83	3046.56	3020.64	2971.35	3039.64	2956.26	2933.16	3033.19	2336.31
GCAT	Xelaev18023704m			75	3	C	327.05	343.874	326.633	332.062	293.976	330.237	343.81	330.025	324.837	339.107	77.4252
IGF2R	Xelaev18026686m			76	21	C	1348.48	1443.81	1427.29	1524.13	1468.14	1578.85	1473.19	1495.17	1401.06	1438.91	3073.63
FAM115C	Xelaev18017961m			77	317	C	21035.6	21201.2	21110.3	21362.6	21703.5	21800.1	21605.5	21711	21451.5	21578.2	2435
FAM115C	Xelaev18017962m			77	16	C	1561.18	1528.18	1538.66	1480.18	1486.58	1501.86	1498.61	1445.26	1511.57	1419.9	1583.24
FAM115C	Xelaev18017960m			77	5	C	424.85	443.165	445.763	628.195	458.882	532.848	494.597	488.197	465.038	543.308	80.1325
RPN1	Xelaev18025907m			78	85	C	8682.74	8620.9	8338.73	8154.92	8317.22	8120.35	8430.29	8299.3	8280.7	8061.01	5198.69
RPN1	Xelaev18023999m			78	51	C	4192.86	4329.06	3891.66	4187.1	4465.79	4024.35	4030.36	4295.88	4240.67	4105.6	2005.61
ASAH1	Xelaev18005330m			79	27	C	2732.24	2866.47	2742.51	2738.81	2765.68	2719.85	2714.67	2806.27	2871.62	2861.26	2082.63
FABP4	Xelaev18033828m			80	258	C	21482.3	22359.2	22996.7	24467.7	22936.5	24324.9	23497.2	23352.2	23338.2	24421	4126.52
FABP4	Xelaev18032137m			80	43	C	3816.09	3616.45	3782.26	3897.36	3666.56	3958.2	4115.49	3901.27	3825.22	3656.07	631.196
PFKM	Xelaev18015986m			81	126	C	10100.8	10129.1	10150.3	9522.18	9700.14	9737.76	9678.1	9833.37	9850.8	9792.8	2902.22
PFKM	Xelaev18013512m			81	6	C	318.349	300.162	291.473	278.981	286.475	272.453	268.009	272.574	294.579	278.686	1212.15
PFKP	Xelaev18032852m			81	36	C	2507.22	2519.05	2497.49	2246.27	2378.18	2387.5	2354.87	2359.9	2372.11	2401.73	6067.57
C19ORF68	Xelaev18035874m			82	12	C	519.152	552.944	609.747	632.341	641.344	680.688	703.073	745.061	704.899	791.59	317.461
C19ORF68	Xelaev18037653m			82	10	C	451.437	456.843	498.324	484.71	536.815	526.654	547.26	559.115	600.094	541.879	555.606
TRIM69	Xelaev18004555m			83	75	C	7237.5	7066.5	6191.58	5893.19	6010.19	6193.73	6215.8	6197.5	5990.7	6127.71	8325.21
TRIM69	Xelaev18001532m			83	21	C	1732.69	1694.86	1137.45	1122.25	1200.58	1124.81	1118.85	1171.14	1113.09	1138.75	4737.04
TRIM69	Xelaev18028159m			83	46	C	3783.03	3641.94	3856.32	3604.99	3816.61	3540.54	3932.1	3632.29	3922.39	3539	4050.06
XPO5	Xelaev18028561m			84	19	C	1526.97	1590.93	1583.73	1602.81	1555.59	1669.91	1603.19	1582.35	1505.59	1581.93	1330.44
PRIC295	Xelaev18007546m			85	223	C	19421.3	20431.7	20069.7	19845.9	19782	20149.2	19619.3	19466.3	18833.1	19175.8	13098.8
PRIC295	Xelaev18010449m			85	57	C	4990.99	5306.12	5167.48	5091.62	5028.58	5230.42	5061.52	5039.45	4793.96	5000.24	2569.72
SNX2	Xelaev18007966m			86	17	C	1162.32	1084.62	1161.21	1131.06	1116.07	1154.17	1175.98	1146.5	1078.29	1132.53	2161.76
SNX2	Xelaev18010746m			86	5	C	345.329	351.182	301.129	319.095	313.793	348.813	296.65	349.907	307.618	325.096	468.608
SNX1	Xelaev18018086m			86	36	C	3204.54	3044.26	3241.63	3014.94	3223.95	3086.66	3077.57	2969.92	3149.74	3047.31	3778.27
SNX1	Xelaev18020742m			86	11	C	1080.71	1001.26	1121.27	1031.06	1094.23	1001.18	1067.44	1015.67	1056.32	948.82	1280.72
SEC24C	Xelaev18037141m			87	60	C	4176.57	4388.28	4289.42	4424.5	4175.04	4201.56	4282.92	4307.54	4154.46	4102.61	3255.2
SEC24C	Xelaev18034885m			87	23	C	1165.08	1196.79	1187.3	1144.65	1186.52	1153.13	1183.58	1173.39	1162.1	1140.6	1428.68
SEC24D	Xelaev18009370m			87	2	C	82.2382	105.523	102.41	111.157	99.4997	108.806	89.2757	95.8979	80.7734	93.4101	248.977
CHEK1	Xelaev18035295m			88	17	C	1310.61	1169.15	1524.84	1505.38	1559.51	1621.78	1718.61	1498.7	1556.06	1523.83	745.689
CHEK1	Xelaev18037351m			88	3	C	61.6387	51.1946	69.4617	62.2803	70.8088	75.7393	78.7834	62.3135	68.807	65.4834	16.1626
MTR	Xelaev18026661m			89	53	C	3438.43	3685.5	3666.29	3973.16	3674.9	3983.28	3921.93	3783.22	3470.45	3852.51	1938.15
RBM4B	Xelaev18024187m			90	4	C	123.094	85.3065	87.5689	85.5525	68.2695	81.5095	82.2029	75.9241	96.7612	76.4063	1823.47
CSE1L	Xelaev18043403m			91	157	C	11102.6	11604	11281.3	11493.8	11527.8	11520	11387.5	11707.3	11178.2	11230.1	3270.79
CSE1L	Xelaev18046130m			91	65	C	4604.24	4709.13	4719.15	4781.34	4814.17	4788.9	4826.09	4807.24	4738.28	4848.98	1531.51
POFUT2	Xelaev18047320m			92	18	C	1703.14	1803.89	1630.33	1723	1731.15	1737.9	1624.13	1760.92	1674.41	1762.79	1402.9
POFUT2	Xelaev18044882m			92	6	C	673.638	649.296	679.884	662.526	645.296	640.613	636.339	694.392	664.01	673.924	209.06
MRI1	Xelaev18019122m			93	78	C	4772.43	4986.05	4560.24	4841.22	4673.76	5000.23	4756.72	5008.4	4601.04	4962.65	861.322
KATNB1	Xelaev18024984m			94	6	C	359.334	402.746	375.939	419.714	387.148	421.938	426.186	417.097	420.168	416.858	146.141
KATNB1	Xelaev18022848m			94	19	C	1309.06	1661.7	1259.07	1399.04	1358.1	1426.71	1325.18	1405.43	1351.1	1398.23	931.663
WDR44	Xelaev18042302m			95	38	C	2567.39	2491.49	2442.72	2417.37	2393.01	2417.57	2429.82	2417.4	2367.76	2487.42	1559.17
WDR44	Xelaev18038985m			95	11	C	648.81	616.31	632.498	676.43	660.35	669.248	620.654	651.88	611.109	646.704	469.694
WDR4	Xelaev18014500m			96	10	C	548.451	592.144	557.375	561.158	601.245	542.741	547.724	560.733	569.653	557.164	473.332
RANBP3	Xelaev18009834m			97	12	C	972.473	987.776	959.501	1011.22	972.045	1050.49	974.632	995.527	943.417	976.83	1131.19
RANBP3	Xelaev18006303m			97	9	C	849.891	782.896	837.115	810.031	804.722	791.571	782.514	781.184	769.5	781.359	1228.75
CAND1	Xelaev18017531m			98	179	C	14568.1	14725.1	14530	14090.7	14419	14291	14408.4	14489.6	14365.3	14395.2	8330.3
CAND1	Xelaev18021187m			98	13	C	1678.06	1679.48	1642.9	1623.49	1654.7	1614.87	1619.16	1619.94	1680.47	1631.95	1218.28
TRAP1	Xelaev18047705m			99	50	C	3726.93	3843.26	3787.02	3775.95	3862.66	3833.27	3858.41	3743.08	3769.89	3815.44	2260.97
TRAP1	Xelaev18045445m			99	13	C	1077.67	1165.14	1097.94	978.173	1063.45	1043.42	1063.88	1048.89	1116.27	1082.14	599.382
HSP90AA1	Xelaev18039699m			99	109	C	11392.1	11654.1	12124.7	12521.8	12147.7	12331.9	11877.2	11901.5	12188.8	12303.5	7246.51
HSP90AB1	Xelaev18028538m			99	294	C	15998.9	16711.5	16279.2	16473.7	16653.7	16718.2	16427.7	16868.4	16896	16423	9934.45
HSP90AB1	Xelaev18026411m			99	45	C	2993.54	3744.38	3202.8	3136.89	3267.8	3123.86	3277.82	3052.69	3200.98	3080.88	690.529
TRA1	Xelaev18017384m			99	299	C	25738.1	27002.6	26872.2	27398	26818.1	27613.9	27125.4	27296.1	27329.7	28044.2	7679.55
HSP90B1	Xelaev18021302m			99	114	C	7597.54	7779.35	7724.38	7815.7	7710.22	7929.93	7900.03	7841.6	7671.06	7883.96	2646.92
YTHDC2	Xelaev18007999m			99	16	C	998.099	937.654	982.855	975.105	1014.43	1061.24	1023.96	988.833	997.7	990.631	739.864
NCOA5	Xelaev18022448m			100	12	C	1110.2	964.605	1061.1	1136.9	1090.54	1077.46	1079.19	990.511	939.688	924.573	1200.38
NCOA5	Xelaev18024715m			100	1	C	144.42	140.232	166.412	166.852	161.564	168.188	162.537	160.915	145.738	156.826	123.477
LIG3	Xelaev18043734m			101	22	C	1275.39	1618.79	1597.41	1741.15	1752.61	1767.74	1769.71	1711.34	1734.42	1741.57	1049.38
LTN1	Xelaev18011529m			102	30	C	2937.44	2790.43	3101.94	2806.59	2988.52	2902.08	2873.8	2744.79	2812.28	2748.15	1764
ALDH4A1	Xelaev18036410m			103	10	C	189.448	118.377	161.009	130.853	124.798	130.073	120.754	111.478	179.511	120.351	3629.01
SEL1L	Xelaev18039504m			104	24	C	1026.32	1039.68	1082.6	1056.96	1078.2	1024.42	1099.83	1007.03	1126.8	1023.96	1707.49
SEL1L2	Xelaev18041346m			104	5	C	352.857	346.463	342.778	360.097	366.728	345.882	364.648	364.117	365.163	372.21	384.269
FLII	Xelaev18045558m			105	23	C	1569.15	1616.78	1563.92	1547.22	1582.68	1561.5	1588.03	1535.25	1527.04	1553.52	2459.62
FLII	Xelaev18047790m			105	8	C	658.35	619.252	701.821	674.609	659.654	690.826	705.926	670.163	643.625	665.363	759.815
TOM1	Xelaev18023684m			106	7	C	457.822	448.132	393.803	375.502	392.557	381.386	405.814	384.032	407.411	392.215	479.584
TOM1	Xelaev18025685m			106	11	C	1076.31	1052.16	1109.8	1076.06	1050.48	1047.57	1076.15	1074.17	1053.46	1076.35	2137.89
SCCPDH	Xelaev18029036m			107	26	C	2019.61	1986.13	1988.13	1992.14	2048.53	1937.75	2027.59	1968.5	1990.46	1956.83	2381.79
SCCPDH	Xelaev18026791m			107	31	C	1937.27	2127.86	1940.21	1990.28	2045.37	1971.49	1910.64	2017.94	1986.02	1991.42	513.537
RFC1	Xelaev18005215m			108	39	C	3088.77	3375.71	3209.96	3472.63	3413.5	3377.83	3430.21	3395.85	3286.77	3297.59	594.186
COPB2	Xelaev18027896m			109	99	C	6673.43	6800.08	6892.93	7067.5	7339.6	7200.07	7203.74	7249.94	7137.65	7216.17	5755.01
COPB2	Xelaev18029939m			109	9	C	931.979	979.884	964.495	988.362	965.221	968.668	981.207	984.508	942.268	958.919	652.895
VPS13A	Xelaev18006916m			110	42	C	2975.35	2942.57	3079.91	2995.78	3080.61	3004.48	3141.12	2866.53	2887.47	2903.46	2807.36
VPS13C	Xelaev18018015m			110	160	C	11610.9	12263	12088.5	12848.9	12527.5	13038.9	13035.8	12399.1	11854.5	12189.4	8803.47
CSTB	Xelaev18011255m			111	22	C	2440.54	2400.21	2442.07	2286.54	2296.18	2347.75	2337.25	2390.03	2424.39	2299.6	1561.37
CSTB	Xelaev18014453m			111	17	C	1943.31	1765.99	1905.23	1789.92	1894.11	1703.55	1939.82	1773.58	1861.81	1849.07	199.016
PKM	Xelaev18018020m			112	199	C	10784.8	10916.4	10911.2	10497.5	10580.6	10989.8	10561.5	11024.4	10857.6	10840	2236.39
PKM	Xelaev18020793m			112	348	C	22579.9	23205.6	22351.9	22163.8	22304.6	22372.6	21921.2	22568.6	23005.3	22538.6	20284.8
PKM	Xelaev18040950m			112	155	C	8880.54	8963.14	8680.01	8579.74	8497.05	8573.77	8510.66	8381.97	8644.87	8641.74	17111.1
PKM	Xelaev18043021m			112	54	C	2445.46	3024.84	2397.89	2507.9	2420.59	2424.06	2363.8	2480.94	2486.04	2450.96	1158.09
Xelaev18032654m.g	Xelaev18032654m			112	3	C	204.31	228.798	217.313	250.853	256.728	294.565	301.645	337.018	345.97	398.706	302.133
RANBP2	Xelaev18012918m			113	154	C	12865.3	12533.8	13034.3	12116.2	12904.2	12211.4	12186.8	12102.4	12121.5	11490.4	5098.7
RGPD1	Xelaev18015491m			113	78	C	6009.28	5590.69	4971.33	4470.63	4836.88	4590.28	4560.81	4555.82	4477.64	4377.97	1922.61
RAD54L2	Xelaev18025786m			114	3	C	206.26	230.654	214.578	190.159	200.413	222.626	213.2	215.194	244.508	239.207	205.235
CDC37	Xelaev18021632m			115	52	C	2964.54	2923.56	2985.98	2927.39	3034.01	3002.75	2834.68	3012.36	3161.92	3023.81	1260.23
ABCE1	Xelaev18009261m			116	72	C	6167.74	6210.56	6294.55	6415.33	6306.05	6606.07	6307.66	6612.24	6104.85	6569.09	4386.56
ABCE1	Xelaev18005530m			116	7	C	346.149	400.18	373.758	381.572	368.286	386.643	358.928	352.535	353.192	381.212	453.571
NECAP2	Xelaev18036376m			117	5	C	167.669	136.961	146.82	164.718	147.78	163.201	150.637	169.495	174.57	163.68	2311.36
NECAP1	Xelaev18034340m			117	7	C	706.286	688.92	719.127	715.025	775.261	742.153	727.817	704.096	697.111	677.58	234.764
NECAP1	Xelaev18036700m			117	5	C	531.169	483.724	558.84	541.279	584.2	598.002	623.143	576.913	589.56	584.996	248.772
SIAE	Xelaev18037346m			118	23	C	2523.08	2517.35	2303.57	2263.47	2438.88	2290.64	2460.57	2276.53	2499.45	2401.09	490.143
SIAE	Xelaev18035290m			118	22	C	1982.56	2158.06	1828.04	1959.34	1973.08	1841.26	1988.21	1996.54	1935.44	2035.26	326.705
AIMP1	Xelaev18005697m			119	37	C	2993.33	3029.32	2986.13	2867.49	2894.16	2829.35	2866.11	2808.41	2881.4	2765.91	2050
AIMP1	Xelaev18009395m			119	28	C	2354.65	2331.75	2388.2	2350.43	2419.66	2302.73	2392.03	2356.12	2334.48	2350.58	938.761
TTC26	Xelaev18023514m			120	12	C	621.363	597.992	623.929	591.384	626.667	617.773	638.488	628.365	623.675	615.366	315.999
BMS1	Xelaev18034964m			121	9	C	653.458	585.191	627.209	716.481	669.749	616.48	626.488	665.211	591.262	557.126	2559.34
P4HB	Xelaev18002048m			122	59	C	5513.53	5647.08	5593.08	5652.59	5662.25	5704.42	5851.72	5798.25	5528.41	5721.69	3450.32
P4HB	Xelaev18043753m			122	249	C	22120.4	22525.7	21693.3	22495.7	21608.4	21790.3	22094.8	22579.4	22095.6	22182.7	20210.4
BCL9	Xelaev18014378m			123	8	C	527.801	508.897	560.983	557.695	548.706	558.571	554.583	621.552	580.646	586.307	385.384
BCL9	Xelaev18011365m			123	2	C	68.965	61.734	74.1242	67.5309	76.7344	69.6227	67.4513	77.1435	74.9148	76.0479	38.2333
B3GALTL	Xelaev18013724m			124	8	C	591.326	672.427	621.058	610.048	622.199	615.437	631.265	660.815	668.551	714.44	482.047
B3GALTL	Xelaev18016177m			124	9	C	669.726	660.131	627.206	643.584	679.662	632.452	655.851	684.632	707.984	724.118	2394.05
FTH1	Xelaev18036122m			125	102	C	8016.88	8563.47	8015.41	8627.28	8307.63	8404.05	8553.72	8651.29	8284.88	8520.91	1899.53
FTH1	Xelaev18037843m			125	55	C	2900.32	2841.88	2912.76	2976.67	2995.83	2774.88	3032.19	3049.75	3014.18	2955.26	343.066
TBC1D8B	Xelaev18038863m			125	16	C	1669.63	1740.6	1671.33	1699.19	1739.44	1687.67	1732.24	1716.06	1765.38	1720.09	1557.37
NCKAP1	Xelaev18047244m			126	21	C	1193.24	1106.04	1240.41	1289.14	1277.01	1323.5	1338.63	1284.33	1296.93	1351.62	4523.42
NCKAP1	Xelaev18044788m			126	3	C	192.908	157.813	192.988	184.629	219.165	204.226	207.364	199.221	237.382	218.298	776.933
PRKCD	Xelaev18023746m			127	23	C	1965.78	1939.04	2089.13	2057.22	2125.24	2089.97	2118.02	1998.47	2018.54	2108.59	3292.32
PRKCD	Xelaev18025733m			127	7	C	728.191	756.7	650.991	661.683	709.925	653.629	658.953	668.437	655.81	657.744	311.771
PRKCB	Xelaev18045477m			127	3	C	478.04	421.079	474.202	470.688	493.29	474.148	485.131	464.224	447.778	453.187	297.077
PRKCA	Xelaev18046855m			127	10	C	638.742	541.766	580.486	590.233	574.079	593.436	578.217	501.323	636.192	529.455	5003.59
POLR3D	Xelaev18018760m			128	19	C	1995.82	2028.92	2059.81	2084.81	2004.18	2053.72	1961.76	1973.16	1872.89	1942.27	656.116
TAGLN	Xelaev18035452m			129	11	C	278.605	142.857	225.964	171.719	163.26	153.042	163.246	96.4621	170.615	98.8453	6318.21
TAGLN	Xelaev18037390m			129	41	C	1082.35	331.174	554.975	469.849	274.527	303.777	308.872	308.318	491.669	350.132	36232
CLTA	Xelaev18001213m			130	1	C	120.775	119.862	117.556	113.243	116.388	124.718	118.52	111.843	130.37	109.197	338.961
CLTB	Xelaev18021353m			130	17	C	1504.07	1649.81	1584.45	1523.43	1481.06	1553.01	1555	1550.72	1514.97	1528.78	919.832
CLTB	Xelaev18017328m			130	6	C	715.601	631.387	635.545	587.759	639.896	561.013	582.047	608.264	637.154	618.286	2723.64
CLTA	Xelaev18006549m			130	10	C	895.076	884.137	938.761	905.266	942.404	897.035	912.09	883.456	917.79	863.192	1572.39
SPG7	Xelaev18003574m			131	51	C	3908.19	3930.07	3941.2	3952.22	3962.74	4053.49	3939.44	3896.19	3908.17	4020.75	1330.74
RNF20	Xelaev18035122m			132	20	C	1331.83	1323.77	1442.7	1430.06	1438.42	1492.16	1448.32	1414.87	1356.35	1430.07	1810.83
RNF40	Xelaev18047855m			132	12	C	739.809	951.537	794.23	794.749	801.028	807.401	823.241	792.403	793.548	834.628	1263.93
RNF40	Xelaev18045639m			132	5	C	244.869	382.096	280.924	304.987	289.559	290.251	286.155	281.548	320.544	344.281	509.665
PNO1	Xelaev18026482m			133	8	C	973.637	749.753	935.415	784.108	834.398	750.768	760.317	570.834	595.139	544.942	1046.62
AIFM1	Xelaev18038546m			134	97	C	6718.75	6993.18	6747.35	6573.85	6715.54	6755.92	6658.78	7033.38	6748.98	6823.68	2795.17
LIMA1	Xelaev18013645m			135	22	C	1867.99	1629.48	1916	1846.68	1813.3	1784.66	1889.58	1701.06	1838.31	1696.84	3251.47
LIMA1	Xelaev18016099m			135	20	C	1366.05	1116.25	1531.07	1523.87	1601.1	1737.09	1826.01	1762.12	1859.79	1811.14	6189.8
PRKRA	Xelaev18044753m			136	55	C	4561.84	5190.52	4316.31	4440.64	4362.88	4286.45	4203.01	4619.64	4533.16	4524.21	1327.35
loc101731749.S	Xelaev18024962m			137	19	C	1496.62	1435.61	1448.24	1424.23	1501.55	1474.87	1500	1515.71	1527.43	1509.98	539.222
ALB	Xelaev18005835m			138	10	C	1683.75	910.384	1079.99	1391.39	1321.1	1268.27	1133.99	1018.64	638.856	544.561	278.768
PHF10	Xelaev18029023m			139	2	C	27.0341	36.1212	42.098	38.7484	36.4549	40.9469	37.2827	36.5189	41.0267	49.5137	55.2082
MCM2	Xelaev18023987m			140	132	C	9784.82	10065.9	10143.4	10301.4	10223	10312.3	10199.4	10027.8	9827.98	10045.2	1639.38
ANXA1	Xelaev18006896m			140	48	C	3520.36	3393.14	3328.35	3145.34	3209.25	3267.4	3361.63	3567.11	3338.16	3332.96	6008.4
ANXA1	Xelaev18010117m			140	39	C	2853.61	2898.92	2687.65	2731.19	2750.16	2817.73	2696.77	3127.14	2860.55	2827.72	1843.8
ANXA7	Xelaev18004503m			140	73	C	5630.23	5700.13	5533.82	5666.46	5673.12	5558.29	5688.99	5543.72	5602.21	5417.38	6540.4
ANXA7	Xelaev18034806m			140	75	C	4383.68	4529.62	4307.03	4455.52	4427.03	4501.92	4380.3	4364.78	4385.47	4397.66	3028.68
ANXA1	Xelaev18010116m			140	64	C	6802.99	6479.61	6951.03	6841.37	6860.03	6758.72	6965.92	6559.86	6815.04	6522.76	12791.7
ANXA1	Xelaev18006895m			140	22	C	1763.04	1964.9	1814.54	1798.5	1767.27	1798.9	1814.76	1776.89	1739.29	1726.76	2261.97
ANXA6	Xelaev18020030m			140	36	C	1403.86	1000.74	840.506	755.165	563.379	526.396	554.995	532.295	840.206	508.423	36804.6
ANXA6	Xelaev18016924m			140	22	C	784.022	340.119	497.355	449.755	370.332	359.529	333.26	350.404	501.753	343.343	19590.2
ANXA4	Xelaev18018541m			140	80	C	5084.99	5273.1	5017.15	5153.53	5064.91	5224.36	5144	5353.42	5072.5	5124.05	3234
COPS6	Xelaev18000878m			141	15	C	978.929	1083.01	1031.86	1042.09	1001.63	1052.7	1036.38	1021.67	971.673	1028.44	401.403
RBM28	Xelaev18017924m			142	9	C	658.109	525.012	616.605	564.8	533.731	539.009	456.459	441.222	367.033	332.313	1577.91
CARHSP1	Xelaev18047475m			143	13	C	1446.49	1413.72	1462.91	1541.92	1545.59	1593.51	1616	1577.79	1563.41	1527.29	436.723
NPEPL1	Xelaev18046277m			144	53	C	4333.14	4412.74	4494.85	4486.38	4575.33	4563.53	4536.08	4463.28	4399.64	4586.11	2563.71
NPEPL1	Xelaev18043552m			144	8	C	502.956	545.061	540.301	511.523	539.671	499.841	528.486	490.247	527.633	538.648	596.964
STX5	Xelaev18024211m			145	5	C	113.074	128.484	117.329	147.596	136.343	147.756	134.786	126.33	129.756	149.44	240.595
ATP1A1	Xelaev18014489m			146	77	C	3493.22	2942.53	3024.5	3028.74	2821.8	2749.5	2827.72	2762.23	2776.71	2651.33	31221.7
ATP1A1	Xelaev18011206m			146	16	C	1268.3	1103.46	1103.47	1109.48	1015.97	1057.81	1021.06	998.392	1004.33	966.586	11512.4
ATP1A3	Xelaev18035957m			146	8	C	266.453	113.881	147.344	154.935	104.648	101.837	108.799	110.917	147.444	107.811	6656.56
PCID2	Xelaev18015587m			147	17	C	1465.18	1557.25	1567.29	1632.99	1622.8	1718.34	1643.1	1731.61	1685.15	1783.86	683.639
PCID2	Xelaev18013054m			147	5	C	400.58	406.123	431.157	434.024	448.155	456.083	442.651	465.427	449.252	467.046	226.952
POP1	Xelaev18032226m			148	22	C	1442.42	1281.52	1308.93	1215.75	1282.24	1179.85	1251.87	1218.12	1176.48	1144.59	855.21
ECM29	Xelaev18006504m			149	89	C	7247.98	7454.4	7194.5	7071.54	7148.26	7076.76	7019.84	7116.92	7121.05	7113.77	5660.16
PFDN2	Xelaev18042925m			150	21	C	1961.37	2141.76	1906.36	2004.55	1904.85	2050.85	1855.69	2104.85	1863.59	1990.64	848.115
IMPAD1	Xelaev18032040m			151	9	C	1107.13	1126.33	1175.66	1017.77	1143.22	1092.95	1084.31	989.237	1197.54	1075.6	999.462
IMPAD1	Xelaev18033736m			151	3	C	306.032	346.891	310.312	345.45	308.671	329.915	302.913	308.205	293.631	323.577	223.956
PSAT1	Xelaev18010137m			152	62	C	5507.14	5469.89	5387.41	5272.28	5525.01	5156.9	5257.71	5230.93	5352.99	5068.74	1341.62
PSAT1	Xelaev18006921m			152	29	C	2126.79	2187	2129.12	2058.85	2123.09	2030.41	2084.94	2027.1	2122.24	2047.91	452.547
UBXN4	Xelaev18047010m			153	9	C	433.185	449.421	434.756	460.756	426.136	469.981	460.204	436.112	391.393	448.5	533.21
UBXN4	Xelaev18044460m			153	9	C	228.948	237.092	234.661	228.502	227.636	224.884	240.922	238.773	216.775	208.201	491.593
PRPF3	Xelaev18042736m			154	22	C	2089.43	1786.95	2008.95	1992.82	1958.29	1967.46	1888.02	1740.34	1817.78	1713.12	1765.33
F8A1	Xelaev18023505m			155	3	C	259.003	268.787	262.31	271.488	270.511	273.939	290.62	266.82	262.973	282.936	359.137
GIF	Xelaev18035135m			156	6	C	452.496	534.986	520.215	543.568	437.371	384.899	386.519	612.591	342.195	384.915	631.693
SRRM2	Xelaev18047891m			157	13	C	681.09	761.337	1014.46	1060.97	1121.45	1049.28	1147.46	1098.71	1085.36	1055.69	742.217
SRRM2	Xelaev18045681m			157	13	C	868.763	850.115	1223.31	1443.77	1490.05	1396.28	1631.18	1556.33	1581.04	1586.89	1236.18
CLTCL1	Xelaev18007676m			158	11	C	941.508	900.572	908.162	902.128	903.699	920.972	919.899	907.418	878.36	927.321	844.448
CLTC	Xelaev18012645m			158	164	C	10600.2	11290.3	10705.1	10623.7	10949.4	10736.8	10721.6	10757.8	10700.2	10801.3	11828.9
CLTC	Xelaev18015280m			158	32	C	2302.78	2252.15	2297.34	2163.63	2319.78	2273.72	2338.59	2229.45	2281.55	2262.82	2527.51
CLTC	Xelaev18010521m			158	121	C	7685.87	8097.41	7702.13	7778.84	7624.19	7981.75	7842.22	7897.18	7654.33	7954.71	8820.62
SYAP1	Xelaev18015325m			159	20	C	1485.61	1388.96	1430.14	1345.53	1340.6	1319.03	1309.57	1369.74	1352.24	1333.07	918.423
SYAP1	Xelaev18012702m			159	12	C	1317.84	1255.07	1336	1269.46	1371.36	1367.71	1358.07	1380.52	1396.76	1389.23	992.14
KLC2	Xelaev18028532m			160	26	C	2526.09	2340.34	2577.5	2469.63	2696.7	2512.85	2669.27	2465.67	2690.34	2539.79	2354.89
KLC1	Xelaev18041168m			160	36	C	3224.59	3031.1	3277.59	3305.27	3278.94	3259.32	3343	3283.46	3298.6	3270.13	2658.7
KNS2	Xelaev18039729m			160	3	C	260.521	329.653	369.413	380.306	371.189	350.13	339.384	352.864	336.861	341.632	346.857
PDLIM1	Xelaev18034803m			161	6	C	165.965	145.297	141.316	174.108	138.325	159.293	125.723	139.453	148.552	147.904	1391.02
PDLIM1	Xelaev18004505m			161	38	C	3815.36	3475.25	3583.06	3337.54	3371.18	3301.24	3238.23	3342.19	3315.87	3173.61	6257.34
BUB1	Xelaev18026558m			162	6	C	165.569	233.432	205.563	245.608	225.726	243.817	239.001	253.99	246.784	263.045	73.8668
URB1	Xelaev18011503m			163	9	C	488.551	458.088	590.893	644.529	657.402	688.073	644.856	563.13	587.071	585.421	629.919
CNOT2	Xelaev18017550m			164	16	C	1226.4	1079.95	999.454	981.502	1065.74	1092.11	1057.08	1053.62	1078.64	1038.13	707.669
CNOT2	Xelaev18021165m			164	2	C	402.978	285.836	432.458	344.03	413.768	356.492	420.342	332.472	436.127	358.161	276.719
YBX1	Xelaev18037541m			165	10	C	334.882	115.775	163.876	175.941	109.645	112.799	121.227	124.648	150.061	85.6753	6575.49
YBX1	Xelaev18035694m			165	8	C	424.74	108.549	196.498	168.995	99.5241	115.624	115.066	120.82	159.905	56.039	11379.3
YBX2	Xelaev18001084m			165	42	C	3919.06	3289.73	3288.64	3353.89	3165.58	3056.8	2957.16	2849.04	2387.65	2371.41	403.961
YBX2	Xelaev18019673m			165	89	C	7834.33	7446.76	7052.16	7300.02	6832.47	7060.41	6636.47	6471.29	5743.48	5935.49	1208.94
HELLS	Xelaev18034801m			166	27	C	1098.68	1066.33	1491.59	1572.07	1677	1835.49	1988.48	1904.3	2254.53	2285.36	388.158
HELLS	Xelaev18004506m			166	4	C	201.596	188.034	197.884	213.507	217.65	244.448	232.196	247.861	233.788	248.246	93.406
NUDC	Xelaev18015072m			167	55	C	5880.2	5924.84	6002.38	6036.27	5973.89	6299.24	5958.19	6100.74	5814.51	6063.28	2381.85
NUDC	Xelaev18012105m			167	5	C	608.413	631.291	611.702	611.955	625.315	667.269	616.103	635.467	624.668	619.765	631.54
PRODH	Xelaev18007536m			168	36	C	2401.27	2448.43	2365.63	2478.63	2509.66	2478.34	2412.38	2478.84	2361.04	2460.8	1335.9
ATP6V1H	Xelaev18033716m			169	43	C	4357.34	4387.38	4221.3	4250.63	4150.54	4187.48	4271.25	4310.73	4229.86	4138.12	1672.47
ATP6V1H	Xelaev18032011m			169	7	C	383.889	409.566	353.227	363.459	355.904	377.651	348.805	368.777	359.568	384.532	95.0477
ERCC4	Xelaev18045164m			170	15	C	816.627	842.587	841.814	840.423	834.205	886.495	852.283	835.763	854.084	876.261	334.056
GALNT2	Xelaev18029062m			171	17	C	1418.56	1403.45	1398.14	1432.48	1438.19	1422.19	1476.15	1407.55	1405.29	1368.8	750.808
GALNT2	Xelaev18026822m			171	5	C	177.734	180.665	185.173	185.547	197.92	185.328	187.981	169.199	178.867	183.763	87.6279
PARP14	Xelaev18044342m			172	2	C	24.9685	30.2839	25.9261	28.4734	17.405	25.4379	24.4875	18.9715	24.7387	18.5258	235.94
PARP14	Xelaev18046913m			172	32	C	2319.03	2305.01	2356.85	2423.3	2400.76	2436.15	2477.84	2257.14	2347.19	2321.84	2466.18
CCDC124	Xelaev18006576m			173	17	C	1541.15	1380.49	1495.35	1588.75	1528.16	1446.17	1585.17	1448.45	1548.29	1470.24	415.637
CCDC124	Xelaev18001180m			173	10	C	1238.75	1215.68	1238.97	1209.38	1186.13	1184.07	1185.89	1248.29	1227.77	1210.67	237.084
TIA1	Xelaev18020360m			174	19	C	1183.31	1215.02	1235.39	1237.08	1192.63	1189.19	1175.22	1090.13	1043.95	1044.11	914.282
TIA1	Xelaev18018533m			174	2	C	68.2629	73.9215	78.6277	78.3561	74.9686	81.0812	70.3042	72.8612	72.4396	80.1597	53.7836
TIAL1	Xelaev18034300m			174	8	C	600.497	654.76	613.04	605.26	575.268	563.185	584.24	548.812	574.811	529.168	752.363
PTPN23	Xelaev18032727m			175	11	C	876.249	867.517	871.043	837.025	886.357	863.979	849.062	872.87	946.202	892.445	2771.62
PTPN23	Xelaev18030516m			175	24	C	1412.38	1230.29	1376.27	1296.26	1394.84	1351.01	1355.31	1359.44	1451.73	1424.96	3601.86
YWHAE	Xelaev18014582m			176	187	C	13119.6	13007.5	13070.6	13232.7	13010.9	13078.4	13112.4	12697.7	12728.6	12659.7	27822.8
YWHAE	Xelaev18011887m			176	10	C	616.309	585.439	646.696	594.625	619.402	628.706	659.621	576.968	615.081	566.513	1571.08
YWHAZ	Xelaev18032253m			176	105	C	8491.8	8378.71	8440.77	8215.26	8142.65	8416.57	8076.17	8456.54	8421.39	8289.59	6860.79
YWHAQ	Xelaev18028033m			176	44	C	2896.01	2863.01	2880.97	2942.21	2903.51	3038.85	2978.91	2945.8	2863.68	2964.05	2276.27
YWHAB	Xelaev18043238m			176	39	C	2506.25	2392.42	2431.23	2370.29	2470.92	2365.05	2418.92	2319.31	2492.12	2303.92	5934.5
YWHAB	Xelaev18045999m			176	16	C	328.024	317.889	333.233	329.005	336.253	318.671	350.738	329.044	344.033	322.914	489.989
YWHAG	Xelaev18015318m			176	11	C	892.545	819.872	824.775	844	793.512	810.456	804.073	848.677	862.146	803.107	4483.66
YWHAG	Xelaev18012695m			176	2	C	31.4249	6.2846	18.661	21.7562	6.42455	11.2992	13.7431	15.5179	10.0228	16.3306	736.507
YWHAZ	Xelaev18033916m			176	13	C	1583	1503.17	1535.69	1451.56	1511.61	1485.15	1501.52	1502.19	1552.22	1497.24	1173.78
YWHAQ	Xelaev18030074m			176	29	C	1663.8	1675.74	1613.47	1671.8	1795.57	1593.12	1674.49	1643.72	1736.81	1627.96	828.697
YWHAH	Xelaev18007588m			176	5	C	159.856	68.2608	123.902	105.851	89.057	87.9739	78.4949	71.3621	89.2999	70.9584	3082.32
TNNC2	Xelaev18046533m			177	3	C	221.07	223.596	215.019	247.273	225.433	241.898	232.592	240.421	220.359	233.39	243.226
CALM1	Xelaev18041325m			177	112	C	5913.42	5574.68	5752.35	5763	5926.04	5735.13	5856.55	5806.64	5907.94	5723.92	6011.36
LRSAM1	Xelaev18041443m			178	3	C	53.3974	48.539	55.1505	54.582	52.8427	54.8844	44.2973	54.9411	47.3536	57.3429	124.137
ECE1	Xelaev18036351m			179	74	C	4062.19	4296.56	4284.44	4843.5	4603.12	4690.7	5046.8	4505.98	4403.95	4539.67	2278.42
ECE1	Xelaev18037944m			179	30	C	1418.27	1638.37	1510.76	1753.69	1714.81	1628.16	1835.19	1645.89	1651.09	1626.99	512.219
KDM3B	Xelaev18017351m			180	14	C	1064.63	961.219	1167.37	1135.36	1235.24	1166.87	1256.29	1121.31	1235.13	1185.71	1238.58
KDM3B	Xelaev18021330m			180	19	C	819.172	823.089	884.631	895.609	950.776	913.624	970.639	918.475	971.198	924.831	353.169
KDM3A	Xelaev18005003m			180	18	C	1973.13	1619.26	2173.9	2032.1	2180.21	2175.81	2205.09	1979.38	2137.03	1947.72	586
KDM3A	Xelaev18008842m			180	25	C	1969.46	1712.09	1985.28	1951.24	2220.66	2168.85	2377.47	2126.84	2349.01	2196.58	923.038
CPT1A	Xelaev18022051m			181	8	C	339.02	398.549	323.725	363.429	315.851	318.764	339.373	317.712	357.939	301.705	942.63
CPT1A	Xelaev18036191m			181	7	C	237.835	221.656	241.246	209.385	217.154	219.788	211.078	228.361	246.845	231.819	1005.84
CPT1A	Xelaev18037901m			181	10	C	624.133	593.657	619.796	613.504	634.532	608.977	648.847	590.621	605.925	597.71	1529.25
	sp|P35908|K22E_HUMAN_contaminant			182	56	C	2826.91	7441.72	6173.67	6408.15	4446.61	3735.31	3915.96	4058.26	4759.41	5394.52	5335.52
	sp|P04264|K2C1_HUMAN_contaminant			182	85	C	2984.49	9920.75	7780.22	8667.78	6563.07	5636.28	4964.12	5200.85	7139.47	7479	6682.78
	sp|P04259|K2C6B_HUMAN_contaminant			182	23	C	800.006	9092.98	1482.82	1611.41	1876.54	1276.98	1284.85	1210.88	1413.87	1490.42	2773.87
	sp|P02538|K2C6A_HUMAN_contaminant			182	7	C	126.886	2251.33	177.812	127.148	175.348	118.317	130.297	109.309	156.965	178.71	178.201
	sp|P13647|K2C5_HUMAN_contaminant			182	35	C	904.75	6867.98	1654.39	1696.54	1686.56	1249.32	1301.61	1283.14	1515.76	1694.27	2287.49
KRT8	Xelaev18013610m			182	105	C	2203.41	3951.66	5761.44	5948.89	5940.74	5795.78	5857.1	5704.05	5833.65	5672.9	14653.9
VIM	Xelaev18032928m			182	39	C	826.724	435.115	517.464	542.715	412.911	386.162	409.197	381.792	576.636	366.408	21977.2
VIM	Xelaev18030816m			182	8	C	390.744	227.909	327.772	314.899	241.016	262.026	285.119	247.365	277.802	231.481	6452.03
KRT8	Xelaev18016072m			182	14	C	501.166	581.67	914.973	1012.82	966.402	924.562	871.667	953.984	946.141	856.836	7138.73
	sp|P19013|K2C4_HUMAN_contaminant			182	4	C	68.524	1074.81	164.575	114.702	164.368	127.057	129.934	112.78	167.159	137.392	335.861
DES	Xelaev18047019m			182	2	C	45.7707	14.747	21.7814	29.018	26.3146	21.0641	20.5113	18.5517	15.6393	29.0408	1959.83
KRT75	Xelaev18013621m			182	1	C	18.2904	41.9167	14.0745	8.92914	7.42307	3.46532	6.70057	3.71582	12.8507	9.41351	334.545
	sp|Q7Z794|K2C1B_HUMAN_contaminant			182	3	C	108.31	265.749	276.87	277.303	186.395	145.53	142.819	175.71	176.958	239.873	333.687
DES	Xelaev18044480m			182	8	C	122.702	83.5919	101.664	94.585	75.723	83.0621	90.4385	73.761	89.2496	76.3179	3168.93
	sp|Q8N1N4|K2C78_HUMAN_contaminant			182	1	C	15.2722	35.4467	28.4881	27.1594	24.2753	19.7052	18.8292	18.9625	21.5111	18.0957	28.2527
SDHA	Xelaev18031324m			183	201	C	12116.4	12537.7	11964.6	11988.5	12178.1	11884.1	12065	12137	12112.3	12026.8	4522.77
SDHA	Xelaev18033323m			183	36	C	2262.55	2482.86	2259.95	2215.11	2314	2217.29	2242.33	2276.54	2307.82	2312.33	874.037
ESD	Xelaev18015788m			184	27	C	2158.81	2161.96	2109.15	2139.85	2168.8	2050.38	2125.54	2133.85	2121.21	2064.34	1276.36
ESD	Xelaev18013279m			184	14	C	1357.86	1347.48	1341.42	1302.96	1321.94	1254.99	1364.56	1377.98	1329.4	1336.35	2144.03
EIF2AK2	Xelaev18026658m			185	13	C	1005.11	999.289	1262.52	1173.48	1141.12	1275.24	1140.97	1138.23	1138.46	1209.27	646.343
PALLD	Xelaev18009170m			186	8	C	187.781	48.0903	108.934	97.7966	63.0591	55.0117	53.8469	65.7107	55.557	73.423	5519.45
PALLD	Xelaev18005424m			186	1	C	30.3622	17.6956	27.0999	18.4446	14.9248	12.2123	13.1063	13.2583	9.56559	16.6484	812.471
PRMT5	Xelaev18007055m			187	86	C	4993.77	4930.45	4838.42	4781.97	4895.48	4769.18	4805.96	5005.04	4994.53	4852.16	1161.95
PRMT5	Xelaev18010244m			187	19	C	1352.51	1376.58	1365.32	1408.66	1381.59	1381.13	1404.22	1414.67	1374.49	1316.23	548.275
COMMD3	Xelaev18032911m			188	7	C	305.158	319.394	324.026	315.752	324.118	356.49	322.78	309.722	315.411	348.728	216.413
ARSD	Xelaev18011750m			189	18	C	1303.78	1488.64	1286.64	1430.25	1314.61	1361.27	1372.42	1364.77	1333.03	1414.34	203.973
HS1BP3	Xelaev18030119m			190	13	C	862.37	767.658	872.754	812.142	828.98	821.21	836.11	833.19	857.284	791.464	1611.75
PNKP	Xelaev18037911m			191	12	C	1287.2	1282.5	1318.49	1248.98	1264.52	1268.05	1291.83	1236.45	1278.07	1198.17	939.336
ANO6	Xelaev18017593m			192	1	C	46.483	50.0943	38.1587	42.409	29.3293	34.754	30.4564	30.165	32.4327	31.3453	532.233
CAPRIN1	Xelaev18024438m			193	35	C	2915.03	2759.33	3080.9	2771.07	3157.76	2953.88	3154.9	2942.48	3139.96	2957.96	2101.23
CAPRIN1	Xelaev18021916m			193	29	C	1752.78	1872.28	1886.15	1803.49	1880.84	1922.89	1914.81	1876.86	1938.57	1971.23	872.294
TWF1	Xelaev18021116m			194	8	C	727.706	681.072	729.509	717.692	760.41	682.983	759.403	673.3	714.214	710.786	1050.11
TWF2	Xelaev18025809m			194	12	C	758.432	774.062	769.135	751.392	746.943	725.845	774.904	734.338	821.594	761.321	1425.93
TWF2	Xelaev18023870m			194	8	C	324.055	333.993	313.521	337.99	345.946	361.239	311.97	352.093	320.072	349.963	643.667
HRSP12	Xelaev18033894m			195	17	C	1129.73	1095.24	1118.9	1131.24	1214.79	1136.32	1154.56	1186.67	1135.15	1142.83	234.249
HRSP12	Xelaev18032227m			195	109	C	6454.17	6332.19	6166.82	6297.29	6357.44	6296.05	6199.17	6400.38	6223.88	6289.39	1433.95
CARS2	Xelaev18013067m			196	18	C	1278.37	1256.21	1260.35	1226.64	1264.5	1210.97	1225.03	1234.94	1299.63	1243.68	447.081
HUWE1	Xelaev18041759m			197	138	C	9645.82	9214.54	9627.04	9340.35	9618.8	9532.8	9596.49	9159.34	9279.4	9173.19	6100.17
HUWE1	Xelaev18002839m			197	52	C	4211.44	4137.85	4242.82	4105.55	4243.92	4097.92	4260.2	4117.32	4081.46	3968.98	2265.43
SRM	Xelaev18035191m			198	39	C	2367.36	2254.64	2305.13	2210.46	2325.77	2215.95	2249.01	2285.58	2335.38	2301.05	735.44
IPO5	Xelaev18013132m			199	138	C	11124.3	11468.5	11438.9	11913	11769.8	12139.4	12319.8	11610.5	11512.5	11985.5	3058.46
IPO5	Xelaev18015656m			199	21	C	1103.99	1306.72	1123.19	1273.26	1136.23	1259.68	1232.47	1226.14	1118.61	1184.89	208.793
KARS	Xelaev18024946m			200	120	C	10585.6	10552.7	10899.8	10168.5	10822.7	10353.9	10721.8	10394.1	10910.1	10545.4	5049.25
KARS	Xelaev18022671m			200	53	C	3932.69	4063.5	3995.33	3998.45	3964.97	4015.4	4031.22	4107.78	4060.99	4033.24	1830.86
ESPL1	Xelaev18016058m			201	16	C	871.643	1007.2	1057.4	1099.02	963.985	1023.76	1047.79	1011.2	1309.61	1389	233.766
ESPL1	Xelaev18013595m			201	9	C	241.017	262.742	299.658	313.372	321.356	349.045	380.593	367.435	410.356	426.026	110.316
STOML2	Xelaev18008550m			202	64	C	4595.64	4664.32	4529.31	4560.5	4487.1	4632.58	4724.31	4541.6	4523.43	4751.43	1421.04
STOML2	Xelaev18011177m			202	8	C	217.152	243.942	225.322	230.313	229.198	227.648	232.475	223.972	237.384	236.593	55.2705
ANAPC16	Xelaev18037100m			203	3	C	238.584	225.674	271.089	244.521	236.196	268.487	244.583	239.922	226.504	221.474	90.7123
DNAJC2	Xelaev18020970m			204	37	C	2667.55	2820.62	2618.01	2707.5	2711.14	2840.75	2639.92	2777.99	2592.05	2745.47	1364.52
DNAJC2	Xelaev18017776m			204	7	C	498.053	536.762	490.655	522.585	526.945	555.883	511.757	567.829	506.315	539.747	402.737
PGK1	Xelaev18038892m			205	118	C	9390.92	9923.06	9419.77	9851	9323.8	9660.36	9465.34	9706.93	9423.57	9868.44	11469.6
PGK1	Xelaev18042225m			205	85	C	4044.16	3992.89	4008.08	4041.4	4101.09	4008.86	4019.61	4018.38	4076.73	4007.06	902.003
OVCH1	Xelaev18016746m			206	211	C	16656.4	16862.7	17249.9	18024	17688.7	18075.1	17915.4	16234.3	17121.7	17564.6	2064.51
PTER	Xelaev18030821m			207	23	C	1535.9	1687.33	1567.49	1583.76	1527.89	1590.72	1497.36	1644.53	1507.85	1595.82	696.672
GNPDA1	Xelaev18021471m			208	48	C	4153.1	4032.94	4009.36	3959.86	3997.16	3894.92	4051.51	4039.3	4054.45	3948.79	1835.45
GNPDA1	Xelaev18017181m			208	6	C	609.365	517.046	589.256	575.585	563.262	573.792	612.988	549.203	591.15	565.775	143.475
GNPDA2	Xelaev18005247m			208	16	C	930.768	941.875	908.29	945.871	909.712	982.974	877.33	972.479	889.326	979.476	509.753
EP400	Xelaev18010569m			209	5	C	254.435	267.737	284.338	253.652	252.614	265.151	260.284	254.952	241.353	248.293	155.562
VWA5A	Xelaev18011171m			210	60	C	2987.27	2937.3	3038.74	3320.06	3308.5	3257.51	3391.52	3151.38	2760.47	3282.15	17021.4
VWA5A	Xelaev18008524m			210	161	C	10160.8	10645.7	10529.8	10374.3	10520.1	10584.7	10617.2	10264.5	10583.8	10548.9	2078.23
AMACR	Xelaev18008378m			211	24	C	1494.15	1524.16	1509.97	1412.91	1379.88	1423.11	1416.86	1436.91	1523.29	1437.57	267.379
CYB5R4	Xelaev18029413m			212	7	C	225.377	214.908	227.561	216.974	222.685	234.785	213.021	208.799	205.298	202.193	231.749
CDC5L	Xelaev18030167m			213	26	C	1541.1	1438.69	1523.75	1524.31	1553.59	1532.85	1489.98	1436.81	1471.02	1407.37	2655.52
CDC5L	Xelaev18028173m			213	14	C	642.181	570.222	621.479	668.117	675.026	657.44	648.656	622.609	617.47	632.402	552.028
RPL13	Xelaev18003572m			214	89	C	7773.77	7730.45	8212.58	7866.07	7544.6	7686.78	7714.41	7711.03	7978.64	7377.21	2646.69
RPL13	Xelaev18024869m			214	4	C	331.815	322.865	347.023	330.722	317.034	311.625	349.383	302.193	333.427	334.877	109.723
SF3B1	Xelaev18045043m			215	56	C	3690.05	3649.6	3325.55	3272.91	3542.35	3566.1	3410.04	3411.46	3395.91	3468.79	4128.31
SF3B1	Xelaev18047425m			215	5	C	177.812	164.862	153.835	159.046	177.621	165.484	166.412	150.296	172.123	159.344	152.769
SMTNL2	Xelaev18011945m			216	5	C	185.104	89.6238	113.783	95.5799	93.0324	75.2539	77.9397	80.9813	148.019	84.5174	3619.65
RNF128	Xelaev18038864m			217	2	C	217.348	240.606	230.522	231.376	252.951	248.964	269.823	275.144	266.657	263.474	70.0897
MLLT4	Xelaev18026827m			218	25	C	1355.65	1111.3	1252.55	1290.02	1288.11	1337.2	1368.89	1387.38	1461.64	1455.17	3698.44
MLLT4	Xelaev18029066m			218	3	C	166.72	144.969	154.987	163.835	174.842	146.1	168.272	183.982	199.928	197.298	530.295
SMCHD1	Xelaev18031884m			219	48	C	3597.9	3667.14	3729.77	3924.51	3716.32	3909.28	3994.3	3554.58	3522.01	3589.79	1030.78
FCGBP	Xelaev18038036m			220	38	C	2246.85	2732.37	2719.11	3364.66	2782.03	1852	2692.5	2854.87	2321.33	2534.83	568.521
MACROD1	Xelaev18022222m			221	4	C	231.538	239.268	237.029	222.256	235.968	227.084	243.133	227.553	230.53	218.867	59.7707
LSM11	Xelaev18019955m			222	2	C	192.206	173.569	161.111	161.741	171.065	155.927	173.735	140.019	164.129	149.938	144.754
ATP5J	Xelaev18011535m			223	6	C	723.638	886.402	758.153	796.188	656.142	780.338	786.941	824.328	539.215	421.459	359.779
ATP5J	Xelaev18014265m			223	10	C	1344.2	1311.19	1418.16	1196.48	1239.22	1193.78	1458.33	1291.56	1107.02	706.507	216.619
TBC1D5	Xelaev18031032m			224	13	C	546.874	524.234	531.694	551.613	575.746	581.945	555.399	566.058	559.322	548.692	624.073
AMT	Xelaev18023804m			225	56	C	4565.9	4445.91	4522.34	4408.57	4544.19	4342.18	4536.53	4343.65	4445.56	4347.8	2377.94
METTL18	Xelaev18015735m			226	6	C	508.395	490.164	517.677	496.189	510.271	490.165	521.543	494.675	506.371	487.323	304.178
ZNF598	Xelaev18047749m			227	11	C	643.479	737.994	663.51	707.186	680.341	749.67	688.001	651.803	626.853	624.3	626.762
SEPSECS	Xelaev18005180m			228	21	C	1778.61	1792.01	1720.61	1794.22	1839.73	1760.48	1825.24	1736.51	1822.17	1765.83	1180.02
MRPL2	Xelaev18026440m			229	15	C	1242.53	1235.49	1226.19	1245.2	1234.58	1214.12	1260.89	1242.01	1225.44	1222.9	356.264
KPNB1	Xelaev18045954m			230	185	C	12440	12655.4	12528.5	12564.1	12552.1	13172.5	12829.5	12562.4	12625.7	12860.4	4184.81
KPNB1	Xelaev18043196m			230	22	C	2048.11	1972.64	2179.92	2005.88	2065.78	2104.78	2133.02	1988.95	2147.74	2068.88	886.575
RUVBL2	Xelaev18036125m			231	89	C	6749.7	6917.67	6922.24	6666.15	6902.55	6804.92	6743	6852.87	6776.73	6820.21	2523.31
RUVBL2	Xelaev18037847m			231	1	C	21.9203	28.5213	23.8222	30.4643	30.7236	25.626	29.0109	31.1923	23.0378	24.7687	11.1093
MRPL45	Xelaev18043198m			232	31	C	2590.35	2419.57	2491.14	2417.19	2614.87	2560.8	2588.58	2536.78	2625.98	2601.03	807.158
DUT	Xelaev18020619m			233	9	C	313.636	346.607	324.066	329.706	326.579	322.842	324.452	333.538	315.441	326.693	79.1921
DUT	Xelaev18018228m			233	14	C	1343.03	1337.11	1394.82	1377.92	1448.58	1339.89	1442.96	1347.02	1443.45	1384.69	274.063
PLEC	Xelaev18034128m			233	116	C	7311.72	7444.11	8371.32	8106.06	8154.15	8043.59	8031.2	8076.14	8350.16	8148.12	28264.8
EPPK1	Xelaev18034139m			233	59	C	2053.61	1051.99	1475.53	1364.77	1109.43	1105.16	1142.58	1138.54	1385.61	1098.35	43340.9
PLEC	Xelaev18032536m			233	14	C	409.435	243.022	316.357	276.197	228.164	224.11	240.026	222.677	286.258	238.218	6556.37
TPR	Xelaev18025631m			233	142	C	9697.18	9588.31	9922.43	9864.83	10094.4	10370.7	10262.2	10153.4	10063.8	10156.9	5447.72
MACF1	Xelaev18004054m			233	9	C	402.505	401.919	383.487	398.34	383.931	424.158	380.574	368.604	405.305	401.905	901.553
MACF1	Xelaev18012621m			233	29	C	1915.76	1963.11	1963.71	1964.79	1972.5	1929.54	1957.51	1876.38	1857.13	1851.98	5519.32
DST	Xelaev18029490m			233	5	C	390.624	319.706	352.927	344.564	310.145	323.004	323.145	311.649	337.917	310.706	2817.15
DST	Xelaev18027360m			233	1	C	13.716	12.7013	9.79117	14.0541	11.672	9.65186	9.94323	11.4602	12.0257	7.05371	251.368
	##Xelaev18029490m			233	1	C	57.7991	107.791	33.0144	23.7491	27.3516	26.995	23.9184	27.842	22.7931	22.9712	2.97461
NOA1	Xelaev18006056m			233	11	C	1099.27	1198.11	1141.9	1211.55	1142.48	1233.27	1228.78	1086.02	1015.09	1121.71	654.807
SAT2	Xelaev18019590m			234	4	C	312.258	281.919	307.332	288.288	299.502	311.092	305.163	287.988	306.003	305.631	399.084
CHMP4B	Xelaev18043991m			235	48	C	4681.79	4619.65	4638.67	4629.92	4735.52	4536.96	4788.52	4624.41	4505.21	4485.05	3527.61
CHMP4B	Xelaev18046645m			235	4	C	74.5452	82.1302	71.0349	82.8102	80.0819	88.8855	80.3074	87.0578	65.8967	83.0613	117.94
CHMP4C	Xelaev18032143m			235	6	C	267.031	267.469	300.884	296.116	317.471	297.687	334.484	306.9	345.722	348.996	48.8101
CHD1	Xelaev18008044m			236	8	C	374.89	348.608	529.293	547.679	594.024	589.324	685.559	753.922	738.823	722.128	844.909
CHD1	Xelaev18010800m			236	1	C	19.0861	22.3708	30.153	31.916	31.5274	40.8662	42.8444	46.0439	44.102	53.8399	27.0762
CHD7	Xelaev18033747m			236	9	C	782.967	843.079	687.646	734.975	785.322	748.986	774.189	765.952	750.92	760.597	765.837
CHD7	Xelaev18032051m			236	2	C	107.268	101.341	124.264	106.028	119.2	117.804	127.794	113.17	120.459	117.485	127.527
CHD8	Xelaev18010281m			236	9	C	613.863	622.106	631.88	621.403	642.524	612.132	609.007	560.993	565.882	572.469	318.286
CHD8	Xelaev18007308m			236	6	C	222.369	226.34	244.037	252.701	245.969	232.782	220.834	209.694	188.047	188.753	95.7777
TTC37	Xelaev18008065m			237	118	C	10103.9	10732.1	10555.3	10637.8	10604.9	10915.7	10694.6	10625.9	10653.5	10513.6	4735.53
PA2G4	Xelaev18013368m			238	201	C	15994.8	16954.5	16189	16116.7	15523	16145	15722.8	16376.4	16200.5	15758.3	3984.92
PA2G4	Xelaev18015865m			238	30	C	3137.83	3120.24	3157.97	3011.2	3125.39	3034.13	3000.14	3158.35	3446.63	3024.68	773.057
AGK	Xelaev18019794m			239	31	C	2762	2805.38	2718.95	2611.75	2864.04	2590.15	2770.57	2736.76	2916.32	2744.59	1695.2
NCAPD2	Xelaev18036724m			240	16	C	466.119	512.903	502.373	579.589	941.569	1374.91	1765.57	1916.22	2731.2	3059	572.5
BOD1L1	Xelaev18005139m			241	35	C	3027.99	3009.45	2977.97	3039.55	3147.87	2964.66	2899.52	2792.26	2754.12	2728.41	447.716
BOD1	Xelaev18002575m			241	3	C	264.273	226.774	274.972	250.508	255.564	235.162	218.536	216.121	197.892	175.234	51.9658
BOD1L1	Xelaev18008941m			241	5	C	733.939	655.907	751.27	671	708.778	695.543	651.121	643.462	640.757	594.669	255.903
DBT	Xelaev18025465m			242	44	C	2793.95	3865.94	3799.05	3798.3	3927.13	3882.58	3867	3872.63	3866.66	3890.56	2579.62
DBT	Xelaev18023421m			242	15	C	871.512	1202.59	1181.37	1208.05	1217.1	1251.5	1164.96	1283.24	1297	1220.07	454.543
INPP1	Xelaev18045024m			243	12	C	451.383	406.916	423.36	427.592	389.243	423.889	445.489	436.361	427.837	423.391	2571.63
KLHDC2	Xelaev18039626m			244	3	C	157.14	169.134	163.325	160.139	159.255	179.067	175.553	171.683	162.008	147.086	100.837
YTHDF1	Xelaev18043576m			245	1	C	28.1444	27.5609	27.1679	25.8293	30.7318	26.2808	24.6315	26.2668	26.7607	22.6762	16.2514
YTHDF1	Xelaev18033752m			245	1	C	18.2562	11.8477	16.842	20.4373	22.1648	23.5186	22.8457	25.605	28.3779	19.6853	69.4542
YTHDF1	Xelaev18046307m			245	31	C	2746.04	2487.29	2756.17	2767.53	2842.15	2702.52	2770.12	2508.86	2541.59	2538.61	1357.52
YTHDF2	Xelaev18012082m			245	11	C	745.161	617.501	587.457	610.093	577.97	626.823	617.423	546.378	504.91	543.058	241.968
YTHDF2	Xelaev18015091m			245	6	C	551.393	472.672	511.912	483.457	446.703	458.544	451.238	441.018	404.185	412.213	126.017
YTHDF2	Xelaev18032064m			245	2	C	163.035	158.915	164.691	194.932	190.261	222.004	199.158	212.136	202.197	222.986	473.582
HDAC10	Xelaev18017690m			246	19	C	1731.76	1729.5	1774.6	1683.76	1803.15	1719.47	1753.55	1709.88	1774.48	1755.54	949.547
SGPL1	Xelaev18034920m			247	23	C	1321.77	1308.32	1314.54	1267.88	1289.45	1296.44	1333.9	1379.42	1339.51	1341.62	1583.77
SPDL1	Xelaev18017129m			248	22	C	1478.72	1543.5	1700	1723	1766.66	1857.93	1980.18	2011.97	2134.04	2172.78	691.563
SPDL1	Xelaev18021511m			248	6	C	403.458	420.276	435.337	440.299	453.804	454.505	473.881	432.367	445.692	462.315	205.191
DECR2	Xelaev18045434m			249	82	C	5670.93	5891.18	5711.99	5389.3	5798.19	5561.29	5669.54	5878.27	5889.96	5712.63	1662.03
NME4	Xelaev18047701m			249	23	C	1523.76	1674.13	1449.96	1564.05	1437.34	1536.8	1395.71	1609.38	1342.91	1515.59	193.41
HSPA12B	Xelaev18004879m			250	5	C	336.027	62.4369	146.513	126.265	59.2647	61.5164	61.5521	60.5944	156.02	53.1036	9473.99
PPID	Xelaev18005443m			251	37	C	3057.98	3240.39	3132.1	3184.77	3253.79	3233.2	3202.98	3250.43	3195.14	3181.16	1213.35
PPID	Xelaev18009192m			251	29	C	1500.18	1556.41	1517.27	1439.84	1560.65	1544.63	1480.77	1542.95	1568.78	1602.56	860.061
RIF1	Xelaev18047090m			252	77	C	6338.08	6074.68	6407.75	6275.07	6658.77	6831.08	6988.34	6852.51	7166.49	6974.98	1326.75
DIMT1	Xelaev18008242m			252	6	C	316.74	324.768	322.185	294.088	304.099	279.596	255.64	241.49	200.489	215.493	434.112
FUS	Xelaev18001535m			253	18	C	1552.64	1383.16	1621.48	1467.12	1572	1461.37	1631.93	1545.71	1623.14	1610.03	4037.3
FUS	Xelaev18004559m			253	7	C	274.723	244.322	271.144	274.969	269.584	274.324	267.733	258.21	261.054	270.518	1177.92
TAF15	Xelaev18015309m			253	24	C	882.814	818.209	910.966	945.999	889.63	929.712	938.626	973.018	948.016	937.909	1128.76
TAF15	Xelaev18012683m			253	9	C	378.387	304.982	353.597	372.381	407.744	384.176	437.529	369.78	438.818	432.449	890.614
RBM14	Xelaev18024173m			254	15	C	1273.75	1059.17	1170.98	1218.54	1312.76	1187.08	1261.1	1164.97	1237.17	1179.72	2632.31
RBM14	Xelaev18022326m			254	5	C	301.422	269.456	296.305	306.062	279.982	285.227	278.149	295.976	267.845	268.335	937.381
CCT5	Xelaev18000429m			254	255	C	18356.8	18087.8	18352	17535	18302.6	17759.5	17946.1	17931.6	18864.1	17949.5	6280.11
CCT5	Xelaev18003848m			254	102	C	6029.04	6207.86	6025.47	6083.5	6031.47	6224.21	6028.52	6205.95	6052.12	6277.18	1291.1
CCT4	Xelaev18028479m			254	267	C	16764.4	17665.4	16753.4	17367.6	17123.5	17486.4	16788.5	17556.8	16992.2	17579.3	4573.02
CCT4	Xelaev18026520m			254	99	C	8044.01	8046.96	7964.13	7697.85	7905.45	7851.14	7820.15	8024.67	8033.92	8064.5	2595.69
DCTN2	Xelaev18013442m			255	12	C	723.908	701.365	697.592	706.112	762.784	713.978	730.716	699.421	716.939	722.978	458.335
DCTN2	Xelaev18015937m			255	38	C	2724.73	2850.62	2804.24	2752.5	2810.28	2667.23	2730.75	2696.34	2751.96	2638.08	1744.36
CAPRIN2	Xelaev18016752m			256	34	C	12214	10681.8	1776.83	1183.41	990.401	958.143	964.965	877.895	817.474	878.148	253.07
	##Xelaev18017570m			257	1	C	129.086	126.387	122.382	129.346	120.236	116.373	118.969	118.848	106.57	136.802	67.3734
ASL	Xelaev18012760m			258	85	C	5382.57	5259.7	5331.72	5088.57	5265.08	5059.68	5203.83	5203.27	5092.15	5142.4	2874.74
TTC30B	Xelaev18033194m			259	11	C	772.999	927.385	757.649	820.723	799.156	809.028	789.129	796.651	735.034	803.018	340.498
COQ7	Xelaev18045201m			260	15	C	1271.34	1393.51	1306.71	1299.89	1300.56	1266.48	1274.22	1291.06	1301.68	1276.63	1610.11
SLC25A11	Xelaev18000926m			261	120	C	6782.31	6799.02	6465.58	6435.37	6559.01	6494.85	6601.48	6588.49	6597.72	6432.54	2281.66
SLC25A11	Xelaev18019335m			261	11	C	967.001	1000.48	972.759	942.986	959.215	883.098	992.1	952.294	976.419	913.798	233.331
CNOT3	Xelaev18035920m			262	1	C	34.645	39.5323	35.6629	43.9797	32.1484	45.2816	31.6127	53.0226	35.0563	36.2296	15.4754
CNOT3	Xelaev18037697m			262	14	C	709.328	728.049	739.167	752.196	700.547	776.485	735.114	752.719	721.939	730.975	549.307
CARS	Xelaev18024671m			263	125	C	11151	11941.2	11374	11815.6	11688.6	11861.9	11528.9	11827.5	11286.5	11587.6	2791.9
ACTN4	Xelaev18042575m			264	183	C	13096.7	12691.7	12709	12665.3	12692.6	12351.9	12766.9	12599.9	12736.4	12545.1	26888.9
ACTN1	Xelaev18041034m			264	89	C	5601.67	5267.02	5162.74	5271.31	5252.22	5104.6	5197.4	5188.35	5221.41	5244.25	11724.7
ACTN1	Xelaev18039961m			264	14	C	582.226	379.443	439.906	454.806	377.953	367.252	375.917	364.576	424.256	360.354	7303.81
ACTN4	Xelaev18039391m			264	49	C	4615.5	4859.26	4500.08	4671.82	4658.22	4560.71	4601.34	4655.5	4547.38	4553.96	8911.64
UBR5	Xelaev18033921m			265	32	C	1689.82	1596.86	1791.04	1704.28	1761.34	1772.53	1781.89	1731.12	1677.44	1717.98	2996.37
UBR5	Xelaev18032259m			265	2	C	141.022	138.544	136.516	141.723	145.407	167.593	158.501	157.59	141.172	135.631	309.917
MYO5A	Xelaev18018199m			266	66	C	5386.76	5447.71	5625.63	5801.03	5979.09	5708.6	5853.44	5825.78	5687.9	5830.27	3615.93
MYO5A	Xelaev18020637m			266	18	C	1552.4	1658.32	1740.75	1717.75	1742.23	1693.73	1756.01	1703.95	1828.17	1723.18	953.425
VPS52	Xelaev18039124m			267	13	C	496.683	492.28	540.3	530.537	523.008	585.661	574.144	540.55	527.514	519.954	496.552
APOB	Xelaev18022891m			268	567	C	29381.8	28599.2	48680.2	40971.7	43735.4	40344.2	52705.9	52634.7	54236.2	49017	19931.2
APOB	Xelaev18022890m			268	443	C	17822.8	21836.7	40333	30483.4	30576.2	27725.9	39288.8	43459.9	39625.6	37799.3	15224.6
APOB	Xelaev18022892m			268	743	C	29082.5	32613.7	51762.4	44707.6	46585.8	41063.4	53262	56068.1	52754.9	50254.4	20374.5
APOB	Xelaev18025047m			268	210	C	9731.32	9940.43	18352.4	14468.8	15513.8	13394.2	19154.5	19505.2	18678.9	16757.7	6026.88
PREP	Xelaev18029315m			269	99	C	8242.84	8193.89	8278.28	8137.04	8183.77	8313.42	8050.81	8348.59	8234.33	8241.82	4130.6
PREP	Xelaev18027234m			269	26	C	1612.92	1693.56	1642.73	1705.47	1662.16	1684.67	1680.45	1682.17	1624.26	1690.37	1108.61
ERC1	Xelaev18003002m			270	11	C	829.685	775.462	890.861	855.422	854.974	902.093	880.589	861.052	914.157	882.146	2597.46
ERC1	Xelaev18019878m			270	1	C	19.5104	16.0664	20.8743	24.3997	15.7282	17.2532	19.3565	18.1993	17.3709	23.2737	63.9885
FMO5	Xelaev18023617m			271	10	C	761.849	717.411	654.458	787.014	770.9	714.396	880.696	797.637	790.387	793.227	77.8424
GPR107	Xelaev18003336m			272	4	C	356.558	343.914	353.063	342.181	358.928	357.406	376.111	357.293	341.152	348.713	266.534
GPR107	Xelaev18041652m			272	3	C	228.803	211.867	228.295	201.662	224.838	227.872	220.245	218.075	238.314	222.798	330.752
OXSR1	Xelaev18030632m			273	31	C	1693.02	1888.6	1688.88	1745.95	1745.05	1802.32	1682.88	1802.9	1715.73	1874.68	2408.69
OXSR1	Xelaev18032795m			273	4	C	284.138	313.731	300.915	294.987	270.818	284.235	264.569	282.904	297.143	300.112	613.917
NIPSNAP3A	Xelaev18006738m			274	21	C	2547.37	2782.96	2440.72	2481.44	2514.03	2456.14	2412.21	2511.57	2473.6	2545.59	3176.08
NIPSNAP3A	Xelaev18010021m			274	8	C	923.802	928.014	890.836	939.087	918.506	879.629	898.532	905.917	1016.12	984.404	1037.54
RPP30	Xelaev18034759m			275	5	C	413.843	394.292	418.775	414.836	450.952	429.936	423.914	410.04	371.323	391.917	717.041
CPT2	Xelaev18025289m			276	89	C	7086.2	7456.08	7195.17	7245.27	7158.04	7409.75	7045.82	7420.41	7430.17	7396.9	2659.39
C16ORF58	Xelaev18045631m			277	5	C	378.683	442.554	390.445	391.898	402.5	421.112	405.828	404.38	385.515	411.764	288.261
HBZ	Xelaev18045096m			278	48	C	7423.28	7320.85	7801.3	7335.25	7169.51	7336.39	7557.51	7346.62	7131.97	7156.57	539.536
HBZ	Xelaev18045095m			278	85	C	8208.78	9001.76	8286.24	9692.57	8280.85	9051.37	8401.39	9229.34	8344.73	9263.94	857.012
HBZ	Xelaev18045092m			278	186	C	19348.7	20370.1	20789.4	21251.6	20111.6	20859.3	20023.4	20517.4	20458.8	21147	2451.72
HBZ	Xelaev18045100m			278	12	C	1326.35	1212.55	1241.44	1469.05	1280.7	1306.35	1279.88	1322.35	1304.04	1305.72	1370.88
VRK1	Xelaev18041273m			279	2	C	266.289	206.693	280.112	243.081	302.029	241.158	313.447	281.938	369.778	294.339	259.314
VRK1	Xelaev18039592m			279	9	C	648.762	674.273	668.179	676.812	708.099	677.434	699.633	708.297	693.77	704.892	272.672
RPS3	Xelaev18014054m			280	15	C	2928.87	2760.74	2888.8	2842.32	2861.86	2904.2	2799.76	2856.47	2733.28	2734.76	499.753
RPS3	Xelaev18016414m			280	292	C	19612.9	19991.9	19264.2	20108.2	19748.1	20195.7	19927.6	19750.6	19652.2	19711.6	6254.7
LDHB	Xelaev18019895m			281	83	C	7149.75	7229.26	7663.98	8478.84	7120.3	7756.95	7413.89	7487.11	7733.93	8016.03	2186.02
LDHA	Xelaev18021657m			281	5	C	167.801	139.307	180.889	154.808	133.946	154.802	129.403	146.306	133.483	161.131	1305.98
LDHB	Xelaev18016867m			281	135	C	11800.5	12291.2	11977.2	11612.1	11877.2	11592.4	11579.8	11849.3	12333.1	11794.7	6063.54
LDHA	Xelaev18024665m			281	21	C	1969.73	1809.88	2059.44	1900.48	1797.25	1759.34	1810.07	1803.9	1752.83	1709.9	11852.6
ACAA2	Xelaev18008452m			282	198	C	11373.5	11981.7	11104.6	11506.7	11429.7	11581.8	11416.3	11651.1	11543	11752.6	3153.69
ACAA2	Xelaev18011100m			282	27	C	2060.41	2047.05	1967.95	2007.99	2070.86	1992.85	2067.74	2060.06	2018.63	2143.49	635.725
EML4	Xelaev18028728m			283	110	C	9319.86	9463.03	9254.18	8750.96	9029.73	8872.39	8734.9	8783.4	8811.09	8549.25	4466.81
EML4	Xelaev18026168m			283	6	C	458.549	372.261	221.31	204.045	224.075	204.92	196.808	199.606	203.655	219.053	721.858
EML1	Xelaev18041205m			283	7	C	462.204	504.32	519.649	515.713	528.596	540.576	504.85	556.207	504.383	540.899	172.64
EML1	Xelaev18039681m			283	19	C	1602	1743.01	1499.64	1615.08	1483.28	1599.77	1501.76	1574.84	1402.15	1538.55	1396.49
ISCU	Xelaev18007465m			284	16	C	1590.58	1534.71	1621.93	1549.22	1588.9	1546.35	1647.84	1455.14	1508.13	1514.18	779.406
ISCU	Xelaev18010388m			284	2	C	130.507	125.968	133.946	120.728	120.077	116.019	126.502	114.038	116.918	115.223	73.8052
DPYSL3	Xelaev18021408m			285	22	C	434.462	145.427	254.63	210.165	163.895	152.017	159.844	161.578	222.783	127.11	10485.2
DPYSL3	Xelaev18017257m			285	3	C	128.568	18.8208	67.0724	60.5494	43.7742	35.9131	39.2854	32.4972	35.2585	32.1708	4893.68
DPYSL2	Xelaev18018686m			285	11	C	553.87	331.653	436.427	368.85	357.115	335.47	336.68	322.24	381.648	310.47	10228
DPYSL2	Xelaev18020220m			285	1	C	15.769	24.0404	16.0901	20.1698	17.1161	15.7242	13.9173	18.3691	10.7255	16.1884	152.958
ITLN2	Xelaev18005062m			286	500	C	33055.4	34826.5	34384.1	36678.9	34987.5	35328.4	31878.3	32134.7	32941.7	34855.1	2824.79
ITLN2	Xelaev18005061m			286	34	C	2217.09	2171.87	2310.31	2443.78	2285.22	2448.65	2100.5	2135.1	2113.22	2320.6	202.569
RRBP1	Xelaev18026608m			287	30	C	1400.05	1159.16	1270.46	1280.38	1193.57	1252.18	1181.57	1192.51	1208.36	1242.65	6804.44
RRBP1	Xelaev18028865m			287	16	C	556.43	386.594	422.682	410.524	366.106	389.732	349.759	353.249	403.566	352.16	7108.57
AP1G1	Xelaev18004715m			288	51	C	3530.46	3916.38	3910.56	4104.97	4239.05	4387.09	4208.62	4172.25	4139.09	4360.23	3484.86
NAPA	Xelaev18039363m			289	42	C	2907.32	3086.25	2783.64	3095.28	3003.82	3101.4	2879.87	3113.97	2870.99	3074.12	1963.7
NAPA	Xelaev18042556m			289	14	C	615.429	675.709	612.11	624.212	627.769	607.25	604.465	632.747	627.078	651.522	384.878
ANKIB1	Xelaev18030856m			290	1	C	68.0369	66.7724	74.7386	59.0621	70.2142	80.8603	60.3623	63.6929	64.2003	76.3342	85.9256
ARHGAP17	Xelaev18045474m			291	16	C	754.763	817.855	711.813	751.49	736.232	791.461	730.865	749.654	712.321	758.319	867.321
SHMT2	Xelaev18015919m			292	107	C	8324.51	8665.18	7960.63	8355.88	8498.83	8100.49	8229.69	8547.03	8272.33	8240.04	2736.73
SHMT2	Xelaev18013429m			292	32	C	1966.53	2028.23	2075.75	1943.91	2010.46	1984.47	2038.23	2013.81	2037.43	1985.63	452.097
SHMT1	Xelaev18045563m			292	106	C	8337.57	8489.58	7973.31	8001.41	8274.8	7933.68	7940.54	8144.16	8428.51	8175.82	1901.32
CELF1	Xelaev18021934m			293	12	C	752.727	747.58	744.593	750.481	730.642	758.534	758.602	719.086	721.118	710.631	676.858
CELF1	Xelaev18024429m			293	5	C	317.51	325.184	299.101	327.75	311.146	331.065	294.594	321.764	285.268	279.477	200.74
MIS18A	Xelaev18014292m			294	5	C	285.7	312.015	291.89	283.898	290.952	260.597	289.644	282.504	292.257	284.3	96.8453
SMARCC1	Xelaev18030524m			295	43	C	3448.7	3427.52	3748.97	3758.84	3915.84	3896.13	3907.23	4016.96	4036.49	4082.88	2065.68
SMARCC1	Xelaev18032733m			295	13	C	1895.08	1888.61	2155.24	2207.27	2336.47	2409.71	2325.77	2364.83	2377.29	2432.43	743.755
SMARCC2	Xelaev18013362m			295	11	C	722.533	720.226	774.837	773.288	727.648	790.767	785.192	765.313	758.303	754.668	868.202
TUBGCP3	Xelaev18015595m			296	23	C	1462.25	1521.22	1527.91	1610.83	1601.95	1680.77	1619.94	1642.91	1660.02	1697.28	822.673
TUBGCP3	Xelaev18013061m			296	2	C	104.44	125.945	124.741	135.2	143.917	146.416	121.996	152.396	136.533	140.707	68.876
XRN2	Xelaev18026551m			297	23	C	1567.43	1404.42	1594.47	1697.73	1694.8	1864.69	1806.7	1787.2	1872.78	1885.78	8424.64
XRN2	Xelaev18028844m			297	1	C	12.0892	4.03539	3.50795	8.15044	4.28876	3.13562	6.79505	10.9586	20.8482	14.1529	175.8
OXCT1	Xelaev18008331m			298	161	C	12159.1	11974.4	11581.4	11548.4	11906.8	11834.3	12074	11643.7	12133.2	11856.1	3791.82
FKBP4	Xelaev18016764m			299	19	C	1301.1	1248.75	1303.65	1297.46	1341.38	1311.95	1324.63	1225.96	1390.7	1367.78	985.682
FKBP4	Xelaev18019949m			299	50	C	4038.2	4007.71	4031.37	4150.96	4262.1	4115.7	4295.61	4157.87	4241.66	4062.94	1731.53
RPAP2	Xelaev18023334m			300	8	C	865.295	809.718	870.368	853.273	905.322	869.724	854.594	791.102	775.774	766.753	521.748
KRT19	Xelaev18045881m			301	29	C	967.747	1955.05	3184.75	3223.06	3426.81	3066.05	3255.95	3006.98	3193.98	3051.35	3520.2
KRT19	Xelaev18043110m			301	19	C	363.907	779.944	1185.65	1187.36	1168.52	1173.05	1139.58	1178.56	1081.58	1091.72	1434.89
	sp|Q04695|K1C17_HUMAN_contaminant			301	13	C	460.079	4599.97	526.349	560.732	1217.59	404.484	442.156	403.197	502.219	528.557	1229.55
	sp|P13645|K1C10_HUMAN_contaminant			301	55	C	1844.04	4983.14	3988.49	4407.71	3337.65	2650.28	2791.03	2747.48	3318.34	4087.38	4106.48
	sp|P08779|K1C16_HUMAN_contaminant			301	40	C	832.131	14635.6	1147.43	1257.43	1399.05	848.149	803.407	708.607	1084.95	1239.36	1209.33
	sp|P02533|K1C14_HUMAN_contaminant			301	21	C	451.997	5693.41	859.584	912.677	897.39	630.267	629.771	602.896	811.566	870.221	1198.32
	sp|P13646|K1C13_HUMAN_contaminant			301	2	C	41.4729	89.6532	154.041	143.329	171.345	155.723	148.286	137.503	159.855	150.346	165.82
KRT18	Xelaev18016071m			301	44	C	1082.22	1512.08	2393.73	2409.27	2416.62	2342.03	2414.75	2348.02	2405.7	2296.8	12793.5
KRT18	Xelaev18013609m			301	36	C	758.24	1251.39	1905.95	2124.16	1955.73	2101.17	1968.38	2047.49	1864.54	2010.13	10065.5
	sp|Q7Z3Y7|K1C28_HUMAN_contaminant			301	1	C	160.476	141.624	165.838	154.641	133.397	115.824	118.909	124.167	98.3126	97.1296	344.657
	sp|P08727|K1C19_HUMAN_contaminant			301	1	C	27.2311	464.461	56.0065	56.6883	41.0022	41.2616	28.9629	26.9305	61.2289	45.0433	35.8606
POLD3	Xelaev18014108m			302	27	C	2502.56	2397.1	2319.18	2277.71	2377.47	2372.41	2440.96	2326.46	2413.02	2388.16	455.737
PPP1R21	Xelaev18026115m			303	20	C	951.887	933.255	861.505	846.481	849.29	855.102	835.583	845.656	858.073	924.684	1551.82
LAMC1	Xelaev18025335m			304	20	C	916.48	521.964	729.292	756.587	733.153	775.301	827.221	725.882	732.248	576.73	10511.3
LAMC1	Xelaev18023263m			304	7	C	254.436	191.952	201.015	214.209	212.673	205.201	208.516	210.413	217.422	189.361	1261.67
SNRNP200	Xelaev18020311m			305	101	C	7469.26	7157.01	7820.24	8348.32	8362.25	8461.36	8759.21	8290.18	8361.17	8375.15	7028.66
SNRNP200	Xelaev18018578m			305	14	C	774.505	735.529	789.401	827.677	838.267	799.285	861.893	813.436	860.045	821.908	717.141
SFSWAP	Xelaev18007736m			306	5	C	428.344	399.919	449.453	463.68	480.395	489.597	486.215	424.083	491.068	421.898	374.641
EXOSC7	Xelaev18033222m			307	14	C	1334.18	1410.41	1356.16	1306.37	1351.71	1398.81	1325.61	1374.58	1332.49	1387.16	1140.92
CCNB2	Xelaev18018162m			308	9	C	575.488	616.478	798.2	614.205	438.4	555.789	708.418	812.039	924.08	872.18	109.813
CCNB2	Xelaev18020679m			308	1	C	186.528	200.806	200.411	147.572	62.2777	109.147	116.345	140.963	138.683	147.82	15.6731
CCNB1	Xelaev18010928m			308	6	C	192.035	212.315	312.057	354.856	375.607	567.779	619.71	699.851	648.37	703.151	107.375
CCNB1	Xelaev18008213m			308	1	C	9.58156	18.2707	46.9382	70.1269	73.6273	107.202	116.005	138.185	113.385	132.832	9.07168
LIG1	Xelaev18035875m			309	83	C	7849.46	7663.7	7126.95	6798.01	7095.53	6882.92	7107.56	6706.81	6883.94	6756.12	1296.48
ZC3H15	Xelaev18047424m			310	14	C	2110.59	2041.25	2052.59	2047.34	1987.66	2109.36	2003.32	2026.03	1868.5	2021.23	804.23
ZC3H15	Xelaev18045041m			310	19	C	1980.56	1729.11	2013.82	1848.61	1961.49	1924.39	1904.37	1856.99	1993.78	1872.28	678.72
GANAB	Xelaev18022257m			311	209	C	13007.1	13718	13016.8	13045.4	13058.1	13363.9	13457.8	13824.4	13340.6	13824.5	4371.93
GANAB	Xelaev18024202m			311	68	C	3623.83	3790.63	3621.04	3710.71	3660.26	3724.24	3716.13	3833.04	3790.94	3924.67	1697.19
NAA10	Xelaev18038579m			312	21	C	1743.72	1607.7	1610.64	1639.38	1747.96	1572.38	1597.28	1665.4	1779.29	1590.46	1218.73
NAA10	Xelaev18041887m			312	14	C	1390.34	1615.58	1388.1	1394.25	1425.58	1354.74	1400.49	1331.67	1442.81	1352.13	391.407
TRIM2	Xelaev18005479m			313	12	C	642.711	642.905	678.094	661.831	671.769	705.579	665.727	628.788	660.189	598.545	367.75
TRIM3	Xelaev18013987m			313	5	C	207.155	212.953	202.923	212.132	214.684	207.161	213.861	191.236	189.986	195.103	412.773
CSTF2	Xelaev18038567m			314	32	C	2626.92	2451.71	2589.99	2454.05	2611.99	2420.82	2611.6	2254.83	2331.75	2255.1	1124.68
SLC27A6	Xelaev18007942m			315	23	C	2056.41	2081.48	2018.36	2019.4	2054.24	2007.31	2036.41	2101.15	2049.34	2053.02	755.499
ATP5E	Xelaev18038692m			316	12	C	877.044	829.781	834.577	833.356	832.26	830.271	845.885	867.503	877.538	811.746	591.7
KIAA1468	Xelaev18033462m			317	21	C	1101.16	1067.16	1169.88	1091.89	1150.92	1081.33	1146.11	1098.33	1102.26	1127.07	915.394
EPRS	Xelaev18026241m			318	239	C	19819.9	20286.8	19841.1	20945.8	20569.9	21011.7	20839.4	20610.3	19785.5	20519.4	11855.5
EPRS	Xelaev18028669m			318	68	C	5099.3	4934.77	5099.52	5103.44	5348.81	5032.74	5427.06	5006.23	5159.43	4999.23	2753.41
MAP4	Xelaev18032736m			319	36	C	6075.33	4467.37	3169.54	3023.97	3463.35	3292.25	3187.13	3111.11	3369.14	3071.15	2724.12
MAP4	Xelaev18030528m			319	54	C	6869.18	6180	6157.25	5823.58	6071.71	6008.98	5880.91	5706.22	5952.82	5807.23	2847.65
TTC39B	Xelaev18006797m			320	34	C	3334.9	3162.55	3455.44	3378.99	3524.3	3461.36	3539.12	3250.57	3358.45	3239.9	472.09
GALNS	Xelaev18003585m			321	15	C	945.838	983.527	933.441	946.744	937.334	943.836	927.413	930.108	934.932	907.854	2453.32
DKFZP686M0430	Xelaev18026711m			322	40	C	1163.75	402.103	657.098	540.792	358.12	419.924	396.925	393.944	540.961	363.081	31377.8
DKFZP686M0430	Xelaev18028962m			322	25	C	577.856	174.002	322.92	276.997	164.264	161.199	176.5	163.807	309.965	156.921	17365.8
SPECC1	Xelaev18014189m			322	4	C	233.335	252.403	240.931	256.331	239.537	253.602	257.066	256.855	266.124	268.848	603.48
SPECC1	Xelaev18011658m			322	12	C	698.985	711.982	759.455	731.922	776.821	766.433	773.01	754.276	758.99	761.696	2047.83
CTH	Xelaev18022951m			323	13	C	824.992	743.266	738.555	728.262	734.607	738.954	754.797	825.812	857.355	848.511	3634.71
HSD17B6	Xelaev18024753m			324	18	C	1004.54	993.856	1008.83	987.992	988.082	949.137	1050.36	957.819	970.626	1004.27	1253.33
USP48	Xelaev18036360m			325	12	C	869.859	880.708	906.617	925.644	957.896	911.861	964.751	874.149	876.559	916.315	468.417
UTRN	Xelaev18026721m			326	52	C	2055.65	1553.37	1784.81	1694.93	1570.07	1581.03	1592.64	1639.35	1687.45	1565.34	23291.8
UTRN	Xelaev18028970m			326	9	C	254.501	109.613	158.01	140.612	130.074	124.546	130.471	145.133	174.642	124.103	5817.18
TKT	Xelaev18001802m			326	138	C	9843.52	7673.84	8437.98	8641.4	7708.95	7919.37	7881.76	7894.85	8139.6	7725.54	114395
TKT	Xelaev18038467m			326	212	C	17641.6	17744.8	17511.7	18100.6	18324.7	17591	18132.9	18002	18396.6	17513.5	15942.3
TKT	Xelaev18002563m			326	44	C	1380.3	489.752	888.321	638.769	509.731	540.579	498.531	466.618	635.009	505.409	36578.7
UTRN	Xelaev18028972m			326	2	C	62.8116	37.8965	45.7736	44.6562	36.2114	38.0926	44.0966	38.0781	46.5759	42.6833	642.563
RPS25	Xelaev18004406m			327	21	C	1455.04	1502.08	1440.06	1530.67	1448.34	1469.61	1491.12	1482.99	1481.59	1437.85	459.137
EP300	Xelaev18025572m			328	7	C	659.987	610.603	647.756	670.296	654.051	696.473	663.561	714.037	681.83	705.24	802.318
EP300	Xelaev18023557m			328	1	C	92.72	81.7313	92.451	85.6836	89.7689	79.9416	92.4264	105.066	93.8041	90.834	60.9256
EXOC8	Xelaev18029132m			329	10	C	536.992	462.169	619.167	692.432	758.853	706.668	738.39	726.52	793.973	726.504	1288.15
MINK1	Xelaev18000932m			330	24	C	1732.13	1738.24	1643.1	1802.33	1714.24	1803.83	1715.77	1766.63	1671.2	1766.53	1895.9
MAP4K4	Xelaev18015510m			330	7	C	460.546	479.079	479.038	541.219	540.654	535.12	527.733	583.209	531.018	543.644	244.976
TNIK	Xelaev18027581m			330	7	C	226.045	220.288	222.151	240.257	230.663	274.272	237.428	254.785	231.746	269.804	1086.53
MAP4K4	Xelaev18012944m			330	14	C	704.037	702.214	747.133	718.498	804.175	770.593	771.086	764.063	788.496	777.352	414.247
TNIK	Xelaev18029713m			330	3	C	288.003	311.884	335.405	388.335	377.468	415.634	369.616	424.145	395.071	425.801	276.026
PPP2R5C	Xelaev18041193m			331	17	C	1743.71	1629.33	1610.53	1587.74	1714.16	1600.96	1618.27	1539.63	1520.5	1595.57	2271.52
PPP2R5E	Xelaev18041141m			331	13	C	1553.59	1561.52	1498.22	1546	1490.08	1646.91	1580.93	1644.04	1531.34	1648.73	1769.36
PPP2R5A	Xelaev18028697m			331	11	C	882.464	862.665	871.002	853.112	880.423	851.318	878.684	893.376	887.68	866.093	1205.7
PPP2R5A	Xelaev18026204m			331	11	C	639.142	587.254	625.412	651.144	621.894	648.056	654.715	607.207	588.606	618.578	823.149
XPO7	Xelaev18018749m			332	43	C	3056.85	3272.56	3011.67	3132.2	3052.4	3122.58	3138.13	3108.35	2971.3	3076.1	1436.72
XPO7	Xelaev18020199m			332	1	C	57.6175	59.2751	70.1782	58.4969	56.8204	73.1485	58.318	66.324	51.2049	74.8141	24.1736
COPS2	Xelaev18020612m			333	5	C	442.163	450.92	446.361	436.06	440.2	430.616	425.945	436.902	429.379	439.232	163.732
COPS2	Xelaev18018234m			333	36	C	3461.49	3643.7	3370.11	3487.99	3493.74	3446.38	3482.56	3491.14	3526.87	3423.48	1633.49
APOB	Xelaev18030121m			334	11	C	772.381	728.613	803.755	791.944	824.433	715.458	794.639	741.352	773.35	737.35	149.867
LRPPRC	Xelaev18026157m			334	147	C	10630.3	11152.4	10737.1	10526.9	10480.2	10614.2	10587.5	10676.9	10606.5	10599.8	3917.92
APOB	Xelaev18028109m			334	37	C	2904.25	2954.42	2748.77	3137.84	3136.88	2959.94	3007.2	2705.74	2795.59	2914.17	507.005
TTC39A	Xelaev18019054m			335	3	C	83.9094	107.001	89.45	95.0616	94.0951	99.1021	95.7287	94.264	82.1281	89.9166	19.2454
TTC39A	Xelaev18025267m			335	2	C	90.0007	99.6391	92.3051	93.04	90.6679	94.5433	90.8929	78.5654	78.384	75.6304	66.7753
ISCA1	Xelaev18006943m			336	10	C	1197.63	1249.37	1293.24	1293	1267.45	1339.7	1220.6	1244.2	1307.06	1229.04	337.381
MYOF	Xelaev18034732m			337	214	C	16549.1	16774.3	16508.3	16240.1	16580.7	16526.3	16240	16200.3	16705.1	16002	31934.3
RBM17	Xelaev18017859m			338	8	C	835.324	756.274	689.294	595.126	751.284	733.724	733.535	666.215	754.284	772.532	1570.35
RBM17	Xelaev18020908m			338	3	C	84.6152	83.5812	84.5725	89.8503	94.744	86.5768	97.907	98.4419	89.6055	97.1266	86.9473
PSMD11	Xelaev18046070m			339	87	C	6470.54	6838.01	6281.99	6416.05	6614.62	6293.14	6285.51	6449.02	6425.67	6346.66	3774.54
PSMD11	Xelaev18043317m			339	9	C	292.374	325.805	290.986	291.393	303.507	305.866	297.477	299.102	290.141	303.049	267.91
ZNF706	Xelaev18033917m			340	2	C	273.815	266.135	274.023	281.46	242.806	259.855	279.432	270.706	271.405	258.387	84.7391
CHMP7	Xelaev18018777m			341	10	C	553.074	585.104	572.808	551.544	577.725	581.094	560.291	550.721	548.626	548.402	387.446
ALDH18A1	Xelaev18034593m			342	78	C	3102.07	4638.87	4250.11	5177.9	5443.05	5787.44	5610.61	6331.51	6296.7	6608.2	2124.67
COG5	Xelaev18017748m			343	23	C	851.216	886.764	876.498	857.079	833.613	889.807	886.403	794.425	760.727	800.743	717.853
CDC23	Xelaev18021338m			344	9	C	513.14	513.427	548.298	525.739	549.546	555.348	558.651	560.459	537.895	527.779	211.171
NAA40	Xelaev18022226m			345	7	C	313.761	313.955	339.753	322.681	321.202	324.089	317.064	339.516	345.621	370.398	248.27
NAA40	Xelaev18024219m			345	11	C	958.432	901.043	937.504	923.67	926.31	965.625	983.427	1040.66	970.004	1042.71	221.467
SRI	Xelaev18032951m			346	65	C	4061.8	4271.09	4077.54	4205.1	4091.53	4129.43	4169.12	4119.66	4034.22	4213.98	1729.31
GCA	Xelaev18044630m			346	6	C	392.902	399.866	386.365	351.387	378.398	373.042	384.199	352.053	375.029	357.793	131.986
SRI	Xelaev18030845m			346	40	C	2113.22	2196.71	2197.31	2156.9	2139.12	2292.19	2229.79	2220.97	2154.04	2193.99	773.246
GCA	Xelaev18047136m			346	46	C	3819.9	4136.2	3795.72	3813.46	3828.28	3818.22	3782.84	3741.18	3662.23	3621.01	1112.13
UBR4	Xelaev18037980m			347	142	C	11527.8	11775.9	11204.8	11403.8	11410.2	11465.1	11704.3	11242.8	11081	11269.4	12519
UBR4	Xelaev18036413m			347	2	C	42.9878	51.0624	45.1938	50.9492	46.4315	49.9361	48.9871	53.2223	44.9497	58.3973	84.3052
HEATR3	Xelaev18022454m			348	18	C	970.283	989.92	980.007	980.348	987.592	1005.08	987.515	981.709	985.941	980.797	921.65
INCENP	Xelaev18021990m			349	3	C	181.176	190.047	212.777	228.74	277.516	329.181	385.294	393.53	456.673	451.178	68.9926
GIGYF2	Xelaev18029899m			349	5	C	306.063	375.223	343.818	354.61	358.91	367.376	385.141	364.653	394.059	395.047	345.201
GIGYF2	Xelaev18027854m			349	10	C	493.205	555.817	500.564	500.982	511.904	507.276	498.326	442.214	403.804	421.074	560.816
INCENP	Xelaev18024337m			349	3	C	78.5262	83.3789	82.2947	89.1727	123.918	130.057	165.554	182.664	236.846	235.804	33.3137
MARS	Xelaev18013439m			350	11	C	905.215	913.667	831.244	786.402	762.263	786.549	806.392	735.726	721.393	745.194	577.25
MARS	Xelaev18015931m			350	48	C	4622.81	4823.09	4291	4166.93	3953.04	4118.47	3891.51	4216.21	3736.5	4005.6	2988.34
PGM2	Xelaev18005204m			351	54	C	4329.8	4421.04	4209.08	4130.54	4116.61	4120.5	4166.05	4183.84	4249.37	4222.29	9192.84
PGM2L1	Xelaev18016487m			351	13	C	2036.27	2067.43	2028.98	1819.19	1695.81	1490.68	1212.41	877.715	529.283	402.647	886.9
PGM2L1	Xelaev18000071m			351	3	C	348.326	414.868	341.473	363.447	305.69	314.312	182.57	190.432	70.3717	56.9285	88.2777
ADPRH	Xelaev18001299m			352	12	C	831.462	815.975	756.167	806.279	814.61	839.363	828.361	800.284	821.37	826.211	580.365
TRMT2A	Xelaev18010554m			353	30	C	2146.98	2097.44	2098.26	2129.04	2183.17	2115.25	2187.84	2136.95	2114.26	2164.54	1514.81
TRMT2A	Xelaev18007712m			353	3	C	128.406	106.967	128.738	128.495	128.407	143.421	131.979	136.051	128.429	126.344	58.2088
NBN	Xelaev18032172m			354	14	C	1254.66	1162.96	1341.98	1312.53	1373.72	1322.23	1426.45	1264.98	1377.78	1348.36	830.272
ASPSCR1	Xelaev18046471m			355	48	C	3544.41	3274.63	2935.13	2796.41	2907.92	2912.93	2853.42	3033.18	3074.35	2936.17	1330.6
MCEE	Xelaev18020695m			356	19	C	2067.79	2149.44	2109.73	1972.48	1990.26	2045.91	1974.31	2017.27	2112.41	2027.58	746.076
RRM1	Xelaev18016520m			357	259	C	16713.4	18029.5	17185.8	18125.9	17594.2	18072.1	17363.1	17910.3	17217.5	17829.9	2276.64
RRM1	Xelaev18013932m			357	35	C	2228.11	2355.41	2286.55	2227.14	2207.29	2289.34	2226.26	2353.67	2268.21	2260.29	378.854
DYNC1LI2	Xelaev18003596m			358	15	C	1029.95	893.915	969.931	827.823	906.921	809.939	895.944	871.44	914.17	838.352	2824.8
DYNC1LI1	Xelaev18033151m			358	42	C	4119.07	3877.64	3424.88	3246.31	3350.02	3256.13	3280.96	3374.14	3390.6	3226.95	1477.88
DYNC1LI1	Xelaev18031091m			358	13	C	1972.85	1882.23	945.572	741.745	588.115	599.098	547.274	595.158	530.426	533.649	122.167
LIMCH1	Xelaev18005236m			359	12	C	1631.6	1540.53	1379.65	1253.06	971.694	888.803	719.601	673.332	531.35	578.286	479.501
ABCB5	Xelaev18026174m			360	13	C	418.2	205.577	280.029	275.735	224.208	206.529	222.122	204.493	273.396	213.739	8704.97
ABCB1	Xelaev18034772m			360	6	C	307.649	297.032	257.608	313.082	306.239	326.497	321.294	303.214	233.194	227.054	913.94
ACSM3	Xelaev18045353m			361	6	C	249.012	210.855	197.093	194.393	153.951	151.332	152.239	135.48	137.978	109.136	3244.15
A2M	Xelaev18036684m			362	8	C	347.013	402.628	349.661	373.005	363.072	371.052	377.927	355.108	377.413	364.725	47.4629
A2M	Xelaev18034320m			362	33	C	3246.37	3360.78	3513.59	3513.31	3622.1	3368.73	3784.07	3311.91	3345.95	3305.86	667.789
A2M	Xelaev18036689m			362	22	C	1719.16	1789.48	1744.02	1824.77	1869.73	1699.99	1868.65	1708.28	1802.13	1714.48	514.349
A2ML1	Xelaev18034311m			362	81	C	7006.46	7816.28	7473.94	7498.34	7808.9	7127.09	7618.6	7365.51	7641.01	7071.77	1611.81
A2ML1	Xelaev18036682m			362	1	C	103.668	104.622	116.983	120.024	103.931	102.732	105.752	102.401	125.829	107.915	30.9293
A2M	Xelaev18034319m			362	2	C	48.722	57.8211	51.2692	43.6745	49.6447	50.387	52.5282	44.3953	44.0565	44.2174	25.1749
RPL7L1	Xelaev18026448m			362	5	C	480.726	392.339	417.008	424.872	385.61	332.588	326.197	281.785	224.364	193.27	1399.59
A2M	Xelaev18036681m			362	2	C	85.8695	95.3358	94.684	84.4332	88.264	90.1431	85.6615	89.6331	88.0117	89.6301	8.82563
XRCC6BP1	Xelaev18017583m			363	7	C	685.078	599.019	676.876	612.794	694.121	658.611	666.568	682.336	726.345	659.606	265.081
POLE	Xelaev18007393m			364	80	C	5289.75	5578.98	5474.33	5438.69	5562.95	5503.64	5545.34	5246.71	5307.47	5423.46	1167.36
SSB	Xelaev18044670m			365	20	C	1882.68	1763.59	1895.6	1804.42	1896.15	1822.69	1872.13	1819.16	1891.22	1839.41	918.307
SSB	Xelaev18047160m			365	47	C	4145.11	3873.74	4065.24	3924.77	4040.63	3912.66	4013.64	3934.84	4110.55	3878.89	2799.82
RPL7	Xelaev18033797m			366	58	C	5787.95	5638.19	5833.47	6224.14	5734.66	5933.33	6030.61	5841.04	5980.03	5999.31	1679.57
WUGSC:H_RG054D04.1	Xelaev18003627m			366	46	C	3637.75	3672.19	3625.7	3628.5	3594.97	3691.12	3685.7	3737.06	3627.62	3697.74	1160.44
EXOC2	Xelaev18031573m			367	13	C	657.197	693.735	893.521	1219.99	1334.77	1450.34	1333.86	1516.67	1532.95	1568.13	2418.29
HYOU1	Xelaev18004404m			368	152	C	13085.9	13149.5	13101.8	12684.5	12992.6	13081.7	13007.1	13228.5	13691	13131.8	5090.27
HYOU1	Xelaev18035426m			368	60	C	4276.8	4343.53	4194.82	4130.64	4199.3	4251.44	4351.61	4273.33	4483.63	4360.09	1991.87
LMNB2	Xelaev18009631m			369	6	C	285.364	241.651	303.237	270.139	271.832	257.222	291.127	283.306	310.37	269.956	97.7672
TIMM13	Xelaev18006073m			369	7	C	507.138	509.116	514.648	489.412	505.505	506.15	494.423	528.828	522.095	468.87	277.956
PDIA3	Xelaev18020556m			370	232	C	20441.7	20984.1	20508.9	20860.4	20496.7	20363.5	20603.2	20879.4	20994.4	20936.6	8853.72
PDIA3	Xelaev18018302m			370	133	C	10193.2	10389.6	10269.2	10212.1	10313.1	10189.5	10388.7	10274.4	10289.1	10325.8	3951.84
MIF4GD	Xelaev18046696m			371	4	C	349.835	347.327	367.649	330.437	346.711	348.376	368.863	352.599	365.641	342.061	322.695
MST4	Xelaev18042304m			372	2	C	169.366	202.065	185.136	222.008	199.364	241.541	208.259	231.043	210.026	250.201	395.967
MST4	Xelaev18038989m			372	14	C	1051.24	978.963	1111.89	1106.97	1155.93	1227.74	1152.74	1154.7	1184.29	1194.85	1872.08
	##Xelaev18025839m			372	3	C	330.067	350.639	297.483	356.999	321.132	352.602	317.257	339.414	325.653	387.44	139.623
PKMYT1	Xelaev18047881m			372	3	C	242.156	272.901	297.615	284.494	275.299	286.644	292.098	261.845	268.753	268.386	80.982
GTPBP10	Xelaev18032935m			372	30	C	2308.25	2271.95	2239.93	2300.13	2352.63	2241.16	2289.05	2298.66	2271.72	2314.45	568.117
ZNF346	Xelaev18021366m			373	2	C	117.312	99.2741	75.5359	85.9445	83.157	82.489	91.5817	78.4153	93.429	103.037	637.35
DLAT	Xelaev18035497m			374	118	C	5566.62	7319.95	7144.6	6972.68	7305.53	7205.45	7268.79	7162.94	7332.41	7166.02	2826.13
DLAT	Xelaev18000304m			374	23	C	1503.63	1955.9	1980.76	1866.94	2014.78	1964.9	2026.55	2008.11	1931.74	1990.71	884.339
DKFZP667N107	Xelaev18007064m			375	15	C	474.293	479.976	502.634	490.989	500.82	554.985	653.094	755.404	791.68	805.165	5913.23
IBTK	Xelaev18002154m			376	4	C	200.417	285.322	201.952	220.776	190.577	187.341	194.12	182.27	169.473	174.789	104.197
DNM1L	Xelaev18016698m			377	47	C	3745.59	4003.75	3570.23	4003.13	3776.47	4192.47	3726.67	4132.13	3797.36	4045.66	1264.58
DNM1L	Xelaev18019761m			377	71	C	6007.65	5965.59	6079.97	5848.02	6070.26	5885.96	6268.78	5775.42	6010.17	5861.4	2588.43
ALDH16A1	Xelaev18037826m			378	80	C	5017.85	5265.73	5162.45	5060.19	5057.44	5169.84	5070.69	4958.18	5170.81	5056.14	2684.38
ALDH16A1	Xelaev18036107m			378	26	C	1429.84	1306.23	1470.5	1441.56	1505.68	1471.86	1487.99	1408.3	1435.84	1419.73	1325.14
ALDH2	Xelaev18007851m			378	175	C	12044.6	11951.6	11663.5	12088.1	12127.9	11751.9	11965.7	12056.3	11691.7	12054	6873.96
ALDH1A1	Xelaev18006893m			378	7	C	164.583	28.8774	73.9736	64.7258	27.2072	30.7339	30.0878	30.9445	56.9071	16.307	5465.66
ALDH1A1	Xelaev18010113m			378	12	C	411.533	234.294	309.563	242.411	208.173	211.552	206.323	210.766	265.532	215.941	8568.44
SUSD2	Xelaev18007909m			378	1	C	93.9063	95.773	85.1484	97.108	97.7847	83.9132	84.4538	94.9501	88.3868	81.0333	33.5508
PYGL	Xelaev18039676m			379	311	C	22268.7	22461.3	22194.3	23354.3	22399.3	22544.2	22500.4	22970.4	22649.9	23093.3	5088.5
PYGL	Xelaev18041207m			379	84	C	7525.3	7689.72	7719.96	7503.3	7542.05	7720.79	7595.41	7885.69	7716.81	7809.82	1184.7
PYGM	Xelaev18024161m			379	5	C	707.023	581.655	641.29	636.029	673.669	651.159	643.581	712.039	604.609	617.837	508.027
PYGB	Xelaev18026582m			379	20	C	862.86	749.415	767.81	693.79	709.347	694.167	696.169	718.025	815.485	701.636	8396.33
OGT	Xelaev18038645m			380	45	C	2162.49	2267.17	2274.83	2268.41	2320.14	2363.07	2330.3	2222.93	2289.79	2300.56	2978.99
UQCRC2	Xelaev18045340m			381	46	C	3000.16	3274.04	3065.98	3084.31	3104.17	3119.07	3069.62	3125.93	3137.05	3091.41	1392.79
UQCRC2	Xelaev18047636m			381	71	C	3899.36	3972.26	3767.14	3726.18	3844.97	3679.69	3806.57	3696.84	3868.63	3769.45	1486.43
POFUT1	Xelaev18043053m			382	12	C	479.466	586.88	499.171	508.002	473.92	509.842	469.63	534.229	522.127	543.494	495.767
PRKAG1	Xelaev18013320m			383	14	C	843.608	812.564	890.795	887.169	893.483	974.357	909.859	904.926	897.515	894.678	2178.2
PRKAG2	Xelaev18032815m			383	12	C	818.212	862.97	888.62	860.738	900.247	866.232	917.736	872.271	908.306	870.512	1160.12
TRMT61B	Xelaev18026333m			384	7	C	376.529	387.186	417.895	397.247	414.006	413.004	449.598	401.514	432.367	437.717	308.452
IMPA2	Xelaev18031829m			385	16	C	1803.73	1817.5	1866.35	1872.08	2014.4	2033.77	2026.92	2122.02	2322.85	2394.24	717.395
NCL	Xelaev18029577m			386	81	C	6318.24	6053.79	6018.21	6183.51	6024.52	6150.62	6169.47	6010.3	5708.8	5876.85	14756
NCL	Xelaev18003255m			386	39	C	2867.1	2659.84	2878.1	2766.65	2885.69	2729.06	2798.83	2675.73	2862.68	2753.44	6130.04
NUP155	Xelaev18008353m			387	55	C	3778.99	3972.14	3911.86	3885.35	3981.36	4048.75	4110.32	3914.2	3860.81	3931.99	1040.35
CIAPIN1	Xelaev18022858m			388	33	C	2858.14	2810.71	2986.54	2859.76	2869.01	2880.19	2892.69	2808.61	3047.51	2782.29	857.765
NCLN	Xelaev18006638m			389	7	C	489.893	502.432	498.649	492.568	507.439	494.936	511.717	480.648	507.763	502.028	477.583
NCLN	Xelaev18001143m			389	23	C	1370.37	1558.9	1390.27	1468.67	1421.11	1474.38	1410.07	1428.69	1361.6	1422.71	1376.35
MRPS7	Xelaev18044050m			390	17	C	1305.75	1206.24	1331.88	1244.99	1256.44	1283.17	1312.61	1289.44	1371.47	1301.24	652.113
MRPS7	Xelaev18046697m			390	2	C	73.0988	77.2109	80.3363	87.9333	81.4354	71.9005	86.4783	76.6024	81.546	80.8841	19.9121
loc100158433.S	Xelaev18047784m			391	5	C	338.034	317.819	311.035	295.591	296.395	318.988	311.566	264.344	301.36	274.295	61.9486
CERS2	Xelaev18040345m			392	2	C	188.852	198.735	188.183	194.799	215.374	191.863	185.819	178.3	152.405	125.966	23.6961
CALD1	Xelaev18016907m			393	12	C	548.321	62.8739	198.427	164.419	58.2593	43.4787	55.1618	51.3069	154.272	48.3139	9744.67
CALD1	Xelaev18019913m			393	13	C	858.649	275.291	476.427	411.665	264.997	274.939	285.403	263.331	333.252	227.037	10985.3
EEF1G	Xelaev18022248m			394	129	C	12245.5	12548.7	12583.2	12628.2	12497.2	12604.3	12456.9	12663.4	12968.6	12712.1	2767.27
EEF1G	Xelaev18024205m			394	158	C	15906.2	16086.3	16269	17449.6	16893.6	16492.9	16316.4	16681.8	17017.4	16903.4	3258.01
KIFC1	Xelaev18039133m			395	1	C	77.5991	98.4743	142.812	175.697	233.522	268.382	277.036	272.316	314.471	311.94	83.7292
ADSL	Xelaev18023676m			396	111	C	7616.5	7611.81	7517.07	7174.85	7265.11	7080.68	7038.6	7482.89	7098.07	7141.88	3255.43
PRDX4	Xelaev18014517m			397	72	C	6578.26	6998	6797.24	6668.67	6778.95	6695.74	6795.91	6824.77	6798.14	6982.97	2697.57
PRDX1	Xelaev18023072m			397	15	C	1303.48	1289.89	1364.43	1227.03	1358.91	1283.81	1308.46	1354.78	1157.03	1269.66	5296.41
PRDX2	Xelaev18019080m			397	180	C	14717.2	14248.6	14964.2	14778.4	14946.8	15053.5	14752	15151.7	15028.4	15203.1	2219.47
PRDX1	Xelaev18025189m			397	13	C	1211.46	1382.52	1411.22	1188.82	1353.27	1280.89	1239.66	1361.91	1166.48	1300.15	2604.93
DHX9	Xelaev18025336m			398	30	C	2000.46	1888.13	1945.32	1891.94	1956.41	1953.92	1935.06	1954.19	1919.38	1922.87	2979.3
DHX9	Xelaev18023264m			398	15	C	832.531	788.206	848.403	833.697	803.523	880.635	835.477	883.63	856.384	866.317	1024.47
FARSB	Xelaev18027786m			399	43	C	3781.25	3972.89	3846.74	4130.44	3899.05	4049.93	4045.88	3882.73	3847.7	3865.5	2345.69
ALDOB	Xelaev18047617m			400	17	C	955.644	697.796	854.991	748.458	717.209	721.204	769.744	668.797	806.899	690.336	10629.8
ALDOC	Xelaev18011701m			400	183	C	14247	13592.1	14334.9	14208.2	14350.6	14179.7	14396.5	14087.7	14306.7	14656.8	4111.83
ALDOA	Xelaev18002268m			400	293	C	26889.5	26118	27339.6	29127.6	27421.5	28249.6	28609.3	27942.7	28121.9	29241.3	16025.2
ALDOA	Xelaev18001342m			400	10	C	1095.59	1164.27	1043.72	1220.05	1134.26	1152.54	1080.42	1315.61	1100.8	1135.15	395.208
ALDOC	Xelaev18045318m			400	8	C	440.133	346.353	399.134	367.03	391.798	355.911	377.685	337.333	386.127	373.181	2440.39
TPRG1	Xelaev18027481m			401	28	C	1635.18	1602.11	1616.52	1656.67	1684	1650.9	1655.88	1594.85	1659.7	1613.13	973.16
TPRG1	Xelaev18029605m			401	6	C	410.105	435.626	429.872	444.513	456.34	453.284	436.075	419.161	462.125	439.248	700.052
PDIA4	Xelaev18031319m			402	117	C	9396.97	9007.29	8239.17	8351.95	8421.87	8111.95	8491.71	8331.08	8465.47	8192.87	3340.38
UGGT2	Xelaev18013138m			403	119	C	8337.18	8757.79	8452.06	8420.58	8411.67	8449.32	8432.72	8552.12	8506.28	8668.41	4084.97
UGGT1	Xelaev18027990m			403	47	C	3060.56	3242.69	3005.19	3075.43	3007.18	3115.13	3053.39	3191.83	3102.69	3191.99	6636.38
SMC1A	Xelaev18041728m			403	20	C	748.474	846.279	960.712	1135.45	1222.98	1245.65	1349.47	1477.63	1809.97	1762.06	3503.3
ATXN2	Xelaev18007855m			404	6	C	268.242	279.509	306.377	323.817	303.873	307.533	342.371	301.551	344.21	348.262	204.797
ATXN2	Xelaev18010661m			404	27	C	2139.44	2122.97	2298.93	2362.22	2452.98	2498.75	2522.69	2439.97	2492.84	2521.2	1751.04
MNS1	Xelaev18018176m			405	16	C	1681.1	1590.36	1765.21	1709.93	1732.68	1720.28	1677.23	1709.33	1567.77	1552.82	360.327
EIF3C	Xelaev18001297m			406	110	C	8949.24	9540.91	9224.12	9522.04	9501.28	9637.21	9463.71	9402.45	9231.69	9424.69	5460
EIF3C	Xelaev18002234m			406	12	C	769.156	805.989	794.046	780.275	785.657	752.295	821.947	759.748	732.406	741.779	464.128
SLAIN2	Xelaev18042286m			406	1	C	130.173	117.9	119.719	78.9453	49.577	19.6642	15.5207	19.6668	10.7731	8.488	13.5032
NFYC	Xelaev18015234m			407	4	C	415.857	412.809	476.073	461.009	474.203	519.781	499.417	562.186	507.907	560.162	509.619
HERC4	Xelaev18034778m			408	23	C	1077.86	1096.46	1056.42	1153.26	1076.93	1150.13	1057.82	1136.96	1114.03	1145.03	645.456
HERC4	Xelaev18037002m			408	19	C	1287.64	1330.38	1304.3	1291.67	1319.52	1312.17	1298.69	1254.04	1297.46	1289.54	698.32
GINS3	Xelaev18022837m			410	12	C	753.446	750.704	760.7	781.663	786.509	771.333	786.031	797.601	825.599	809.607	248.388
USO1	Xelaev18005812m			411	26	C	1584.76	1529.53	1590.84	1621.72	1567.33	1593.77	1534.03	1591.66	1546.22	1591.95	2878.52
USO1	Xelaev18009488m			411	6	C	180.701	234.778	201.382	213.675	181.155	207.635	196.252	209.16	191.748	213.229	373.12
RPL32	Xelaev18023939m			412	159	C	16850.7	16351.5	16565.5	16646.1	16235.4	16232.9	16134.7	16586.3	15916.3	16034.4	4761.31
EEA1	Xelaev18017471m			413	55	C	4936.96	4881.83	4964.81	4827.76	4938.41	4883.12	5014	4729.7	4920.28	4841.51	8626.16
EEA1	Xelaev18021234m			413	18	C	1007.78	963.033	1019.63	969.19	1002.01	1001.66	1009.69	983.782	1030.62	976.941	1879.55
ACAD8	Xelaev18035227m			414	59	C	4124.5	4185.73	4193.25	4018.2	4084.99	4057.3	3954.88	4176.57	4205.91	4169.96	2766.85
DLD	Xelaev18021003m			415	89	C	7324.42	7878.44	7245.06	7518.81	7541.97	7380.66	7575.27	7819.08	7435.18	7562.52	4484.33
DLD	Xelaev18017737m			415	21	C	1619.08	1746.36	1613.35	1675.51	1733.68	1594.46	1637.92	1682.64	1710.99	1701.74	1010.47
RTN4IP1	Xelaev18027219m			416	35	C	2183.36	2241.97	2168.81	2185.53	2189.72	2186.69	2156.9	2251.24	2182.92	2239.91	715.795
DIEXF	Xelaev18028716m			417	9	C	371.706	366.801	401.748	361.466	350.228	357.332	369.327	343.529	335.246	311.32	654.409
SFXN3	Xelaev18034650m			418	8	C	457.799	309.99	344.366	309.393	299.427	278.511	294.381	300.954	331.2	290.682	4869.97
SFXN2	Xelaev18036925m			418	15	C	1171.17	1281.95	1149.29	1082.33	1113.84	1119.6	1106.76	1148.25	1118.98	1173.89	774.466
SFXN1	Xelaev18017241m			418	34	C	2663.5	3130.93	2587.33	2577.04	2690.15	2544.14	2522.19	2602.61	2698.24	2681.16	1299.16
CALCOCO2	Xelaev18045993m			419	18	C	1069.37	1071.8	1111.2	1110.47	1149.22	1122.54	1215.81	1017.32	1053.02	1070.45	784.078
TAX1BP1	Xelaev18033087m			419	7	C	603.485	519.871	606.923	579.742	614.924	541.352	591.341	497.44	508.563	479.896	730.767
TAX1BP1	Xelaev18031002m			419	14	C	1294.93	1253.47	1337.78	1276.83	1360.55	1301.76	1288.11	1238.5	1242.64	1197.63	1061.46
PHB2	Xelaev18034350m			420	92	C	5632.71	5884.6	5491.37	5559.08	5561.28	5595.65	5432.14	5782.1	5458.78	5631.5	2054.55
PHB2	Xelaev18036705m			420	58	C	4293.62	4509.31	4212.77	4229.98	4184.49	4217.12	4213.2	4321.54	4137.79	4261.77	1345.26
RB1CC1	Xelaev18032007m			421	12	C	936.109	933.346	947.746	981.4	954.534	969.491	927.373	967.717	965.585	1011.81	1152.07
RB1CC1	Xelaev18033710m			421	3	C	167.425	169.194	159.509	164.59	163.92	164.447	167.979	167.416	178.793	155.249	154.382
MRPL39	Xelaev18011539m			422	37	C	3367.27	3247.02	3355.75	3315.85	3457.38	3304.18	3339.4	3297.49	3425.11	3378.44	939.017
NSF	Xelaev18046110m			423	70	C	5392.49	5405.38	5350.16	5326.45	5485.55	5392.48	5439.46	5257.91	5549.05	5438.09	4346.61
NSF	Xelaev18043370m			423	20	C	1135.14	1101.83	1151.36	1147.24	1132.63	1111.55	1124.03	1084.98	1159.39	1107.18	640.671
VPS53	Xelaev18015349m			424	17	C	1267.59	1218.26	1366.11	1258.2	1333.33	1345.66	1358.5	1267.87	1349.2	1317.99	1368.41
VPS53	Xelaev18012735m			424	3	C	282.057	273.139	267.404	271.572	289.092	282.711	289.52	260.1	287.387	265.536	166.104
PEX11B	Xelaev18042906m			425	4	C	139.451	167.855	145.063	155.564	144.407	164.935	152.031	170.652	135.942	154.479	89.2685
PEX11B	Xelaev18040791m			425	1	C	79.6431	77.6874	80.6498	72.3502	73.9028	71.8471	88.3345	70.9169	80.223	72.43	58.8583
HSDL2	Xelaev18001244m			426	268	C	20022.3	20213.6	19834.7	20017.3	20000.4	19663.6	20000	19556.9	19524	19766.2	4122.33
EIF4B	Xelaev18013608m			427	39	C	2893.23	2853.02	2966.72	2889.83	2877.83	2880.52	2753.32	2784.28	2686.32	2708.53	3033.29
EIF4B	Xelaev18016069m			427	20	C	2035.4	2061.43	1343.24	1208.5	1229.55	1180.74	1144.27	1150.43	1128.32	1149.69	1755.03
ZC3H11A	Xelaev18014869m			428	2	C	158.739	133.079	164.952	171.965	172	197.633	217.861	237.642	283.9	290.429	743.72
TBCD	Xelaev18044172m			429	61	C	5098.18	4936.25	5123.39	4987.3	5056.24	5213.86	5199.82	4858.39	5212.58	4990.61	3462.19
SPAG5	Xelaev18011702m			430	36	C	3292.62	3157.06	3111.09	3277.84	2837.1	2916.67	2607.16	2457.28	2269.08	2467.78	481.22
PRKAR2A	Xelaev18025923m			431	37	C	2777.38	2506.65	2613.66	2527.5	2570.04	2456.17	2494.9	2481.19	2562.32	2375.79	10561.8
PRKAR2A	Xelaev18024017m			431	19	C	1024.6	880.096	929.855	915.017	925.017	917.043	898.477	913.447	945.722	916.625	5411.6
PRKAR2B	Xelaev18020987m			431	22	C	1679.31	1593.26	1633.07	1546.81	1627.77	1572.73	1563.26	1584.99	1572.24	1475.93	199.769
SLC27A2	Xelaev18018258m			432	4	C	201.789	210.203	221.483	205.974	204.683	235.421	234.595	211.765	218.711	233.309	25.9933
SLC27A4	Xelaev18041627m			432	1	C	22.7363	19.3288	24.5863	19.0138	25.4403	21.8452	18.8686	23.7176	23.3694	19.7633	46.2386
SLC27A4	Xelaev18002813m			432	11	C	531.971	540.491	533.352	513.063	518.988	524.65	531.649	511.29	540.956	513.479	2097.88
IWS1	Xelaev18027805m			433	11	C	1098.87	1005.89	1104.55	1091.83	1108.04	1119.84	1018.33	1157.09	1069.84	1063.8	739.401
IWS1	Xelaev18029873m			433	6	C	437.701	421.569	405.505	361.769	372.807	369.99	346.645	350.79	351.614	336.728	205.442
NDUFV3	Xelaev18011189m			434	14	C	1040.25	1093.75	974.495	1006.23	960.641	954	973.743	899.529	1019.1	916.672	741.552
DDX24	Xelaev18039568m			435	5	C	346.239	364.369	302.581	323.211	266.088	289.122	202.025	210.931	144.948	120.629	704.14
MRPL1	Xelaev18005868m			436	31	C	2716.79	2491.56	2617.61	2616.1	2688.74	2640.18	2702.29	2624.84	2717.94	2762.5	800.854
MRPL1	Xelaev18009536m			436	9	C	688.222	617.24	669.342	641.385	670.279	710.22	687.324	687.73	696.044	686.509	157.266
CHCHD3	Xelaev18020891m			437	18	C	1349.24	1229.68	1296.51	1322.66	1342.69	1254.31	1389.88	1293.59	1372.72	1315.13	724.745
CHCHD3	Xelaev18017879m			437	7	C	498.325	485.247	559.795	521.089	551.854	498.893	560.437	508.676	541.631	550.436	314.821
UBE3A	Xelaev18013011m			438	13	C	686.462	725.659	660.631	695.677	687.15	637.53	669.39	647.748	679.131	653.918	550.835
UBE3A	Xelaev18015554m			438	60	C	4122.95	4079.79	4086.7	4171.37	4137.8	4150.31	4191.7	4077.48	4089.07	4154.67	1882.61
THOC2	Xelaev18042026m			439	26	C	1830.76	1815.85	1831.06	1741.69	1832.38	1842.9	1808.49	1894.13	1924.45	1922.72	1834.75
THOC2	Xelaev18038772m			439	8	C	531.652	531.192	564.259	514.364	549.003	558.96	549.044	553.021	556.329	575.663	436.286
UBA5	Xelaev18033195m			440	24	C	1507.86	1455.03	1504.63	1571.38	1506.61	1540.73	1506.68	1534.2	1477.61	1534.41	1600.44
GEMIN5	Xelaev18016912m			441	71	C	6373.13	6430.04	6563.83	6348.43	6398.21	6479.31	6177.89	6212.22	6058.48	6041.57	1319.23
ARVCF	Xelaev18007708m			442	15	C	581.776	454.086	539.081	527.441	568.541	564.947	579.79	568.384	621.612	572.872	4238.48
ARVCF	Xelaev18010552m			442	1	C	13.8288	10.0547	13.2998	11.2703	7.85765	9.18611	10.7303	14.9906	10.2121	12.2352	94.0624
AIP	Xelaev18035077m			443	15	C	1017.32	932.825	1066	1071.44	1102.19	1099.95	1128.26	964.724	1000.45	996.598	2042.62
TTC5	Xelaev18007341m			444	6	C	298.853	328.087	280.047	314.812	267.049	277.448	240.422	259.703	243.402	254.22	98.8964
TTC5	Xelaev18010304m			444	11	C	1101.96	1096.52	1072.61	1104.63	1124.4	1082.39	1109.31	1111.11	1081.32	1105.63	482.691
CENPE	Xelaev18009408m			445	5	C	254.911	278.223	300.19	300.625	347.492	340.961	339.371	324.009	337.575	348.142	174.169
CENPE	Xelaev18005713m			445	35	C	2261.59	2576.65	2905.72	3107.73	3151.66	3319.85	3431.64	3495.47	3391.73	3586.37	657.164
NUP35	Xelaev18047247m			446	11	C	855.828	843.934	757.562	788.492	938.844	1000.11	1047.24	1016.75	1270.81	1274.49	329.816
NUP35	Xelaev18044791m			446	7	C	564.233	543.244	260.243	229.335	357.92	357.757	417.718	387.558	513.431	488.829	245.643
PPP5C	Xelaev18039051m			447	77	C	5127.68	5420.51	5077.44	4938.52	5077.63	5002.42	4990.08	5223.79	5188.09	5096.1	1747.24
PPP5C	Xelaev18042357m			447	14	C	972.309	1031.91	985.418	1027.98	1016.39	1021.28	978.26	1033.22	1012.04	1020	284.992
DPP3	Xelaev18024190m			448	68	C	3641.35	3887.62	3757	3685.06	3649.41	3802.11	3581.61	3757.54	3710.78	3725.74	2409.76
DPP3	Xelaev18022287m			448	33	C	2886.51	3319.27	2916.86	3163.92	2818.35	3039.93	2893.36	3056.03	2973.05	2885.43	2190.63
STK11IP	Xelaev18044443m			449	3	C	296.82	291.919	329.15	336.434	357.428	361.147	372.098	364.378	355.669	393.332	195.55
PDZD8	Xelaev18036662m			450	6	C	602.108	515.778	568.508	585.515	602.174	590.471	560.875	511.516	505.132	510.677	442.4
PDZD8	Xelaev18034283m			450	4	C	318.696	315.528	322.524	372.484	345.726	338.295	368.788	344.94	354.399	354.044	189.822
EIF2D	Xelaev18014975m			451	26	C	1657.03	1713.42	1683.7	1726.96	1660.14	1752.79	1690.78	1686.2	1686.94	1632.36	439.977
PARP1	Xelaev18026300m			452	55	C	4271.09	4329.73	4051.66	4288.91	4116.19	4375.23	4438.66	4259.33	4358.94	5114.39	2254.23
TSC1	Xelaev18041601m			453	26	C	2300.05	2142.53	2121.05	2072.72	2180	2111.55	2203.14	2051.23	2085.99	2086.25	769.283
TSC1	Xelaev18038396m			453	1	C	89.215	95.0422	81.09	93.608	95.4367	86.7062	95.3446	94.1241	85.8743	80.1005	27.865
MDN1	Xelaev18027277m			454	161	C	12443.1	12964.6	12689.9	13249.7	13306.5	13365.9	13284.7	13347.7	13207.4	13353.9	7214.85
DENND4C	Xelaev18006722m			455	7	C	455.089	450.052	437.575	458.077	422.215	458.74	435.208	387.731	392.618	420.229	916.46
DENND4C	Xelaev18010009m			455	9	C	913.385	893.413	912.251	951.859	924.437	935.7	921.232	912.52	937.828	890.644	2021.63
CCDC22	Xelaev18002818m			455	33	C	2100.02	2256.92	2138.83	2163.71	2119.08	2159.44	2156.09	2174.45	2052.83	2199.07	1734.68
CCDC22	Xelaev18041682m			455	7	C	522.869	598.625	510.973	579.786	547.795	589.443	559.142	577.263	542.927	550.148	450.196
N-TAF1	Xelaev18038648m			455	2	C	405.673	282.501	527.403	308.546	343.178	429.226	429.752	328.601	367.5	386.139	207.771
DDOST	Xelaev18036446m			456	39	C	2694.61	2700.19	2743.21	2628.78	2691.3	2670.77	2810.02	2676.58	2640.81	2566.05	1486.67
DDOST	Xelaev18038011m			456	31	C	1309.91	1435.07	1277.97	1348.83	1293.79	1367.78	1338.33	1334.99	1331.02	1377.98	812.507
ZYX	Xelaev18036601m			457	20	C	2185.52	1692.15	2010.79	1830.36	1967.41	1985.55	1921.6	1821.52	2186.81	2013.03	5099.81
zyx.L	Xelaev18034197m			457	10	C	678.285	599.583	572.13	569.198	652.577	601.859	642.487	603.997	689.735	625.614	2086.77
THOP1	Xelaev18009751m			458	71	C	5745.82	6090.57	5928.34	6007.24	6041.39	6012.01	6241.39	5928.02	5976.88	5828.03	1075.87
THOP1	Xelaev18006216m			458	58	C	5057.35	5364.78	5116.06	5321.61	5271.08	5457.65	5324.26	5273.06	5183.03	5347.09	1708.53
CYP2C8	Xelaev18039331m			459	4	C	127.349	136.828	149.535	141.3	137.092	140.501	147.723	131.64	149.464	154.659	227.001
CAMK2G	Xelaev18037152m			460	32	C	2340.72	2771.92	2275.61	2283.22	2288.78	2254.51	2215.02	2415.22	2323.63	2357.57	1824.14
CAMK2G	Xelaev18034897m			460	6	C	579.418	619.949	419.435	334.717	327.432	277.924	296.633	279.872	336.869	297.218	316.732
CAMK2D	Xelaev18005666m			460	11	C	843.3	821.716	828.224	891.317	896.262	860.832	882.039	910.618	876.303	904.743	2633.12
UNG	Xelaev18007455m			461	23	C	2298.64	2134.6	2067.79	2013.65	2182.02	2017.81	2032.66	1924.34	1877.44	1824.03	230.153
HTT	Xelaev18005064m			462	49	C	3949.08	3839.01	4000.46	3945.66	3978.74	3940.69	4137.99	3799.34	3919.54	3847.14	4930.42
RPAP1	Xelaev18041091m			463	19	C	1088.44	1054.22	1042.14	1015.89	1024.31	1087.65	1050.07	1021.4	1008.11	1001.95	375.089
RPAP1	Xelaev18039864m			463	11	C	742.377	932.756	758.764	726.711	784.476	751.285	736.397	733.849	756.405	735.709	283.311
GTPBP8	Xelaev18011360m			464	6	C	477.737	462.545	452.842	451.386	442.507	471.848	456.588	474.711	502.812	491.712	187.183
STRAP	Xelaev18019685m			465	33	C	2121.22	2313.18	2295.59	2213.65	2256.3	2196.18	2225.2	2134.89	2253.96	2257.98	1118.13
STRAP	Xelaev18016577m			465	14	C	1190.64	1207.37	1180.82	1212.23	1177.26	1177.25	1190.93	1249.07	1163.87	1219.5	724.948
TRMT6	Xelaev18026073m			466	24	C	2382.06	2288.12	2313.7	2427.94	2420.66	2414.01	2457.95	2370.89	2301.9	2397.77	941.605
TRMT6	Xelaev18028809m			466	14	C	1456.12	1281.96	1472.39	1294.76	1522.86	1332.4	1461.44	1283.46	1567.83	1349.2	670.186
TCOF1	Xelaev18020045m			467	23	C	1896.92	1430.16	1093.1	1083.88	1348.51	1314.01	1426.17	1421	1612.54	1543.61	7678.35
CDC73	Xelaev18025514m			468	18	C	1147.96	1251.48	1212.73	1247.51	1258.45	1298.95	1221.45	1111.85	1095.75	1160.31	757.701
ARPC1A	Xelaev18045070m			469	39	C	3460.81	3906.17	3449.61	3701.65	3564.58	3626.15	3549.08	3644.72	3666.89	3623.84	997.921
ARPC1A	Xelaev18047443m			469	2	C	195.133	176.3	174.001	170.715	192.264	179.886	199.571	179.968	181.763	169.659	51.1811
ARPC1B	Xelaev18045069m			469	8	C	364.588	293.035	325.712	310.783	305.111	318.506	301.962	306.643	328.865	296.34	2954.58
MCCC2	Xelaev18022959m			470	19	C	784.743	829.742	862.542	811.717	857.358	899.751	848.837	874.434	957.776	943.796	376.348
MCCC2	Xelaev18010867m			471	64	C	3682.64	3789.62	3715.8	3746.6	3813.14	3816.59	3690.35	3961.84	3885.91	3935.56	2037.58
BRI3BP	Xelaev18010590m			472	4	C	338.208	318.067	356.432	300.356	336.745	319.303	359.727	302.831	362.061	306.832	174.583
BRI3BP	Xelaev18007759m			472	2	C	182.718	225.125	168.555	162.288	153.1	170.929	161.037	158.791	169.148	151.288	843.363
ANXA2	Xelaev18018055m			473	45	C	1720.32	566.638	940.328	815.027	568.003	549.03	555.404	549.398	848.798	419.208	56281.2
ANXA2	Xelaev18020763m			473	13	C	478.595	180.543	240.112	242.255	182.934	182.319	169.284	182.61	293.309	189.93	12071.2
PDCD10	Xelaev18027620m			473	8	C	545.729	524.754	576.159	576.435	559.027	585.61	577.715	568.482	570.404	589.453	1140.17
PDCD10	Xelaev18029724m			473	3	C	57.0994	71.559	71.3539	69.3871	67.1022	59.174	62.552	66.8768	74.9609	65.7003	133.05
GBF1	Xelaev18037134m			474	35	C	2620.36	2544.74	2694.27	2668.39	2806.52	2726.16	2824.31	2735.48	2775.65	2667.12	2076.12
GBF1	Xelaev18034877m			474	13	C	827.601	857.765	877.175	864.187	884.632	896.167	872.538	879.353	898.982	931.751	582.556
NUP107	Xelaev18021181m			475	41	C	2504.24	2683.15	2694.12	2668.67	2750.73	2672.21	2661.64	2609.78	2594.64	2587.08	666.43
DNAJC7	Xelaev18045865m			476	39	C	2308.46	2449.53	2413.46	2410.83	2319.92	2514.11	2360.06	2424.59	2350.71	2469.34	1852.81
DNAJC7	Xelaev18043090m			476	11	C	885.772	972.337	873.243	1009.21	943.343	1017.28	897.803	1049.17	856.072	971.278	380.139
ALG1	Xelaev18045106m			477	5	C	273.518	296.423	255.855	292.119	281.04	280.686	260.242	283.759	300.878	305.236	145.065
ATXN3	Xelaev18041317m			478	13	C	1048.18	1076.6	968.119	979.269	900.679	962.029	886.124	945.191	893.889	902.01	1355.54
SMG9	Xelaev18000443m			479	4	C	316.872	348.797	283.178	336.64	304.316	350.696	291.702	326.545	274.881	344.013	192.512
loc733379.S	Xelaev18040995m			480	5	C	347.29	314.702	313.229	350.146	288.147	313.672	331.837	320.492	306.83	304.033	1439.05
WNK1	Xelaev18003001m			481	17	C	1477.34	1478.82	1302.02	1304.38	1337.77	1259.49	1339.65	1320.78	1316.35	1337.76	1122.31
WNK1	Xelaev18019880m			481	2	C	107.68	98.8811	111.899	113.139	118.127	118.055	123.746	112.733	115.439	100.464	119.363
WNK1	Xelaev18019882m			481	1	C	60.3658	49.7105	54.7074	51.763	55.1415	48.0747	52.1382	49.08	57.2963	50.9852	54.2736
WNK3	Xelaev18041757m			481	4	C	344.209	391.673	381.699	373.167	370.623	389.706	386.29	367.866	375.112	388.851	345.093
DCUN1D2	Xelaev18015582m			482	7	C	539.506	491.604	555.985	526.273	528.475	542.419	537.829	557.973	520.492	561.266	178.406
DCUN1D1	Xelaev18029676m			482	5	C	143.811	155.329	150.803	183.14	154.703	176.499	151.9	161.467	153.06	156.26	157.594
DCUN1D2	Xelaev18013047m			482	1	C	186.909	179.872	206.464	185.067	198.462	209.484	187.163	210.485	198.292	219.717	87.117
DCUN1D1	Xelaev18027537m			482	3	C	115.616	105.214	144.573	117.106	127.332	125.628	134.894	111.634	132.53	117.197	219.198
MAN2B1	Xelaev18019093m			483	52	C	3167.44	3348.97	3131.28	3349.95	3332.1	3176.91	3388.15	3271.69	3278.44	3236.17	1021.01
DYNC1H1	Xelaev18039698m			484	558	C	42756.9	44624.5	44557.8	45114.1	44593.3	46114.5	45623.8	45257.7	44531.7	44803	25956.9
DYNC1H1	Xelaev18041192m			484	117	C	7960.19	8237.57	8373.53	8509.52	8483.57	8665.45	8811.98	8313.88	8392.82	8377.65	4241.24
NCAPH	Xelaev18020309m			485	20	C	1285.79	1213.76	1300.37	1273.43	1292.38	1290.84	1261.55	1287.99	1267.64	1249.48	462.295
NCAPH	Xelaev18018580m			485	9	C	568.032	525.062	501.385	511.267	499.005	520.349	522.82	533.544	533.234	547.004	98.6024
HEATR7A	Xelaev18034105m			487	50	C	3507.71	3581.05	3548.85	3727.53	3619.77	3739.07	3664.88	3591.44	3583.86	3588.82	1814.57
CRLF3	Xelaev18044295m			488	5	C	188.08	199.956	183.916	184.665	182.437	174.219	187.342	170.794	177.869	166.066	501.66
AAGAB	Xelaev18020421m			489	1	C	41.327	36.2973	35.2773	37.0521	32.18	41.7834	38.8038	31.4719	37.7916	39.8266	17.0591
ADH1B	Xelaev18006488m			490	34	C	2976.98	2967.79	2880.74	2880.72	2778.16	2927.36	2971.34	2914.2	2966.33	2940.26	1111.75
ADH1B	Xelaev18009435m			490	5	C	229.049	188.693	199.304	168.155	173.894	180.563	173.793	187.661	178.403	160.283	776.344
ADH5	Xelaev18005748m			491	86	C	7427.08	7055.13	7353.45	7130.29	7344.77	7166.62	7240.33	7216.37	7322.49	7185.42	2905.36
ETFA	Xelaev18017970m			492	60	C	5145.19	5293.46	5130.76	5086.43	5047.19	5031	5082.31	5035.32	5109.3	5154.95	2317.88
ETFA	Xelaev18020832m			492	27	C	1449.07	1406.36	1409.1	1358.14	1397.53	1378.98	1332.22	1407.58	1454.3	1447.72	527.312
AIMP2	Xelaev18045315m			493	6	C	305.724	310.855	338.898	314.405	321.618	308.205	324.859	310.619	334.936	305.049	161.911
AIMP2	Xelaev18047616m			493	5	C	553.182	595.319	582.83	622.208	624.596	618.525	634.858	572.255	606.862	609.886	350.583
TRAPPC12	Xelaev18030046m			494	20	C	2151.92	2003.64	1999.96	1869.55	1861.77	1619.86	1531.29	1306.48	1179.94	1184.51	1045.64
PECR	Xelaev18046966m			495	35	C	2486.39	2549.37	2375.73	2502.03	2418.68	2484.65	2419.28	2613.82	2463.64	2485.22	696.121
CST3	Xelaev18029349m			496	2	C	91.0937	106.02	161.991	183.617	218.511	295.446	320.413	330.643	410.861	427.388	70.5732
CST3	Xelaev18027263m			496	5	C	281.783	329.377	365.611	425.829	432.559	471.995	494.092	576.375	635.351	644.562	349.241
HSPD1	Xelaev18047428m			497	386	C	31797.3	33093.8	33237	31620.4	31998.4	32333.4	31829.2	32709.3	33331.8	33198	8953.74
HSPD1	Xelaev18045048m			497	174	C	6363.04	6603.66	6510.02	6529.34	6444.97	6588.77	6361.84	6870.49	6964.62	6709.49	1809.26
SYNJ2BP	Xelaev18039901m			498	4	C	286.643	336.379	299.731	319.769	303.974	312.144	316.781	301.095	313.469	322.224	310.987
RANGAP1	Xelaev18023679m			499	48	C	4201.14	4430.19	4492.73	4050.97	4315.81	4060.5	4245.18	4170.94	4323.24	4065.22	2192.42
RANGAP1	Xelaev18025680m			499	6	C	295.133	274.782	270.138	291.812	276.737	291.48	296.642	273.31	264.247	278.792	221.543
PRPF6	Xelaev18046338m			500	22	C	1085.25	1216.97	1237.14	1449.61	1405.61	1470.27	1437.01	1509.73	1513.28	1619.22	3032.51
ZWILCH	Xelaev18020425m			501	16	C	1053.05	1130.99	1045.72	1070.95	1085.65	1053.1	1065.79	1050.7	1076.62	1097.7	211.018
ULK3	Xelaev18018066m			502	5	C	300.818	294.579	298.305	284.837	285.554	311.299	276.122	313.425	300.141	315.938	194.053
BCKDHB	Xelaev18029431m			503	15	C	1055.63	1204.94	1216.83	1177.33	1134.5	1218.79	1141.56	1184.1	1161.2	1209.52	672.314
BCKDHB	Xelaev18002152m			503	7	C	407.866	434.496	435.77	433.14	409.256	468.052	452.785	431.478	437.017	447.968	864.131
PEX5	Xelaev18036699m			504	5	C	199.912	236.029	225.448	220.275	205.02	229.626	219.212	209.786	209.371	224.909	210.946
PSMD1	Xelaev18029570m			505	153	C	10261.8	10800.5	10180.5	10309.2	10299.2	10504.9	10303.9	10535.9	10092.9	10434.4	5981.92
PSMD1	Xelaev18003248m			505	18	C	1658.19	1730.12	1715.09	1663.09	1698.58	1625.8	1633.9	1698.25	1730.8	1674.5	1034.19
NAA35	Xelaev18010156m			506	40	C	3305.83	3508.33	3415.14	3588.34	3452.27	3708.47	3519.79	3539.78	3249.6	3462.84	1605.56
NAA35	Xelaev18006937m			506	3	C	126.233	131.945	129.401	125.555	143.883	132.334	131.168	128.158	124.111	125.307	51.7343
EDC3	Xelaev18018072m			507	5	C	377.104	357.193	409.246	412.471	403.102	402.233	405.402	372.904	409.844	403.855	329.527
TEX10	Xelaev18033329m			508	11	C	742.635	844.378	639.032	653.391	620.56	613.223	615.073	629.959	594.743	578.847	623.992
COX15	Xelaev18037050m			509	53	C	5181.43	5359.58	5190.18	5310.64	5150.05	5555.46	5287.06	5333.62	4873.42	5148.71	823.307
QDPR	Xelaev18008952m			510	23	C	2548.28	2693.19	2608.63	2515.92	2606.7	2601.78	2550.1	2669.36	2654.81	2609.33	1195.28
QDPR	Xelaev18005153m			510	36	C	1646.68	1657.23	1576.91	1597.44	1663.39	1661.97	1665	1681.1	1675.76	1710.5	457.515
APITD1	Xelaev18035182m			511	4	C	322.557	365.844	331.563	360.855	362.092	342.65	376.108	316.467	316.832	314.774	138.87
PRPF8	Xelaev18014576m			512	128	C	9534.58	9331.23	9779.46	10393.6	10362.1	10465.8	10833.9	10366.7	10194.6	10174.7	7508.78
PYCRL	Xelaev18032488m			513	39	C	2433.16	2646.97	2487.57	2389.37	2499.72	2402.32	2371.69	2468.3	2412.4	2499.01	600.774
CTNNB1	Xelaev18031149m			514	23	C	828.655	602.449	990.872	1156.07	1363.26	1561.65	1732.34	1597.94	1731.5	1678.28	8224.68
JUP	Xelaev18045870m			514	8	C	265.249	166.877	246.927	261.408	267.902	282.18	312.488	284.503	332.48	283.8	4784.67
	sp|P14923|PLAK_HUMAN_contaminant			514	7	C	419.42	594.758	421.103	370.084	423.853	398.12	463.21	385.715	460.916	474.954	7109.17
ENAH	Xelaev18026281m			515	28	C	1767.15	1813.85	1682.92	1650.01	1706.3	1606.34	1692.69	1679.02	1789.31	1738.32	729.848
ENAH	Xelaev18028641m			515	10	C	922.557	846.473	893.624	863.149	981.835	904.456	942.147	933.397	967.865	908.674	482.543
KLHDC1	Xelaev18039480m			516	5	C	368.537	385.15	361.626	359.569	340.832	335.768	288.061	259.998	237.205	238.185	38.0069
BTRC	Xelaev18034656m			517	19	C	1170.71	1228.59	1245.13	1205.16	1238.76	1248.97	1244.49	1232.94	1243.37	1277.18	453.973
BTRC	Xelaev18036950m			517	2	C	160.196	164.458	160.662	148.162	144.813	152.808	146.546	178.146	171.064	169.212	51.0146
DOHH	Xelaev18006181m			518	21	C	1009.55	1034.8	1042.14	1081.97	1051.12	1060.86	1086.51	1003.25	1066.32	1046.67	1001.17
ENO1	Xelaev18037480m			519	763	C	61404.8	62374.4	64399.8	64152.3	62124.5	64806.7	61969.1	64421.8	63692.8	65858	16896.8
ENO1	Xelaev18035585m			519	43	C	3410.86	3469.55	3723.14	3551.72	3309.95	3455.02	3237.69	3471.38	3568.12	3468.84	805.688
ENO3	Xelaev18019512m			519	4	C	227.449	194.674	325.089	207.768	219.815	242.723	270.718	207.242	258.627	234.211	83.2289
GYS1	Xelaev18036124m			520	68	C	5953.5	6367.67	5979.15	5881.41	6090.02	6091.76	5982.11	6032.19	6188.71	6044.55	1755.76
GYS1	Xelaev18037845m			520	13	C	683.734	725.503	679.81	682.96	680.893	724.344	695.276	688.433	722.955	684.111	486.273
HSD17B4	Xelaev18007973m			521	92	C	5854.43	6032.27	5968.14	6004.94	6139.28	6077.09	6110.57	6145.44	6172.94	6062.74	1530.85
UMPS	Xelaev18044358m			522	64	C	5282.73	5726.49	5242.55	5414.18	5203.13	5440.69	5151.68	5528.91	5150.34	5450.55	1770.98
MUT	Xelaev18030169m			523	51	C	3976.37	4016.18	3789.97	3779.31	3804.8	3719.98	3767.66	3683.46	3897.93	3862.76	1932.14
GARS	Xelaev18030618m			524	75	C	5847.51	5764.65	5601.78	5480.06	5607.33	5492.16	5524.09	5694.2	5711.96	5558.69	3492.65
GARS	Xelaev18032786m			524	9	C	565.981	589.401	578.162	537.4	570.808	599.754	596.989	553.122	566.71	556.486	598.088
PLIN3	Xelaev18006105m			525	40	C	2829.09	2644	2954.19	2866.62	2901.32	2772.67	2909.38	2685.33	2887.99	2661.92	782.815
PLIN3	Xelaev18009660m			525	36	C	2330.62	2138.1	2210.09	2219.07	2170.4	2098.12	2151.07	1958.74	1986.08	1896.85	526.34
PLIN2	Xelaev18006725m			525	191	C	12857.3	13329	12682.5	13837.1	13113.5	13111.7	12668.5	12432.9	12289.1	12525.8	2064.65
PLIN2	Xelaev18010011m			525	132	C	7109.62	7496.4	7284.49	7362.14	7170.34	7050.67	6890.61	6812.39	7018.62	6973.84	1257.63
C16ORF62	Xelaev18047536m			526	35	C	2479.38	2534.33	2543.73	2509.51	2457.09	2658.49	2540.45	2559.56	2549.99	2498.68	1814.39
LAP3	Xelaev18005156m			527	188	C	16189.1	15719.5	15668.2	15444.9	16078.2	15720.3	15636	15972.5	16065	15673.9	2971.19
NGDN	Xelaev18007038m			528	1	C	13.0378	11.1919	11.2801	15.2677	13.6584	19.7506	15.0259	15.8728	13.8186	18.111	25.1498
PDIA5	Xelaev18044371m			529	36	C	2213.34	2463.94	2201.84	2317.96	2347.42	2280.49	2295.66	2295.74	2329.94	2349.55	918.321
PDIA5	Xelaev18046933m			529	72	C	6606.77	6521.83	6412.45	6321.64	6359.69	6188.37	6523.94	6407.51	6433.36	6220.28	4229.42
TOPBP1	Xelaev18031132m			530	22	C	1317.37	1327.59	1530.92	1482.37	1563.9	1607.54	1614.8	1487.73	1613.28	1534.54	468.256
WDR3	Xelaev18000497m			531	25	C	1907.81	1900.98	2117.12	2224.09	2282.39	2277.97	2266.41	2169.99	2143.17	2205.7	2751.72
DLGAP5	Xelaev18041102m			532	20	C	1872.84	1705.41	1978.95	1848.43	1876.41	1843.3	1884.34	1799.12	1823.76	1769.51	216.018
DLGAP5	Xelaev18039848m			532	69	C	5625.47	5124.86	5223	4976.85	4908.59	4990.3	4886.75	4802.08	4913.36	4752.06	781.018
XAB2	Xelaev18018883m			533	53	C	3564.44	3568.69	3577.08	3663.87	3546.77	3734.52	3471.63	3582.58	3430.12	3632.75	1682.03
UBA1	Xelaev18038100m			534	249	C	18702.1	19022	18554.6	18449.8	18845.4	18675.6	18685.9	18861.8	19054.8	18727.3	9541.67
UBA1	Xelaev18040992m			534	65	C	5742.83	5205.53	4579.62	4641.8	4565.35	4742.84	4580.82	4764.56	4498.31	4701.51	1746.78
SAE1	Xelaev18039273m			534	51	C	4868.25	4926.55	4952.41	4927.2	5096.75	5017.04	4907.54	5050.06	4973.11	4912.05	1887.15
HABP4	Xelaev18006966m			535	177	C	13803.2	12835.3	12973.2	13005.6	12642.8	12774.4	12250.2	12353.6	11572.2	12117.1	1004.23
HABP4	Xelaev18010175m			535	188	C	11707	11377.3	11466.4	12383.7	11487.5	11848.5	11394.8	11384.7	10695.1	11278.3	1117.32
ATRX	Xelaev18038687m			536	16	C	989.909	925.862	1008.49	984.924	1030.51	1050.71	1099.48	1041.66	1098.81	1056.58	1136.39
ACAT1	Xelaev18016290m			537	191	C	12091.5	12383.4	12196.5	12509.2	12302.2	12246.8	12402.3	12631.9	12285.4	12685.9	2384.48
ACAT1	Xelaev18003300m			537	42	C	2888.18	3167.58	2862.23	2960.8	2869.83	2870.4	2906.29	3044.24	2862.25	2997.76	472.308
ACADM	Xelaev18025076m			538	7	C	445.986	491.48	446.761	459.407	468.423	468.548	449.113	461.568	475.894	441.538	118.845
ACADM	Xelaev18022931m			538	154	C	12874.3	13005.1	12703.9	12555.9	12944	12922.8	12797	13022.3	13093.3	13037.4	2676.91
CTSB	Xelaev18030190m			539	10	C	203.545	75.0992	124.837	150.839	175.453	208.606	309.502	298.162	446.953	371.952	5678.95
CTSB	Xelaev18028227m			539	5	C	66.8193	45.3819	65.1228	80.2203	108.23	153.287	171.661	166.082	180.077	174.996	1175.82
ALDH7A1	Xelaev18007955m			540	40	C	3024.13	2821.05	3115.47	2795.37	3047.98	2764.81	3092.98	2867	3127.28	2874.54	1710.88
ALDH7A1	Xelaev18010738m			540	96	C	8462.23	8494.65	8358.83	8007.12	8227.35	8165.06	7974.41	8566.76	8759.06	8228.03	3371.36
POLA1	Xelaev18014510m			541	39	C	2838.86	2846.1	2893.39	3017.38	3015.22	2949.59	3007.82	3001.74	2948.59	2962.81	512.729
RDH13	Xelaev18026677m			542	13	C	733.125	834.382	754.335	796.395	832.475	853.696	816.072	840.319	821.317	872.768	351.284
BHMT	Xelaev18008195m			543	45	C	3122.78	2442.14	2790.12	2330.46	2326.17	2487.86	2268.87	2724.81	2767.67	2545.87	16727.6
SLC25A6	Xelaev18038881m			544	158	C	13692.8	13903.5	13829.3	14207.7	14294	14013.1	14223	14093.3	14305.6	14066.2	6697.42
SLC25A5	Xelaev18042210m			544	21	C	921.767	875.622	926.83	856.695	861.463	860.913	876.648	904.053	910.606	891.163	443.865
NDUFV1	Xelaev18035098m			545	76	C	4820.24	4989.96	4837.71	4764.41	4896	4778.51	4871.86	4758.86	4796.78	4759.8	1354.25
TMEM2	Xelaev18006885m			546	13	C	619.487	615.016	590.213	584.616	613.567	568.133	598.414	532.487	582.732	534.68	693.859
TMEM2	Xelaev18010106m			546	2	C	114.777	144.906	131.896	129.447	149.487	151.918	137.342	123.534	128.766	115.848	97.1915
APCS	Xelaev18025810m			547	88	C	7692.42	7859.97	7863.96	7999.18	8014.25	7891.68	7910.02	6594.52	6599.92	6312.98	912.427
ENOSF1	Xelaev18033633m			548	16	C	1310.94	1265.08	1227.14	1185.7	1225.65	1206.42	1183.56	1235.27	1277.73	1254.97	782.787
LPP	Xelaev18027479m			549	49	C	2469.71	2270.91	2412.59	2309.24	2367.01	2312.24	2295.95	2297.27	2396.27	2303.02	5628.99
LPP	Xelaev18029610m			549	9	C	805.494	621.939	694.636	670.97	636.626	630.361	639.042	587.462	652.849	604.182	5829.38
RARS	Xelaev18021503m			550	82	C	6585.41	6868.59	6577.04	6689.28	6667.69	6759.11	6554.12	7053.21	6763.16	6912.15	4261.4
NMT1	Xelaev18046077m			551	24	C	2019.86	1971.79	1999.93	1916.2	2002.67	1918.08	1928.96	1954.42	1994.78	1936.47	840.546
NMT1	Xelaev18043328m			551	16	C	930.829	979.512	885.838	909.284	901.724	913.446	821.927	912.923	825.546	868.384	396.773
NMT2	Xelaev18032944m			551	27	C	2400.01	2505.17	2402.23	2418.73	2431.68	2400.91	2311.49	2395.48	2343.89	2362.97	1143.75
NMT2	Xelaev18030835m			551	12	C	1345.56	1553.62	1353.02	1464.69	1342.3	1484.87	1339.67	1516.77	1311.17	1474.69	546.331
USP15	Xelaev18017578m			552	4	C	371.343	375.046	357.114	364.317	388.349	404.13	362.233	392.598	364.947	388.973	223.792
USP4	Xelaev18023800m			552	56	C	4901.33	4851.31	5000.92	5070.31	5133.73	5212.95	5046.73	4924.29	4807.23	4961.78	3818.84
USP4	Xelaev18025755m			552	3	C	176.195	172.615	173.032	180.044	194.485	162.439	175.688	170.195	175.837	164.943	221.378
PABPC1	Xelaev18033915m			553	46	C	2439.78	1615.19	1911.78	2012.87	1978.37	2037.7	2131.3	2130.32	2104.92	2059.32	17919
PABPC1	Xelaev18032252m			553	2	C	55.5206	20.9161	25.7985	25.8238	24.904	30.2808	32.3395	40.6223	25.4625	36.7747	343.438
PABPC1	Xelaev18043239m			553	95	C	7638.19	7514.39	7785.5	7730.34	7678.6	7814.95	8032.68	7447.31	7542.57	7407.77	1083.47
PABPC1	Xelaev18046000m			553	36	C	2364.14	2264.79	2301.37	2259.35	2387.16	2191.98	2323.98	2143.79	2271.83	2103.41	300.563
PSMC3	Xelaev18021929m			554	171	C	13561	13709.2	13531.2	13658.9	13747.6	13672.6	13555.6	13753.6	13715.7	13698.9	8535.74
PSMC3	Xelaev18024434m			554	2	C	140.123	137.969	137.304	139.434	133.486	146.117	126.807	141.965	123.502	140.731	84.2066
GNB1	Xelaev18037497m			555	2	C	52.9124	58.7237	44.388	53.5276	59.5775	51.1664	50.2189	52.7012	47.5339	48.0718	89.3004
GNB4	Xelaev18027559m			555	11	C	817.852	809.854	762.556	800.83	783.404	807.228	783.931	797.453	783.801	835.573	3294.1
GNB1	Xelaev18035619m			555	6	C	399.354	491.084	405.14	453.333	418.576	443.272	381.266	462.022	418.293	427.945	946.236
TPK1	Xelaev18031173m			556	10	C	1660.55	1577.79	1696.43	1638.07	1645.02	1655.07	1618.28	1744.3	1665.52	1684.49	885.641
VPS35	Xelaev18022777m			557	39	C	2507.39	2497.62	2683.3	2565.76	2697.57	3183.87	2653.98	2823.79	2850.68	2835.12	8315.14
VPS35	Xelaev18025036m			557	13	C	749.224	768.747	799.557	729.596	776.599	860.736	767.029	826.999	786.91	845.554	2719.75
CRYZL1	Xelaev18011477m			558	30	C	2851.69	3063.71	2804.73	2821.7	2834.8	2750.3	2775.16	2917.82	2848.12	2915.21	758.116
MCMBP	Xelaev18034296m			559	67	C	4291.77	4476.71	4473.43	4221.53	4392.45	4386.84	4267.12	4268.08	4177.64	4160.23	1463.49
MTMR3	Xelaev18007411m			560	3	C	556.768	562.347	559.541	566.124	594.701	591.277	586.426	572.804	545.02	579.303	397.653
MTMR3	Xelaev18010355m			560	1	C	82.7132	88.1507	84.6449	77.4376	87.9133	77.4186	82.7247	71.8211	73.7851	85.5926	52.7584
COBRA1	Xelaev18038261m			561	7	C	543.971	596.695	520.985	570.448	526.906	586.687	536.703	589.699	525.831	586.62	516.553
IVD	Xelaev18042649m			562	61	C	5833	5900.3	5796.41	5809.96	5709.2	5878.24	5844.89	5923.54	5840.12	5818.53	2001.38
FBN1	Xelaev18018230m			563	9	C	109.624	39.4692	53.9573	64.8729	54.8706	44.0274	45.7262	48.3743	66.3519	39.6729	2705.22
FBN2	Xelaev18007943m			563	1	C	23.7026	3.72152	9.36092	5.58375	4.33464	3.78654	5.42962	3.60267	18.8579	0	700.554
QTRT1	Xelaev18000735m			564	2	C	123.823	128.606	138.451	127.671	140.162	180.792	175.206	182.508	206.886	229.143	433.508
GNL1	Xelaev18039227m			565	41	C	4710.74	4580.97	4938.06	4577.62	4795.47	4856.95	4863.38	4676.45	5191.67	4730.74	1851.39
GNL1	Xelaev18042479m			565	18	C	1887.45	1939.51	1876.21	2016.38	1914.09	2056.75	1962.2	2081.96	1920.49	2000.87	643.429
ZNF330	Xelaev18009272m			566	12	C	1248.78	1239.71	1247.15	1365.02	1325.31	1338.89	1290.33	1307.77	1329.68	1309.24	455.538
CTR9	Xelaev18024575m			567	24	C	1771.31	1798.2	1809.69	1761.99	1864.61	1853.4	1861.47	1680.21	1613.04	1629.05	889.551
MTFR1L	Xelaev18012588m			568	9	C	639.301	604.891	700.601	739.164	712.48	746.901	694.236	745.443	688.738	748.472	493.486
BIRC6	Xelaev18026723m			569	5	C	398.583	403.387	392.339	372.074	374.065	389.371	354.962	349.244	321.369	329.895	470.027
BIRC6	Xelaev18028974m			569	30	C	1631.82	1668.44	1631.52	1648.97	1698.87	1664.67	1652.83	1497.03	1480.24	1454.81	2208.69
LASP1	Xelaev18043187m			570	20	C	1402.32	901.427	1095.27	1030.28	1017.61	915.54	1023.88	912.323	1143.21	909.406	14292.4
NEBL	Xelaev18032918m			570	1	C	203.615	109.602	165.944	164.954	161.104	147.504	150.049	146.38	154.139	142.946	1876.41
TRAPPC8	Xelaev18031966m			571	20	C	1360.94	1336.78	1403.99	1480	1517.91	1507.91	1464.11	1486.74	1429.81	1492.91	1671.84
TRAPPC8	Xelaev18033684m			571	2	C	233.657	201.311	258.835	238.33	248.219	260.304	244.168	253.666	260.074	263.158	286.331
AQR	Xelaev18039997m			572	52	C	4024.79	4144.21	4069.22	4117.51	4112.67	4254.36	4171.17	4147.66	3943.75	4120.99	1993.21
XRCC5	Xelaev18044412m			573	61	C	3985.67	3989.99	4103.11	4189.5	4159.95	4162.45	4245.45	4177.27	4012.51	4088.97	2730.63
TNPO1	Xelaev18008142m			574	35	C	2325.19	2287.53	2413.4	2298.32	2261.4	2333.38	2312.99	2343.26	2301.87	2308.45	2463.59
TNPO2	Xelaev18019089m			574	5	C	482.202	466.945	524.642	505.105	487.184	509.83	498.405	515.953	467.992	509.825	194.6
TNPO2	Xelaev18000814m			574	25	C	2103.09	2144.31	2112.07	2201.91	2174.02	2194.95	2172.51	2187.19	2056.8	2197.04	716.783
DKFZP686J0330	Xelaev18000373m			575	56	C	3601.64	3499.24	3546.49	3325.78	3333.61	3305.04	3127.96	3178.86	3074.26	3004.2	1272.76
CUL9	Xelaev18026429m			576	60	C	3474.86	3541.68	3576.33	3671.09	3468.35	3639.6	3575.8	3550.55	3398.19	3450.37	4132.32
ACOX2	Xelaev18024071m			577	33	C	2306.81	2321.93	2284.73	2173.54	2272.12	2265.69	2217.52	2242.32	2221.64	2298.78	2230.03
ARPC4	Xelaev18025964m			577	16	C	1171.38	1381.71	1184.71	1165.24	1084.71	1143.83	1166.73	1122.57	1142.82	1110.93	1422.27
PRDX5	Xelaev18022201m			578	85	C	8430.1	8317.78	8420.41	8247.91	8387.65	8377.18	8288.42	8766.24	8841.86	8467.46	3646.66
PRDX5	Xelaev18024235m			578	3	C	154.462	142.355	159.732	143.432	142.584	127.874	147.289	140.821	160.797	127.663	383.613
VAT1	Xelaev18043844m			579	107	C	5947.22	6329.01	5791.21	6017.03	5857.01	6057.11	5822.61	6077.21	5802.7	6084.79	4384.2
VAT1	Xelaev18046511m			579	61	C	4763.42	4730.88	4530.25	4620.5	4739.1	4681.97	4501.5	4662.41	4639.64	4567.31	2262.51
HGS	Xelaev18043759m			580	40	C	3803.62	3588.52	3754.95	3580.3	3812.8	3640.91	3677.71	3487.35	3631.68	3545.95	3542.2
MTHFD1	Xelaev18039773m			580	81	C	6912.25	6523.84	6565.21	6374.37	6347.84	6373.47	6208.16	6414.82	6371.45	6369.77	18115.7
MTHFD1L	Xelaev18026709m			580	131	C	11553	11824.8	11219.3	11243.8	11293.5	11342.9	10989.6	12005.7	11716.7	11610.4	2608.01
	##Xelaev18013130m			580	1	C	7.26298	11.4664	6.66305	9.46406	7.33071	11.3863	3.00441	4.01891	9.09965	8.50139	0
ARRB2	Xelaev18019139m			581	2	C	79.0551	62.892	69.1633	89.6176	83.199	95.621	113.776	132.852	116.382	140.253	1259.3
ARRB1	Xelaev18004338m			581	4	C	162.481	99.9003	130.704	126.265	100.11	109.027	126.727	118.437	125.862	101.317	2002.71
NHP2L1	Xelaev18025521m			582	3	C	235.819	196.893	198.429	234.357	225.873	218.324	233.965	218.346	231.723	233.46	218.15
NHP2L1	Xelaev18023497m			582	15	C	1037.36	969.183	1009.98	1068.79	1063.32	1049.94	1054.58	1066.83	1071	1071.08	1911.93
MMS19	Xelaev18034689m			583	24	C	1429.24	1499.51	1538.42	1531.92	1501.01	1531.46	1546.11	1414.7	1381.22	1427.22	919.167
VPS16	Xelaev18016569m			584	32	C	2607.04	2427.49	2823.89	2862.08	3009.87	2955.86	2974.43	2777.05	2866.23	2833.91	2138.02
BDH1	Xelaev18027517m			585	22	C	1487.37	1538.9	1507.08	1494.15	1462.18	1576.77	1516.43	1518.95	1475.25	1619.56	1254.03
TRIM28	Xelaev18037633m			586	30	C	2133.09	2158.24	2134.66	2202.25	2230.01	2173.23	2162.01	2147.83	2147.25	2191.58	2135.43
TRIM28	Xelaev18035836m			586	22	C	1582.25	1603.2	1610.03	1614.02	1586.77	1632.86	1560.97	1634.63	1586.9	1621.06	940.631
GLUL	Xelaev18038264m			587	11	C	596.544	680.212	793.159	812.374	883.156	1038.29	1059.74	1128.23	1131.67	1136.01	659.455
GLUL	Xelaev18041485m			587	2	C	147.174	141.528	191.118	186.714	191.593	234.026	230.997	248.993	226.056	267.367	64.9075
GLUL	Xelaev18025341m			587	7	C	127.175	61.4235	86.9066	92.1119	72.9061	75.0054	87.2519	81.1458	96.0287	73.869	4971.72
SUCLG2	Xelaev18024118m			588	109	C	6969.07	7402.63	6962.09	6736.58	6785.66	6993.17	6652.64	7198.55	6951.1	7036.47	3740.33
AP2A2	Xelaev18022090m			589	36	C	1837.99	2096.76	2068.42	2270.03	2261.97	2371.73	2447.02	2301.01	2263.6	2368.15	2578.22
AP2A1	Xelaev18036192m			589	40	C	3036.73	3381.65	3472.36	3626.22	3808.7	3719.92	3944.01	3704.86	4000.27	3806.16	6997.08
AP2A1	Xelaev18037902m			589	4	C	121.401	135.082	126.675	150.115	135.735	141.97	159.039	135.75	139.185	135.355	597.015
AP2A2	Xelaev18024292m			589	15	C	1035.67	1256.11	1173.89	1386.43	1261.26	1502.7	1441.77	1428.33	1274.23	1460.6	207.132
GNL3L	Xelaev18041749m			590	8	C	717.92	686.318	689.001	670.547	647.341	661.753	625.632	551.109	518.368	544.293	637.637
PCM1	Xelaev18005328m			591	70	C	5549.57	5976.39	6839.54	6624.55	6756.82	6561.26	6676.33	6320.59	6168.44	6117.1	1867.98
RNF112	Xelaev18001582m			591	12	C	1190.47	1201.29	1151.05	1189.16	1172.87	1225.22	1175.73	1101.21	1113	1059.05	383.294
FBXL18	Xelaev18045056m			592	2	C	61.6166	64.8678	62.1915	69.722	56.1841	56.5977	59.1881	55.6283	66.1714	61.0938	14.7823
DNMT1	Xelaev18018997m			593	22	C	677.754	867.485	1411.07	1529.86	1767.12	2127.13	2267.95	2331.52	3087.42	3475.14	477.973
DNMT1	Xelaev18021625m			593	60	C	1955.35	2414.79	3322.7	3694.6	4224.17	5202.48	5420.82	5769.56	7432.36	8425.78	1850.03
CLUH	Xelaev18011918m			594	87	C	6837.54	6903.45	6349.73	6342.79	6191.1	6036.02	5900.82	5543.15	5268.24	5337.76	4661.6
CLUH	Xelaev18014603m			594	37	C	3294.98	3228.63	3412.2	3472.19	3466.46	3452.78	3502.03	3281.5	3393.31	3332.75	3497.62
INTS3	Xelaev18040866m			595	13	C	879.606	794.543	842.774	906.276	937.87	930.83	942.955	950.438	988.689	976.535	672.026
PI4KB	Xelaev18040892m			596	11	C	617.075	646.974	643.05	637.611	662.648	681.508	656.375	704.962	700.622	690.683	641.123
RPS3A	Xelaev18005497m			597	16	C	1464.59	1372.75	1462.3	1467.32	1586	1438.46	1526.25	1422.79	1554.6	1427.19	499.138
RPS3A	Xelaev18009232m			597	201	C	19994.4	18793.3	20124.9	19451.7	20154.8	19752.9	20453.8	19614.8	20196.1	19932.9	7033.74
HEATR5B	Xelaev18026727m			598	26	C	2026.4	2021.73	2202.88	2181.46	2274.06	2242.45	2236.63	2067.94	2146.51	2137.99	2290.01
PRPF39	Xelaev18041253m			599	19	C	1366.65	1304.43	1299.15	1318.27	1390.28	1274.01	1340.6	1288.69	1256.38	1257.03	1750.3
PRPF39	Xelaev18039608m			599	4	C	178.745	152.238	162.8	167.743	167.868	161.41	169.867	158.908	165.467	162.639	152.201
ATXN10	Xelaev18016662m			600	9	C	308.867	403.728	357.543	363.509	349.942	363.922	342.078	347.351	362.244	356.446	143.329
ATAT1	Xelaev18039230m			601	3	C	62.0164	90.1871	72.5442	80.2817	80.1263	77.1991	83.8377	92.5137	106.513	94.6714	37.8351
SIVA1	Xelaev18039747m			602	14	C	963.445	971.501	939.244	943.242	1017.2	1016.98	1069.08	1097.8	1140.28	1104.19	102.244
SIVA1	Xelaev18041159m			602	11	C	816.702	840.694	641.075	598.375	664.878	652.141	639.185	647.822	692.445	636.467	66.9746
ZP3	Xelaev18007399m			603	15	C	671.378	598.982	1118.52	1174.66	1182.61	703.944	606.071	1586.7	524.053	1211.61	94.2693
IRGC	Xelaev18036230m			603	8	C	630.346	693.985	657.861	655.43	654.104	661.103	675.535	653.318	669.809	701.134	333.571
PC	Xelaev18024169m			604	380	C	26990.9	27389.3	27043.4	27100.3	27540.4	27433.3	27743.8	27399	27758.6	27670.6	7709.68
PC	Xelaev18022331m			604	39	C	3230.74	3411.05	3163.22	3187.84	3291.9	3170.27	3221.94	3312.81	3329.69	3304.35	787.299
RBM25	Xelaev18041077m			604	25	C	1748.36	1760.12	1875.55	1859.31	1992.57	1936.66	2048.01	1904.62	2115.77	2015.07	2968.44
ACACB	Xelaev18007467m			604	17	C	783.286	765.262	853.998	877.403	879.428	930.981	928.112	879.503	869.021	921.529	792.661
PDLIM5	Xelaev18009452m			605	7	C	542.921	488.362	599.456	537.366	583.132	618.987	578.785	530.915	554.267	579.456	864.274
CCT3	Xelaev18042888m			606	336	C	17382.5	17633.3	17333.9	16867.2	17398.3	17266.1	16994.2	17235.4	17670.5	17488.9	6370.16
CCT3	Xelaev18042878m			606	22	C	2001.94	2364.25	2027.48	2118	2007.06	2129.09	2031.75	2163.76	2056.48	2230.2	470.448
NIPBL	Xelaev18008357m			607	7	C	236.032	263.579	263.093	269.854	265.367	290.427	265.273	284.411	241.768	297.267	356.519
OSBPL2	Xelaev18043521m			608	7	C	248.041	234.176	266.819	228.788	248.868	227.488	236.168	225.701	236.653	245.135	829.363
GMPS	Xelaev18027676m			609	99	C	6117.49	6247.46	6122.33	6164.79	6298.02	6181.07	6232.32	6186.3	6154.1	6162.68	5827.36
GMPS	Xelaev18029774m			609	19	C	1493.99	1563.5	1514.96	1484.97	1547.31	1543.48	1462.8	1545.34	1558.59	1544.43	671.619
RNMTL1	Xelaev18015351m			610	7	C	787.352	737.831	744.368	692.166	712.576	706.289	701.98	732.805	695.446	720.616	440.859
RNMTL1	Xelaev18012740m			610	6	C	338.364	346.98	352.856	293.773	315.294	304.95	334.413	306.266	304.309	303.619	226.035
AIFM2	Xelaev18037161m			611	10	C	821.812	763.381	771.378	711.605	726.156	734.473	796.57	842.832	830.062	820.125	203.861
HBS1L	Xelaev18027101m			611	35	C	1970.75	1888.85	2006.31	1922.53	2034.84	2095.84	1966.44	2044.14	2009.21	1942.11	896.421
AIFM2	Xelaev18034908m			611	3	C	120.217	88.2915	96.7745	101.962	93.762	92.5535	94.6847	121.224	113.73	105.904	716.636
LEMD1	Xelaev18014954m			612	17	C	1001.74	1035.84	967.14	919.858	998.889	989.057	959.819	1007.1	1001.72	993.845	221.261
CTU1	Xelaev18006010m			613	9	C	878.624	1041.47	910.319	937.702	948.11	983.772	952.335	1031.2	987.223	987.437	454.78
A2M	Xelaev18034322m			614	227	C	16601.2	16510.2	16812.2	17318.8	17260.2	17596.1	17591.5	15902.3	16698.9	17209.7	2467.19
SARDH	Xelaev18038290m			615	52	C	3054.72	3141.65	3070.28	3144.44	3218.05	3103.14	3116.9	3125.53	3015.34	3073.83	1624.4
COA6	Xelaev18018543m			616	12	C	827.417	860.578	861.782	853.226	830.54	888.858	847.659	857.32	888.836	837.684	302.964
UXS1	Xelaev18012928m			617	12	C	950.848	903.496	1049.66	991.089	1097.61	1107.99	1102.23	934.436	1036.44	939.295	437.611
AGL	Xelaev18023410m			618	85	C	6097.03	6623.01	6105.17	6007.7	5979.14	6157.62	5847.85	6316.95	6142.51	6232.76	1215.67
AGL	Xelaev18025457m			618	170	C	11012.6	11809	11325.6	10894.3	11225.7	11230.6	10814.4	11441.6	11836.5	11300.1	2761.2
ACTR1A	Xelaev18036929m			619	60	C	4394.64	4486.36	4534.08	4412.06	4521.52	4516.73	4569.97	4461.94	4588.99	4440.24	2683.44
MPHOSPH10	Xelaev18018139m			620	7	C	1512.66	1299.58	1300.43	1217.93	1014.32	834.775	861.112	882.791	715.449	720.845	3054.03
LENG8	Xelaev18036086m			621	5	C	474.457	645.291	481.504	416.867	426.383	368.241	340.871	362.997	362.466	362.985	491.512
LENG8	Xelaev18037812m			621	1	C	102.814	90.0754	99.4388	106.458	102.41	81.5438	75.7789	87.3073	77.074	71.787	199.057
CCDC101	Xelaev18002260m			622	1	C	49.0321	85.6095	64.3162	80.0724	78.9772	84.6085	81.6266	78.0191	86.6305	88.9497	38.3984
DYNC1I2	Xelaev18044690m			623	40	C	3922	3695.26	3903.95	3947.69	3944.22	4002.85	3958.41	3876.59	3993.8	3971.93	1940.47
DYNC1I1	Xelaev18047166m			623	8	C	579.162	559.011	608.123	617.967	576.729	581.569	573.487	596.258	576.08	577.315	696.026
NCBP2	Xelaev18027510m			624	7	C	383.587	399.801	424.164	427.296	461.602	420.195	482.13	463.548	493.362	498.229	332.42
ERLIN2	Xelaev18018502m			625	48	C	5601.77	5702.27	5536.06	5408.07	5397.19	5418.94	5402.28	5363.81	5514.39	5507.43	3496.85
ERLIN2	Xelaev18020387m			625	37	C	2718.14	2790.16	2619.81	2747.4	2719.86	2640.01	2666.49	2774.76	2756.33	2680.13	1294.89
CLCA1	Xelaev18025422m			626	3	C	81.6688	64.5687	92.7341	58.3695	61.1208	85.7772	81.8017	65.0592	83.7769	85.0057	474.163
TGS1	Xelaev18032026m			627	16	C	971.233	797.331	847.685	834.936	904.005	884.035	894.466	842.446	867.742	846.373	366.843
VAMP3	Xelaev18037616m			628	12	C	536.859	492.333	490.256	469.049	490.99	454.486	495.064	458.084	493.635	452.688	1077.35
VAMP2	Xelaev18003113m			628	8	C	279.452	291.391	259.236	270.312	248.915	267.632	251.498	244.847	262.517	255.879	661.935
EIF2S2	Xelaev18046614m			629	27	C	2265.88	1803.98	2288.33	2064.96	2285.53	2088.6	2283.64	2154.85	2344.67	2153.2	1369.81
EIF2S2	Xelaev18043933m			629	62	C	6287.31	5632.63	6336.99	6166.23	6320.4	6136.53	6337.29	6253.44	6279.24	6144.69	2799.14
AHSA1	Xelaev18039483m			630	36	C	2128.32	2356.56	2174.64	2305.4	2242.48	2560.91	2156.73	2644.36	2367.58	2616.07	780.274
AHSA1	Xelaev18041358m			630	7	C	255.887	308.499	270.482	258.075	276.208	277.239	266.49	266.016	299.57	261.871	135.316
DPYD	Xelaev18023304m			631	28	C	2174.36	2323.81	2430.79	2392.73	2393.37	2541.69	2408.52	2208.92	2158.81	2142.81	1261.97
THADA	Xelaev18026159m			632	10	C	655.155	650.96	673.81	655.371	671.582	685.189	677.318	629.956	677.579	661.515	896.161
KIAA0101	Xelaev18020745m			634	3	C	283.818	333.639	251.749	243.646	240.287	276.31	248.554	248.14	218.739	226.285	41.8003
KIAA0101	Xelaev18018083m			634	13	C	777.838	689.703	720.004	692.639	830.382	787.783	788.909	783.609	820.719	843.817	42.7178
SCP2	Xelaev18023186m			635	62	C	4874.39	4837.36	4975.41	4963.56	4890.7	4898.96	5160.18	4715.86	4607.15	4702.41	2845.79
NUTF2	Xelaev18024680m			636	20	C	933.414	1020.11	958.778	945.888	946.813	986.039	926.079	914.869	927.84	983.002	577.275
NUTF2	Xelaev18022374m			636	12	C	636.867	685.101	648.302	671.575	678.994	677.719	655.681	694.837	650.594	732.178	681.516
COA4	Xelaev18002677m			637	1	C	123.466	109.282	121.442	110.268	121.521	128.949	113.2	121.608	121.194	113.733	55.5505
NUDT1	Xelaev18047548m			638	1	C	54.0977	73.6513	53.4951	62.8	61.8744	55.4146	58.3099	56.2104	55.1576	57.8873	64.4955
COG4	Xelaev18022819m			639	12	C	557.884	561.942	544.52	547.07	577.403	564.633	547.242	526.618	556.427	564.165	554.95
MAP2K6	Xelaev18046393m			640	8	C	692.211	646.901	652.586	693.177	629.535	635.87	630.302	655.264	664.125	619.474	1625.89
MAP2K3	Xelaev18002407m			640	1	C	58.9516	53.9754	54.3916	58.2705	50.8017	47.7515	58.4303	54.1119	53.6614	59.1505	93.0003
MAP2K4	Xelaev18044157m			640	12	C	905.58	872.954	956.44	917.949	969.975	1005.46	983.622	1009.02	1029.44	1028.48	1280.57
MAP2K4	Xelaev18046773m			640	6	C	282.092	298.536	278.527	315.765	306.476	322.34	313.047	327.65	322.494	332.594	219.032
EIF3G	Xelaev18021624m			641	46	C	2959.71	3075.81	2884.16	3054.64	2953.55	3105	2963.41	3053.21	2895.85	2996.6	1865.65
EIF3G	Xelaev18018996m			641	10	C	1017.37	747.787	564.128	537.11	545.097	540.505	553.854	549.242	520.01	515.622	469.707
AK1	Xelaev18004130m			642	5	C	167.623	65.872	104.216	93.2537	69.7467	83.489	69.3268	78.5156	105.841	68.3593	4554.32
NPTN	Xelaev18020783m			643	4	C	493.836	518.699	453.867	513.473	496.937	541.934	508.084	558.503	461.98	553.934	1024.57
NPTN	Xelaev18018030m			643	2	C	50.222	46.5524	60.5353	63.0098	57.7181	49.6381	60.6254	62.2812	57.4681	63.9656	138.624
GLTSCR2	Xelaev18039356m			644	4	C	218.882	213.125	178.482	155.873	127.055	128.369	110.945	112.974	92.1844	92.8977	677.548
TSEN34	Xelaev18036161m			645	9	C	749.929	726.668	786.4	766.493	802.443	754.869	788.211	728.732	816.594	780.068	578.976
KIF23	Xelaev18018473m			646	3	C	54.3429	55.6487	56.8582	68.0143	68.4528	72.7692	63.1045	65.0076	67.3029	70.7026	27.4774
ATP6V0D1	Xelaev18022497m			647	33	C	3181.66	2910.68	3079.67	2978.36	3149.65	3060.06	3126.75	3007.65	3116.75	3005.22	1942.15
CPPED1	Xelaev18045168m			648	10	C	637.668	647.217	620.96	661.784	660.446	682.215	681.793	653.045	676.856	666.474	569.717
METTL14	Xelaev18006011m			649	2	C	36.7878	32.1473	39.9385	41.5262	55.2602	73.0505	75.4765	74.1954	98.4474	101.515	122.571
APH1A	Xelaev18040555m			650	4	C	320.212	483.042	385.613	417.29	378.432	491.379	385.169	448.136	392.063	439.461	167.596
STARD10	Xelaev18017094m			651	10	C	932.185	962.348	919.102	1014.04	1012.15	1023.36	1029.27	958.261	914.043	983.78	184.784
STARD10	Xelaev18021546m			651	5	C	277.259	330.468	266.533	325.37	305.435	361.758	288.423	329.934	282.461	337.601	119.833
SPA17	Xelaev18035312m			652	3	C	49.7253	62.9836	71.4109	66.7334	67.6946	57.157	62.9842	63.537	66.4033	49.5602	0
OGFR	Xelaev18043568m			653	47	C	3923.85	3912.7	4022.08	4022.34	3970.24	4014.79	3973.94	3928.18	3826.31	3939.26	1510.17
OGFR	Xelaev18046296m			653	41	C	2969.55	2887.18	3044.78	2963.77	3154.02	3078.33	3074.9	3030.55	3040.53	2968.44	1662.01
TDRD9	Xelaev18039735m			654	9	C	561.736	515.027	534.92	549.513	528.427	544.869	560.769	500.754	447.541	454.709	128.716
EXD2	Xelaev18039964m			655	31	C	2793.43	2784.11	2827.05	2974.26	3036.77	3121.94	3157.23	2956.37	2984.46	2992.18	486.008
EXD2	Xelaev18041032m			655	2	C	188.494	169.227	192.619	186.97	196.539	192.435	217.958	192.967	202.489	173.188	59.8602
MYH10	Xelaev18046824m			656	108	C	4680.99	5597.58	5868	4278.81	5081.95	6214.54	6010.26	5313.23	8109.45	6918.28	49619.7
MYH9	Xelaev18023533m			656	269	C	16174.3	16979.4	17426.9	14339.9	16215.4	20187	18073.5	16124.4	21006.6	19519.7	33463.7
MYH10	Xelaev18037682m			656	31	C	1530.78	1320.55	1364.33	1160.96	1124.7	1395.45	1249.88	1166.85	1398.17	1373	12334.6
MYH9	Xelaev18025550m			656	143	C	10290.9	10382.7	10509.1	9518.27	9831.44	11690.5	10392.9	10151.3	10868.7	10757.1	6845.49
MYH10	Xelaev18044210m			656	9	C	223.91	205.637	247.061	193.324	202.512	260.524	236.196	245.464	348.935	276.632	5661.14
MYH11	Xelaev18047510m			656	84	C	4256.73	1347.33	2246.99	1843.75	1157.7	1288.85	1272.18	1211.39	1711.39	1298.6	59454.6
MYH11	Xelaev18045183m			656	35	C	2250.29	585.266	1205.09	1001.33	558.443	616.105	600.915	584.505	720.76	545.612	28059.2
DDX4	Xelaev18008273m			657	51	C	4038.43	3742.85	3904.13	4010.71	3939.4	3946.11	3937.28	3766.52	3541.81	3614.98	527.461
DDX4	Xelaev18002646m			657	2	C	138.492	123.902	126.471	101.276	95.6934	104.229	101.61	77.0796	68.3254	69.5664	19.4168
DDX17	Xelaev18023650m			657	10	C	849.971	762.011	923.084	904.417	922.729	968.797	1008.45	956.691	1047.87	1017.65	3713.99
DDX3X	Xelaev18012403m			657	67	C	4830.73	4535.81	5051.83	5124.21	5142.51	5141.13	5269.38	4903.49	5019.13	4873.45	6301.78
DDX5	Xelaev18046869m			657	29	C	1747.52	1616.53	1841.89	1825.65	1863.33	1874.17	1860.8	1482.48	1603.7	1614.43	6549.65
DDX5	Xelaev18044272m			657	11	C	541.992	558.38	574.203	608.643	620.617	648.929	629.439	559.208	556.755	577.143	1022.02
DDX3X	Xelaev18014742m			657	6	C	963.718	854.35	1031.86	938.496	1029.3	924.578	997.563	948.126	985.083	943.25	1226.54
NOM1	Xelaev18030680m			657	1	C	83.59	67.1514	96.0534	98.7135	88.7955	93.1723	94.2393	82.0852	98.6039	85.6674	142.109
MIA3	Xelaev18026253m			658	32	C	2445.5	2425.6	2349.61	2411.8	2433.08	2402.18	2437.45	2379.4	2405.21	2501.5	4649.32
MIA3	Xelaev18028661m			658	17	C	1115.43	1082.69	1201.85	1217.56	1207.98	1255.69	1238.98	1201.9	1192.62	1234.15	1407.44
SMG1	Xelaev18047528m			659	22	C	1109.65	1213.7	1136.44	1122.89	1144.96	1142.15	1132.73	1109.81	1065.89	1081.52	862.444
SMG1	Xelaev18045208m			659	8	C	300.184	333.358	321.933	332.945	332.95	318.901	326.83	300.6	305.889	327.165	323.605
PNMT	Xelaev18043165m			660	1	C	14.1835	9.60386	10.2287	13.6875	13.9184	11.4693	15.7967	14.029	11.0061	11.5681	0
NRDE2	Xelaev18039533m			661	6	C	326.258	320.036	348.481	330.693	365.174	337.728	358.536	315.454	382.59	340.67	168.891
EPB41L2	Xelaev18026974m			662	50	C	5211.11	4806.79	4754.08	4515.71	4544.86	4355.84	4479.37	4379.05	4403.38	4309.6	7326.3
EPB41L3	Xelaev18031863m			662	33	C	1677.85	1210.95	1404.02	1291.19	1251.97	1195.8	1202.56	1161.16	1244.64	1145.79	19653.3
EPB41L3	Xelaev18033615m			662	4	C	355.99	256.825	341.832	299.671	310.252	280.474	293.513	246.498	301.417	277.414	3355.17
EPB41L1	Xelaev18003099m			662	3	C	53.7616	4.46088	23.4011	6.00322	1.58981	2.12684	0	1.62271	19.8602	0.00262915	1753.61
EPB41L1	Xelaev18046592m			662	7	C	263.748	140.849	190.896	174.983	146.815	148.702	159.677	158.221	193.561	130.103	4994.57
ACOX3	Xelaev18005077m			663	22	C	1717.97	1811.37	1738.93	1731.85	1751.9	1703.49	1654.98	1549.31	1626.69	1627.82	456.284
NASP	Xelaev18025187m			664	140	C	16829.4	15187.5	15963.7	15769.1	15918.9	15891.3	16074.8	15421.5	15698.3	15423.5	1186.09
NASP	Xelaev18023070m			664	171	C	16021.6	15515.6	16290.1	15942.5	16326.5	16408.6	16161.2	16136.2	15825	15706.5	1821.61
FBXW7	Xelaev18024639m			665	3	C	51.6769	54.865	54.8146	55.017	56.2859	55.976	58.4885	50.8362	52.3941	53.3181	10.388
FBXW7	Xelaev18024642m			665	4	C	198.962	206.08	207.495	214.722	209.849	201.377	193.657	197.49	209.191	195.508	75.4622
ACAP2	Xelaev18027521m			666	2	C	290.144	236.64	156.17	149.35	175.341	146.287	137.89	132.529	122.677	114.171	1051.88
CLIC6	Xelaev18011465m			667	4	C	169.957	171.513	171.193	153.623	166.252	169.68	177.83	167.502	164.335	166.273	214.633
CLIC1	Xelaev18042468m			667	69	C	5469.72	5560.27	5613.48	5303.22	5539.23	5391.65	5459.33	5525.59	5501.12	5525.36	4918.24
CLIC1	Xelaev18039212m			667	16	C	1570.1	1530.68	1636.61	1470.69	1612.4	1491.84	1589.51	1470.56	1740.36	1566.49	1224.55
CLIC4	Xelaev18015267m			667	4	C	78.4917	72.2582	88.2507	77.2846	93.7153	100.858	92.7657	89.5838	101.066	103.502	662.171
CLIC4	Xelaev18012601m			667	1	C	3.1523	2.48067	2.71364	3.9032	3.169	3.99314	2.9993	2.23685	3.54309	3.35107	47.2544
LRP1	Xelaev18015916m			668	21	C	422.406	218.363	283.877	364.509	254.099	301.145	307.819	329.558	407.563	420.888	8407.92
SYNCRIP	Xelaev18027302m			669	25	C	1544.48	1266.03	1395.96	1456.21	1390.89	1499.26	1464.36	1545.89	1636.65	1596.44	13202.5
SYNCRIP	Xelaev18029408m			669	9	C	705.276	638.813	657.875	721.131	702.213	707.967	758.319	794.724	764.3	745.593	4401.75
HNRNPR	Xelaev18012475m			669	13	C	673.054	599.942	665.633	676.667	674.421	664.174	681.518	621.612	652.817	665.639	3480.26
HNRNPR	Xelaev18015161m			669	5	C	205.736	205.664	189.759	199.02	212.095	214.515	218.291	225.273	218.156	219.477	1088.3
RPS8	Xelaev18025207m			670	83	C	5047.13	4865.33	5462.94	5597.44	4845.82	4952.64	5045.88	4913.93	5000.45	5150.17	1718.26
RPS8	Xelaev18023090m			670	9	C	911.067	934.487	918.777	957.345	921.178	925.351	962.18	919.41	798.264	984.022	315.352
PSMC6	Xelaev18039641m			671	92	C	6064.68	6509.55	6241.31	5960.59	5954.78	5999.91	6040.89	6098.9	6094.68	6039.47	3967.53
PSMC6	Xelaev18041232m			671	2	C	43.2989	44.9503	33.7742	45.8359	42.3596	33.4198	33.4095	40.8019	42.1483	43.905	18.9936
SIRT4	Xelaev18007607m			672	11	C	511.449	618.545	506.373	494.663	520.436	510.471	546.867	499.71	523.535	533.12	141.263
RPSA	Xelaev18025548m			673	229	C	8506.66	8288.45	8382.1	9064.42	8695.69	8929.75	8778.53	9109.56	9057.41	9053.43	2716.05
RPSA	Xelaev18023531m			673	22	C	1609.46	1518.52	1575.8	1628.48	1633.62	1598.68	1658.85	1529.66	1553.78	1647.3	963.27
PHPT1	Xelaev18023599m			674	21	C	3424.4	3512.48	3648.51	3742.61	3884.81	3818.92	3634.87	3997.12	3794.88	3948.72	2170.74
MTMR12	Xelaev18008390m			675	8	C	274.635	252.124	273.956	299.718	298.01	309.457	284.811	310.501	281.016	301.34	1198.17
CAPN2	Xelaev18028651m			676	23	C	1226.13	1251.15	1203.23	1176.15	1153.07	1164.41	1134.55	1123.94	1241.18	1146.28	3869.44
CAPN2	Xelaev18026270m			676	30	C	2447.46	2591.37	2566.41	2523.56	2503.92	2627.02	2572.95	2568.41	2554.08	2486.87	485.783
CAPN1	Xelaev18028541m			676	26	C	2032.87	2118.41	2052.32	2052.6	2034.7	2045.34	2063.33	2093.2	2111.14	2083.03	2055.98
CAPN1	Xelaev18026416m			676	89	C	5742.93	6116.37	5598.04	6062.47	5843	5963.13	5745.82	6228.83	5657.15	6197.27	4816.98
CAPN1	Xelaev18022120m			676	20	C	1099.66	1121.46	1063	1040.82	1046.44	1027.8	1051.02	1031.28	1090.05	1011.02	1904.4
CAPN1	Xelaev18024276m			676	54	C	4586.44	4612.01	4396.16	4508.56	4412.68	4383.03	4448.04	4646.09	4565.91	4423.73	11187.4
RPS18	Xelaev18042417m			677	75	C	5607.86	5934.31	5672.52	5689.07	5637.07	5902.23	5711.02	5790.73	5615.17	5890.48	1948.5
HSCB	Xelaev18007532m			678	6	C	479.739	458.488	524.168	471.995	507.013	491.816	495.207	478.851	471.162	479.022	483.194
MRPL38	Xelaev18044078m			679	27	C	1847.54	1778.48	1865.72	1772.27	1834.35	1857.56	1869.12	1830.51	1868.07	1787.88	572.986
WASL	Xelaev18021042m			680	12	C	651.085	628.606	657.128	657.104	665.368	648.687	653.891	640.295	643.972	623.904	804.419
WASL	Xelaev18017674m			680	2	C	112.584	105.251	111.44	110.449	108.152	117.976	108.541	107.193	107.443	103.456	85.5213
NHEJ1	Xelaev18047030m			681	10	C	1006	1011.72	1153.29	1073.04	1109.86	1139.85	1075.23	1132.43	1208.32	1164.81	455.8
APCS	Xelaev18040321m			682	2	C	245.67	252.861	232.393	240.79	239.013	245.652	268.397	240.403	221.62	293.411	285.844
CRP	Xelaev18040319m			682	1	C	94.8669	99.3802	83.0318	88.0068	91.8981	90.0936	97.4134	86.6889	74.9741	93.3035	92.8256
APCS	Xelaev18040322m			682	1	C	17.9279	17.0453	18.4503	14.429	18.4148	15.9647	15.1386	19.8501	22.0229	12.9477	4.11669
AHNAK	Xelaev18024207m			683	67	C	1662.85	649.576	1074.8	904.471	587.521	611.842	625.411	610.305	972.106	577.123	58396.6
AHNAK	Xelaev18022246m			683	141	C	3965.56	2993.98	3421.44	3434.65	2893.26	3252.57	2880.37	3309.34	4019.12	3279	126804
ATHL1	Xelaev18000195m			684	16	C	728.969	706.928	911.992	792.685	820.522	858.686	995.077	839.965	866.96	802.145	528.158
DTX2	Xelaev18012698m			685	2	C	60.0498	64.6533	62.9161	65.3873	72.8186	63.0354	63.9918	59.6889	56.2959	64.743	47.2589
FLNA	Xelaev18002841m			686	114	C	5850.44	4844.48	5041.58	4989.71	4983.83	4682.77	4788.76	4782.47	5182.73	4737.87	36320.9
FLNC	Xelaev18020871m			686	34	C	2559.02	2351.32	2400.24	2226.69	2251.94	2225.48	2285.1	2259.76	2329.94	2255.82	8963.59
FLNC	Xelaev18017912m			686	6	C	605.826	560.389	565.942	529.373	567.092	525.278	560.793	541.634	562.93	556.365	1742.9
FLNA	Xelaev18041763m			686	498	C	35209.6	32369.9	32483.2	32035.9	32405.5	31092.9	31389.7	32250.2	32796.5	32068.1	105574
FLNB	Xelaev18004259m			686	191	C	14160.2	13576.8	14022.6	13690	13746	13674.3	13723.4	13419.1	13823.7	13293.5	41880.9
FLNA	Xelaev18003062m			686	4	C	91.9741	41.6545	59.4345	47.6026	45.7573	35.8287	36.3252	33.077	40.6057	35.5136	2038.89
GLTP	Xelaev18010403m			687	11	C	834.506	823.273	913.604	846.405	856.944	835.955	892.049	891.788	904.591	836.642	202.36
GLTP	Xelaev18007480m			687	7	C	561.901	560.162	613.364	617.715	643.538	658.536	687.206	694.757	617.261	727.053	164.584
CHCHD2	Xelaev18012766m			688	12	C	554.345	525.27	562.402	556.417	583.222	535.689	528.604	543.844	539.286	516.787	234.255
CHCHD2	Xelaev18015368m			688	6	C	182.709	185.585	203.193	191.174	198.04	190.139	176.209	191.182	191.05	186.697	93.2441
RAB28	Xelaev18005135m			689	9	C	430.258	482.064	469.549	487.405	440.031	474.857	471.594	452.284	453.794	418.198	256.275
PPIE	Xelaev18012641m			690	29	C	2265.05	2199.4	2270.15	2280.37	2355.53	2280.45	2157.75	2367.12	2455.01	2269.39	956.522
AAK1	Xelaev18020352m			691	7	C	599.455	643.639	720.886	733.805	745.683	755.934	790.021	789.375	804.23	809.642	753.38
AAK1	Xelaev18018542m			691	3	C	69.4715	75.0117	78.3378	77.2822	80.6738	92.72	83.652	93.272	92.4792	87.7034	45.1748
ZMYM3	Xelaev18038656m			692	15	C	1408.69	1400.21	1532.56	1465.8	1556.11	1567.51	1625.5	1683.19	1779.01	1784.98	1138.86
UBE2L3	Xelaev18010527m			693	27	C	2907.1	2650.21	2937.9	2747.82	3058.05	2742.93	2958.66	2720.92	3020.82	2810.13	2124.87
RAB14	Xelaev18041586m			694	26	C	1200.84	1201.33	1156.79	1214.1	1204.67	1203.83	1214.82	1251.41	1202.3	1202.58	3222.79
RAB10	Xelaev18031976m			694	3	C	231.705	229.228	243.353	239.743	228.105	236.152	249.594	253.782	260.07	242.783	68.6214
RAB10	Xelaev18028304m			694	28	C	2311.34	2221.66	2325.51	2192.11	2292.39	2313.91	2332.61	2319.25	2253.63	2247.61	1600.72
RAB8A	Xelaev18009896m			694	19	C	1999.6	1986.13	2041.79	1899.66	1929.78	2007.43	1924.39	2005.19	1946.36	1940.34	2986.91
RAB3C	Xelaev18000793m			694	2	C	43.8927	44.6722	49.0809	42.2934	50.6407	49.5129	61.7146	46.0148	48.8013	54.4208	108.2
RAB4B	Xelaev18042536m			694	7	C	406.715	439.864	394.05	443.633	430.957	414.114	413.038	390.495	415.373	393.279	473.426
RAB35	Xelaev18047893m			694	4	C	229.157	212.465	252.637	226.344	245.175	212.794	220.17	207.937	226.749	209.232	402.003
RAB35	Xelaev18045685m			694	1	C	9.7464	13.0508	11.8151	13.5394	8.49385	7.20507	11.2924	10.9194	7.34896	11.3151	24.2374
RAB35	Xelaev18007545m			694	5	C	407.864	450.123	389.193	426.585	369.875	478.176	411.143	451.095	382.413	421.66	1584.18
RAB1A	Xelaev18028499m			694	35	C	2451.6	2281.06	2409.61	2245.93	2388.18	2240.98	2327.45	2348.83	2412.02	2359.66	3062.1
RAB6A	Xelaev18016423m			694	10	C	849.221	852.597	825.053	777.744	798.054	833.142	787.22	853.138	805.882	808.525	1232.46
RAB3A	Xelaev18006377m			694	16	C	1352.39	1267.83	1325.99	1312.98	1297.17	1315.22	1335.2	1290.75	1323.27	1288.5	314.595
RAB3A	Xelaev18009878m			694	4	C	167.773	174.367	159.962	176.385	165.517	166.43	160.192	169.646	171.726	175.888	34.7864
RAB33B	Xelaev18005564m			694	13	C	1084.08	1099.41	1158.73	1029.07	1013.34	1080.47	1087.75	1111.29	1125.06	1083.9	850.948
RAB33B	Xelaev18009287m			694	2	C	115.294	115.186	120.619	116.8	110.245	123.535	105.702	128.27	129.038	120.99	41.9105
RAB13	Xelaev18040827m			694	4	C	485.788	514.769	465.354	471.511	428.105	421.992	455.47	446.424	419.647	420.153	640.075
RAB6B	Xelaev18038629m			694	7	C	712.189	704.21	752.165	660.565	656.572	697.786	689.588	744.82	798.063	704.212	741.697
RAB8B	Xelaev18020805m			694	5	C	531.142	570.291	531.095	548.344	514.721	508.003	517.397	548.16	494.687	470.292	930.548
ARFIP2	Xelaev18013983m			695	5	C	297.716	310.943	317.1	300.161	306.521	307.827	296.598	302.948	282.154	282.47	307.89
THNSL2	Xelaev18004990m			696	18	C	997.721	1013.31	1020.89	1015.7	989.471	1034.6	1059.23	1029.21	1072.44	1085.79	1058.45
KIF14	Xelaev18038429m			697	44	C	4702.88	4534.81	4799.29	4901.75	4914.52	4689.77	4743.98	4369.72	4125.23	4003.46	569.519
GOLGA4	Xelaev18031234m			697	30	C	2087.22	1910.62	2048	1965.36	2057.86	1968.41	2062.38	1911.08	2076.89	1888.67	3347.47
KIF16B	Xelaev18026465m			697	4	C	169.218	191.245	189.453	210.504	189.704	202.024	203.117	183.785	169.95	196.294	231.254
KIF3A	Xelaev18021459m			697	11	C	822.976	841.429	788.366	853.156	836.947	932.13	833.511	864.703	824.969	851.966	299.634
KIF13B	Xelaev18028249m			697	36	C	2160.26	1955.55	2094.29	2033.91	2135.44	2040.24	2236.54	2027.17	2207.68	2126.78	2382.89
KIF4A	Xelaev18041964m			697	47	C	3048.51	3113.05	3277.88	3470.36	3622.05	3830.89	3820.11	4102.4	4252.14	4396.97	580.389
KIF6	Xelaev18026355m			697	2	C	113.106	173.793	125.032	114.822	128.325	124.171	123.778	125.36	135.818	117.823	47.6545
KIF3A	Xelaev18017194m			697	2	C	172.448	156.988	158.497	143.786	177.165	143.894	150.923	146.394	151.264	150.393	74.0618
KIF3B	Xelaev18045840m			697	21	C	1988.14	2037.25	2007.13	1974.33	2081.94	1919.92	1986.11	1973.74	1970.5	1953.86	885.507
STARD9	Xelaev18039880m			697	2	C	57.6748	92.2284	55.4013	65.6628	65.7851	67.2634	51.8523	60.1908	65.3897	58.4052	58.5211
KIF1BBETA	Xelaev18035179m			697	1	C	3.19003	7.98774	7.22464	8.91422	3.90687	8.81273	3.48861	4.36175	8.37588	9.44868	21.0912
KIF17	Xelaev18004200m			697	1	C	59.5781	61.1245	53.8843	55.713	67.4377	77.1019	70.1373	56.897	58.7536	67.7584	19.4192
ATG3	Xelaev18014721m			698	9	C	845.066	922.223	889.391	978.4	937.756	997.583	975.145	942.232	925.38	967.741	461.598
EPS8	Xelaev18019684m			699	8	C	516.619	527.74	504.982	491.292	502.18	484.942	442.198	437.874	359.944	392.26	92.0572
EPS8	Xelaev18016574m			699	5	C	202.835	209.991	203.864	192.998	204.498	182.271	173.071	151.496	154.649	155.603	56.8333
LSG1	Xelaev18027523m			700	13	C	805.98	699.641	913.622	734.591	735.301	826.51	816.041	742.227	769.942	767.615	592.058
EFTUD1	Xelaev18018281m			701	42	C	2915.07	2959.45	2949.02	3034.06	2982.79	2989.31	3000.98	2974.55	2964.86	3014.88	1443.86
ANKRD28	Xelaev18033098m			702	16	C	1018.72	1141.61	1146.83	1144.01	1134.08	1207.65	1214.74	1185.94	1230.64	1303.5	2007.69
ANKRD28	Xelaev18031023m			702	1	C	18.965	17.6598	20.2889	20.0129	18.9658	18.827	21.8129	18.9092	22.2582	19.0132	24.6417
C2ORF44	Xelaev18028119m			703	4	C	201.191	262.311	195.834	210.233	199.082	192.617	193.403	188.7	188.831	199.617	212.069
TACC3	Xelaev18008863m			704	61	C	6094.54	5402.26	5389.07	5461	5390.98	5447.24	5428.65	5467.43	5203.93	5084.99	495.862
TACC3	Xelaev18005027m			704	24	C	1605.76	1404.7	1242.87	1258.91	1222.54	1288.27	1261.34	1132.85	1053.4	1076.58	212.291
USP19	Xelaev18024040m			705	4	C	127.163	113.976	133.028	123.433	139.489	127.728	124.424	118.271	117.067	119.602	67.8713
USP19	Xelaev18025938m			705	4	C	200.593	228.108	199.159	207.969	207.907	205.496	209.258	174.151	202.229	190.16	97.8926
C5ORF44	Xelaev18008227m			706	7	C	374.699	369.858	456.969	492.258	559.507	684.671	729.843	757.711	818.955	864.061	726.293
TFIP11	Xelaev18021910m			707	8	C	819.461	890.452	862.159	878.152	897.91	920.016	895.748	928.428	891.87	954.624	757.823
PAN2	Xelaev18015878m			708	4	C	275.333	272.748	258.784	244.558	257.186	262.733	258.261	242.596	283.794	251.48	98.2015
PAN2	Xelaev18013381m			708	21	C	1206.25	1221.41	1202.46	1219.71	1253.96	1281.88	1213.11	1264.02	1248.25	1271.38	495.653
POLH	Xelaev18028559m			709	1	C	209.993	195.154	228.166	234.193	246.94	235.044	228.206	218.593	220.329	218.621	112.177
UQCRC1	Xelaev18024007m			710	97	C	7419.72	7579.38	7510.65	7376.47	7519.9	7378.27	7472.56	7420.28	7333.98	7437.88	4174.97
TXNDC17	Xelaev18014625m			711	41	C	3338.45	3413.96	3355.22	3386.93	3314.37	3505.76	3280.87	3548.56	3396.26	3428.83	2023.37
CPSF4	Xelaev18046415m			712	5	C	504.247	422.046	485.046	422.21	434.169	406.471	400.511	399.853	370.691	338.622	28.6766
CPSF4	Xelaev18045064m			712	1	C	31.5833	38.2464	41.3255	48.0769	49.1761	53.529	60.28	45.3292	63.8366	65.8368	52.3629
TARSL2	Xelaev18020690m			713	27	C	1805.06	1946.58	1855.16	1846.96	1809.71	1891.73	1803.77	1881.89	1865.33	1955.4	2361.25
TARS	Xelaev18008384m			713	71	C	6331.07	6643.34	6243.51	6263.14	6466.46	6401.06	6336.31	6339.48	6339.3	6304.09	2649
TARS	Xelaev18040376m			713	28	C	2308.24	2502.34	2305.22	2357.91	2358.62	2458.31	2334.37	2316.49	2366.89	2418.85	562.674
EHD2	Xelaev18039357m			714	6	C	287.649	144.226	182.203	169.688	132.781	129.777	138.585	129.79	136.676	138.003	5538.28
EHD3	Xelaev18028615m			714	12	C	880.815	900.74	937.176	949.613	921.097	1010.68	930.487	920.238	1000.79	952.459	2691.99
EHD3	Xelaev18026311m			714	4	C	103.29	121.727	110.236	115.208	116.922	116.923	116.971	105.053	110.021	114.115	248.396
EHD1	Xelaev18022156m			714	24	C	1344.69	1357.08	1428.83	1556.91	1522.8	1548.2	1605.73	1499.43	1467.07	1538.33	2415.48
EHD1	Xelaev18024257m			714	4	C	215.639	201.711	237.6	244.946	254.652	241.667	278.243	252.301	226.944	265.969	249.246
EHD4	Xelaev18041098m			714	11	C	455.612	293.571	341.553	344.956	283.235	294.249	289.546	289.543	301.999	282.774	5837.24
EHD4	Xelaev18039854m			714	2	C	104.707	40.4131	58.6445	58.3587	36.7599	39.2684	42.1089	37.8017	52.7339	43.3898	2154.02
EHD2	Xelaev18042554m			714	21	C	1035.25	610.5	832.376	775.821	673.877	720.117	674.667	688.332	802.749	714.747	18055.1
ABCB7	Xelaev18038762m			715	26	C	2043.88	2080.81	2056.22	2035.39	2021.89	2040.61	2014.89	2039.79	2059.31	2111.9	1364.45
GLA	Xelaev18014599m			716	18	C	1207	1280.46	1174.09	1266.9	1196.83	1200.93	1334.65	1188.67	1286.85	1242.08	484.813
PGM1	Xelaev18022995m			717	173	C	12875.8	12772.3	12925	12074	13117.1	13321.3	13120.7	13108	13343.6	13904	2550
PGM1	Xelaev18025130m			717	31	C	2435.05	2445.82	2360.19	2383.58	2375.64	2464.92	2423.82	2356.88	2339.69	2424.68	458.63
STXBP2	Xelaev18018880m			718	29	C	1816.67	1834.03	1781.84	1900.38	1889.72	1956.06	1905.83	1794.42	1677.48	1798.84	1877.87
IGHMBP2	Xelaev18022055m			719	18	C	1373.39	1452.78	1328.88	1465.41	1339.74	1420.96	1286.81	1367.05	1245.29	1358.42	614.116
SNX7	Xelaev18025375m			720	1	C	94.4182	82.3194	102.561	106.038	106.531	107.511	118.065	108.073	109.614	110.203	671.524
SNX7	Xelaev18023307m			720	8	C	280.477	304.121	285.934	308.042	327.511	318.137	304.145	321.757	323.406	314.499	532.63
NUP205	Xelaev18002475m			721	48	C	4127.02	4317.76	4488.63	4416.57	4435.63	4554.68	4368.05	4430.07	4239.83	4391.99	1330.33
NUP205	Xelaev18019805m			721	45	C	3488.48	3819.23	3722.55	3861.13	3636.12	3728.9	3686.74	3567.59	3542.37	3649.18	1049.34
NUP205	Xelaev18002032m			721	1	C	9.6068	12.9723	12.6361	7.29363	14.1297	10.2311	13.4679	13.9679	9.6846	10.3172	4.91967
PACSIN2	Xelaev18019736m			722	17	C	1367.32	1475	1309.55	1435.52	1436.93	1384.4	1364.94	1445.47	1419	1452.58	2897.32
PACSIN2	Xelaev18016650m			722	5	C	501.363	440.149	491.182	515.955	498.765	517.449	509.074	515.925	503.664	543.033	691.946
POLE4	Xelaev18017233m			723	6	C	413.499	391.608	417.253	404.624	440.506	418.562	418.213	414.067	403.985	404.552	119.046
ECSIT	Xelaev18000759m			724	8	C	728.15	912.564	719.648	729.75	741.209	711.125	705.531	747.402	758.057	760.791	204.231
SUGP2	Xelaev18006630m			725	12	C	1217.66	1261.76	1219.81	1214.59	1145.04	1174.37	1234.6	1228.03	1258.75	1299.4	2899.16
EPS15	Xelaev18023167m			726	23	C	1258.51	1317.41	1393.38	1322.49	1382.59	1360.09	1359.55	1345.68	1383.2	1372.17	2625.51
EPS15	Xelaev18025268m			726	6	C	349.481	331.427	352.023	338.332	329.279	358.58	341.851	315.904	309.655	306.722	894.028
HTATSF1	Xelaev18042332m			727	7	C	283.877	292.387	273.255	277.737	275.211	266.881	265.015	258.322	260.788	284.106	263.666
RPS6KA3	Xelaev18014555m			728	6	C	772.701	715.372	750.216	733.12	777.519	738.15	747.117	732.673	740.42	712.266	1525.64
RPS6KA3	Xelaev18011847m			728	65	C	5948.75	5682.8	5648.69	5788.59	5708.25	5616.97	5645.08	5518.54	5427.96	5304.78	6469.24
RPS6KA1	Xelaev18015064m			728	27	C	1957.29	1895.91	2127.18	2075.51	2014.71	2045.22	2002.72	1848.4	1786.84	1790.54	479.026
RPS6KA1	Xelaev18012109m			728	11	C	1033.76	1013.25	1080.65	1212.61	1152.02	1146.42	1121.45	1034.9	989.1	1023.8	265.018
MAST4	Xelaev18010937m			728	5	C	334.972	314.534	296.616	223.888	216.388	183.303	202.84	155.65	188.564	176.643	208.562
MAST4	Xelaev18008218m			728	1	C	59.1037	48.8289	53.2526	38.3856	12.5721	11.8683	8.83521	3.62426	3.49534	3.85087	18.1213
MAST2	Xelaev18025225m			728	6	C	208.356	225.383	213.711	214.885	210.151	199.029	197.781	213.64	180.49	178.243	82.9855
TLK1	Xelaev18047164m			728	11	C	1053.02	1159.12	1230.47	1296.46	1353.02	1332.81	1308.31	1307.54	1257.23	1326	471.7
TLK1	Xelaev18044681m			728	1	C	87.336	103.386	103.278	107.99	111.977	118.822	106.199	113.616	113.958	115.281	40.132
ABI2	Xelaev18044900m			728	8	C	662.462	639.567	669.747	663.148	747.98	691.096	684.57	650.076	728.615	671.227	442.084
ABI2	Xelaev18047340m			728	3	C	120.857	109.214	124.678	131.686	139.099	135.155	134.473	132.469	142.969	145.913	88.3328
MASTL	Xelaev18032894m			728	7	C	455.281	440.612	350.179	364.708	399.346	407.879	417.823	390.641	404.476	396.19	889.961
MASTL	Xelaev18030757m			728	2	C	52.4735	59.6273	46.253	38.1242	47.0686	48.7226	48.9769	37.7413	46.2395	34.7687	13.2559
CYLD	Xelaev18007329m			729	2	C	65.7795	68.0318	65.0869	57.9669	57.1292	64.6758	65.4571	63.6152	65.5014	65.3619	139.922
MTIF2	Xelaev18026086m			730	28	C	2196.99	2137.64	2162.48	2152.2	2217.77	2254	2239.76	2256.97	2348.03	2289.38	755.564
UBL7	Xelaev18020774m			731	3	C	160.751	137.096	143.28	132.199	148.816	112.733	147.749	136.443	150.858	126.487	134.324
STK31	Xelaev18033052m			732	13	C	773.793	695.765	706.066	793.739	760.998	743.821	794.231	692.011	627.724	648.003	131.988
STK31	Xelaev18004607m			732	32	C	2389.24	2377.81	2377.59	2507.19	2502.61	2374.73	2450	2211.27	2080.07	1974.4	377.564
TPM1	Xelaev18008636m			733	16	C	707.216	406.846	495.27	416.516	342.446	329.119	352.744	339.399	421.659	312.824	8947.76
TPM4	Xelaev18006390m			733	10	C	479.246	343.712	386.744	351.337	309.555	324.731	322.93	323.123	382.915	290.586	4018.69
TPM3	Xelaev18042934m			733	16	C	1262.26	1268.08	1194.02	1265	1193.05	1269.65	1241.24	1282.92	1122.81	1261.49	1269.31
TPM1	Xelaev18018009m			733	44	C	3155.99	2317.38	2511.06	2479.33	2224.91	2211.3	2258.62	2317.43	2521.28	2221.47	17102.1
TPM1	Xelaev18020802m			733	5	C	351.885	341.578	310.998	325.345	240.133	349.934	268.07	345.594	308.549	339.54	1827.24
TPM3	Xelaev18040824m			733	7	C	456.888	450.701	478.586	443.361	455.227	444.016	455	463.123	561.469	407.68	673.354
TPM1	Xelaev18004237m			733	12	C	976.983	226.428	495.018	417.945	198.418	244.644	214.53	241.324	314.771	249.78	15072.6
TPM1	Xelaev18009894m			733	5	C	384.648	168.199	243.007	237.952	173.4	181.834	185.349	177.195	172.156	178.962	5123.52
FOCAD	Xelaev18006732m			734	49	C	4701.25	4882.04	4747.75	4911.68	4714.98	4741.42	4898.77	4655.24	4613.51	4435.26	1506
POLR2H	Xelaev18029535m			735	7	C	496.341	484.649	524.035	522.272	548.982	489.01	548.591	525.516	552.291	552.035	376.13
BDH2	Xelaev18045808m			736	24	C	1939.22	1946.36	1931.28	1860.15	1901.63	1952.76	1908.32	1975.36	1897.7	1817.94	2117.97
PTRF	Xelaev18045852m			737	22	C	929.812	159.836	380.578	318.111	148.564	149.797	162.615	170.02	254.948	174.809	25484.9
PTRF	Xelaev18043071m			737	3	C	101.828	20.8535	42.1729	38.0971	10.1422	18.458	15.9364	15.9758	54.3849	17.8814	3451.68
MRPL16	Xelaev18037233m			738	15	C	1824.19	1888.39	1857.61	1924.36	1796.12	1961.28	1829.03	2034.85	1816.15	2040.71	564.131
WDR18	Xelaev18006255m			739	5	C	279.874	302.032	217.779	214.801	211.532	198.047	194.135	205.669	222.836	203.808	450.374
WDR18	Xelaev18009787m			739	5	C	534.253	541.415	435.565	398.988	400.771	388.794	420.272	394.635	475.62	398.11	326.457
UTP14A	Xelaev18038898m			740	19	C	1345.77	1292.03	1333.99	1334.22	1233.66	1173.15	1116.01	1112.75	1034.46	979.112	3235.94
VPS18	Xelaev18042658m			741	10	C	607.102	672.949	654.924	722.756	724.145	757.439	720.226	753.938	733.551	749.145	473.807
SLC25A13	Xelaev18030885m			742	104	C	8802.44	8895.28	8766.5	8425.98	8544.61	8510.99	8562.14	8746.74	8720.87	8688.63	2390.52
SLC25A13	Xelaev18032984m			742	18	C	925.117	922.686	952.449	923.26	1010.09	1033.34	978.201	954.404	975.859	994.148	345.788
SLC25A12	Xelaev18044692m			742	9	C	592.934	598.06	589.864	580.396	558.318	575.488	535.589	590.19	583.722	555.847	992.384
RPS14	Xelaev18016915m			743	108	C	4749.76	4827.6	4600.45	4560.8	4697.39	4576.15	4729.07	4548.13	4605.83	4483.75	1516
PCK2	Xelaev18010218m			744	218	C	11020.2	11486.2	10594.4	10203.7	10562.9	10423.5	10298.9	10830.2	10830	10562.7	10263.8
PCK2	Xelaev18007023m			744	13	C	933.155	993.504	934.166	859.247	915.586	946.555	889.6	899.6	981.426	959.424	311.245
HIBADH	Xelaev18033084m			745	39	C	1519.77	1534.39	1563.84	1467.22	1520.41	1502.72	1492.32	1495.71	1550.64	1509.65	617.498
HIBADH	Xelaev18031001m			745	132	C	5892.22	6149.15	5849.96	5992.15	5843.34	6058.11	5759.45	6080.63	5927.12	6107.64	2274.48
NUP50	Xelaev18019746m			746	23	C	1869.22	1760.79	1879.24	1902.44	1918.88	1964.52	1923.96	1841.26	1851.95	1933.38	548.909
NUP50	Xelaev18016672m			746	22	C	2804.08	2620.92	2564.04	2411.16	2317.24	2236.03	2148.23	1979.48	1825.64	1799.59	760.563
SSSCA1	Xelaev18024166m			747	6	C	957.518	830.176	954.28	854.565	941.89	862.329	798.538	787.382	828.523	745.344	544.731
SSSCA1	Xelaev18022339m			747	12	C	1196.92	1140.97	1119.92	1178.5	1114.53	1133.5	1027.59	1152.44	1129.29	1111.33	341.715
TBC1D9B	Xelaev18016929m			748	8	C	639.008	584.171	621.346	601.555	672.799	667.215	711.118	730.802	798.612	783.168	1159.42
PACSIN3	Xelaev18024497m			749	15	C	1306.46	1292.95	1326.28	1321.3	1408.28	1315.86	1420.7	1440.17	1458.79	1472.39	1151.63
PACSIN3	Xelaev18021852m			749	3	C	112.45	115.084	117.165	118.802	128.234	140.199	144.02	141.376	156.742	157.569	54.8838
RPAP3	Xelaev18017584m			750	35	C	2773.64	2718.26	2638.88	2613.3	2637.02	2607.5	2542.25	2585.17	2549.01	2551.37	1618.38
UPF1	Xelaev18009735m			751	64	C	3967.14	3875.59	4194.61	4164.51	4305.29	4265.1	4402.14	4200.69	4368.97	4324.58	4834.15
DNA2	Xelaev18037088m			751	53	C	3387.8	3460.08	3572.39	3601.97	3540.08	3591.17	3519.63	3378.77	3374.67	3403.82	525.992
ARIH2	Xelaev18024023m			752	31	C	1761.34	1829.44	1731.57	1775.96	1819.32	1843.43	1830.59	1764.95	1848.45	1821.99	945.578
ARIH2	Xelaev18025928m			752	3	C	408.893	398.35	409.11	406.957	444.007	442.039	430.703	392.853	404.019	392.683	135.091
PTPN2	Xelaev18031819m			753	5	C	187.558	202.193	173.543	208.28	188.601	212.58	182.239	210.161	161.641	184.621	155.852
PTPN2	Xelaev18033577m			753	4	C	230.893	233.013	241.309	237.808	237.199	253.991	221.831	230.885	210.184	214.492	162.332
ZC3H7B	Xelaev18023680m			754	17	C	1458.31	1364.08	1495.86	1430.88	1436.85	1407.98	1399.99	1300.86	1396.69	1310.58	494.083
ZC3H7B	Xelaev18025681m			754	5	C	344.451	379.279	348.635	375.524	350.237	367.038	360.947	339.503	321.468	346.764	140.464
NOP14	Xelaev18005059m			755	7	C	492.259	483.601	462.305	471.136	427.701	402.834	409.247	425.387	378.518	362.455	1154.65
C21ORF33	Xelaev18038699m			755	96	C	8558.99	8864.83	7951.29	8710.01	8214.88	8349.97	8660.63	9095.06	8623.92	8330.99	805.955
C21ORF33	Xelaev18013189m			755	56	C	3908.59	3721.27	4085.33	3891.08	4010.49	3981.89	3979.78	3932.57	4105.94	4071.06	843.379
C21ORF33	Xelaev18011216m			755	12	C	1018.76	1011.85	1076.69	956.169	1064.55	945.584	1028.39	1047.38	1002.13	1053.26	2217.72
CHTF18	Xelaev18045547m			756	14	C	925.577	923.982	964.007	991.157	968.489	993.332	992.922	949.05	949.663	953.547	268.747
LSM1	Xelaev18018875m			757	9	C	796.323	745.085	720.526	739.61	737.412	737.575	711.638	732.131	714.909	730.007	171.275
LSM1	Xelaev18020123m			757	4	C	105.637	107.391	93.7787	113.566	104.493	103.153	96.3061	104.157	84.1343	119.75	14.9776
GCLM	Xelaev18023317m			758	13	C	595.465	623.827	615.167	631.602	620.121	643.065	663.887	611.431	605.693	642.92	338.346
SEPT2	Xelaev18027820m			759	44	C	1753.43	1762.97	2055.43	2269.22	2388.92	2450.77	2415.41	2416.15	2489.21	2536.19	5788.54
SEPT2	Xelaev18029887m			759	16	C	689.787	712.72	846.079	857.724	889.496	883.039	922.42	956.654	982.318	938.048	1512.02
SEPT2	Xelaev18010543m			759	11	C	503.083	452.687	572.154	628.435	641.659	668.086	632.476	655.93	715.648	685.199	5411.91
PALM3	Xelaev18000819m			760	7	C	292.571	181.066	257.113	214.196	195.918	195.284	198.639	182.546	242.494	192.38	5110.58
PALM3	Xelaev18019108m			760	8	C	201.684	107.266	144.422	139.148	120.372	96.5397	101.448	106.364	136.152	109.116	4230.57
EIF2B1	Xelaev18007776m			761	10	C	907.18	973.454	953.939	915.919	931.532	960.598	951.406	836.992	886.12	874.124	327.769
EIF2B1	Xelaev18010604m			761	12	C	1399.81	1398.58	1448.6	1433.44	1445.17	1471.27	1456.53	1367.96	1402.86	1418.29	929.505
ERH	Xelaev18039966m			762	5	C	185.451	146.166	168.023	189.449	185.02	186.937	204.67	208.406	198.731	200.25	716.105
EHMT1	Xelaev18038268m			763	4	C	260.523	268.69	296.775	288.696	320.482	294.579	293.562	318.366	315.74	332.105	243.69
EHMT2	Xelaev18039170m			763	3	C	231.693	244.966	265.333	267.675	284.989	265.961	300.389	277.255	332.984	332.872	273.547
EHMT1	Xelaev18041489m			763	3	C	105.789	108.763	116.047	135.713	133.844	145.286	158.008	149.114	174.718	188.043	101.287
PARP3	Xelaev18023861m			764	3	C	89.8917	47.5689	58.8659	50.7261	44.017	47.1682	41.4738	45.9484	66.5984	33.8531	1190.43
LGALS12	Xelaev18022128m			765	4	C	308.545	322.11	338.62	338.223	330.374	349.446	357.317	324.424	317.232	311.66	84.5431
RFC3	Xelaev18013714m			766	21	C	1351.09	1470.09	1570.6	1549.2	1588.85	1592.68	1656.1	1521.53	1638.67	1549.38	255.049
PSMD9	Xelaev18007817m			767	19	C	1401.95	1289.21	1451.03	1440.55	1395.35	1480	1450.56	1431.66	1376.83	1447.08	777.146
PSMD9	Xelaev18010633m			767	22	C	2078.54	2062.96	2133.55	2094.69	2139.22	2174.84	2184.1	2089.41	2098.04	2078.53	1377.26
ATP2B3	Xelaev18041746m			768	34	C	2346.46	2418.34	2333.22	2290.79	2395.19	2399.32	2334.36	2257.45	2223.34	2228.07	2098.59
ATP2B1	Xelaev18017459m			768	30	C	2740.21	2879.76	2741.39	2758.41	2732.43	2780.74	2635.57	2657.38	2648.61	2649.18	967.792
ATP2B1	Xelaev18021245m			768	6	C	283.378	337.518	304.056	317.267	312.528	305.582	317.19	310.139	325.062	301.526	125.038
DKFZP686M088	Xelaev18014870m			768	11	C	578.844	486.585	500.697	514.474	490.868	502.438	500.414	421.158	473.831	471.733	5083.12
GPHN	Xelaev18040152m			769	23	C	1088.5	1164.71	1125.82	1162.24	1196.9	1134.02	1189.55	1134.23	1216.38	1163.62	1333.46
SSRP1	Xelaev18037252m			770	41	C	2934.73	2784.08	3016.33	3109.41	3193.09	3110.32	3228.93	3101.9	3000.69	3041.65	1188.46
PDE12	Xelaev18026045m			771	9	C	392.408	409.26	372.095	389.095	388.916	411.491	386.802	402.214	393.157	425.025	266.744
SKIV2L	Xelaev18039175m			772	66	C	4873.64	4911.43	5072.92	5046.8	5180.59	5208.38	5060.35	5144.75	5210.64	5227.42	2680.57
SMAD1	Xelaev18009255m			773	7	C	345.826	343.133	385.168	439.883	490.376	515.26	518.899	586.192	566.774	619.472	1033.17
SMAD2	Xelaev18008466m			773	11	C	451.641	412.342	499.769	490.941	506.504	531.964	561.799	558.245	571.672	584.064	1177.62
SMAD2	Xelaev18011112m			773	1	C	18.9176	21.6568	18.5052	23.7535	20.1127	24.1664	22.9385	19.3246	21.753	28.1875	36.1835
C6ORF211	Xelaev18016803m			774	22	C	1792.74	1884.58	1769.39	1818.74	1819.54	1808.99	1767.2	1863.45	1835.39	1825.93	1225.89
CMPK	Xelaev18025251m			775	22	C	1889.2	1957.7	1826.95	1838.19	1799.82	1823.65	1852.75	1860.78	1774.54	1810.19	1257.5
XRCC6	Xelaev18023498m			776	50	C	5879.89	5801.65	5933.54	6032.16	6127.57	6060.06	6031.06	6006.72	5928.47	6095.75	3777.5
NCOA2	Xelaev18033788m			777	1	C	81.4205	80.4098	83.1528	80.0952	90.674	83.6582	76.5131	80.022	83.2034	77.0794	80.2756
PTCD1	Xelaev18045065m			778	5	C	258.428	275.405	295.678	292.515	276.697	288.138	297.747	272.552	289.055	282.627	82.704
HSPA14	Xelaev18017829m			779	37	C	2768.8	2832.37	2783.87	2756.39	2849.27	2788.13	2745.63	2855.5	2779.73	2784.35	1646.63
HSPA14	Xelaev18020930m			779	9	C	456.072	436.957	436.829	460.441	472.791	443.892	494.647	451.281	435.692	453.128	187.469
NEK4	Xelaev18002614m			780	2	C	187.914	183.674	198.353	161.716	173.866	160.114	155.19	140.154	165.167	158.441	154.695
IARS2	Xelaev18026243m			781	56	C	4058.66	4202.33	4210.71	4043.31	4276.46	4158.73	4260.74	4148.53	4299.01	4209.07	1629.43
RRM2	Xelaev18030079m			782	13	C	365.776	449.021	683.631	800.991	1103.56	1446.75	1547.62	1737.85	2090.41	2029.67	251.435
RRM2	Xelaev18028040m			782	11	C	313.617	363.493	428.88	457.412	671.223	803.488	996.438	998.706	1336.2	1241.26	245.121
RRM2	Xelaev18028041m			782	23	C	2924.43	2672.57	2608.6	2522.3	2624.6	2710.9	2775.11	2739.67	2996.4	2996.78	250.799
ECT2	Xelaev18027573m			783	4	C	204.108	222.095	247.617	269.165	288.636	317.117	302.813	274.035	289.673	287.818	48.4094
ECT2	Xelaev18029701m			783	20	C	1219.74	1307	1523.46	1475.01	1539.43	1579.19	1533.89	1395.63	1410.07	1498.26	337.193
FAM108B1	Xelaev18006886m			784	11	C	803.164	873.129	783.698	847.473	850.438	849.215	827.036	819.052	845.407	851.035	351.706
ATP6V1A	Xelaev18014440m			785	127	C	8003.6	7973.85	7925.3	7724.89	8037.06	7640.51	7845.84	7782.4	8002.27	7780.73	4204.56
ATP6V1A	Xelaev18011281m			785	15	C	552.22	622.738	563.762	590.51	594.405	587.197	591.587	568.259	577.758	613.376	247.281
ATP6V1A	Xelaev18040968m			785	30	C	1953.02	2031.81	1961.81	1911.76	1946.73	1997.21	1938.21	2012	1965.25	1962.16	468.046
EIF3EIP	Xelaev18025689m			786	15	C	1817.55	1672.26	1861.37	1726.48	1887.29	1794.4	1783.4	1846.64	1902.33	1834.01	1279.38
EIF3EIP	Xelaev18023687m			786	93	C	8084.69	7882.29	8127.76	8294.08	8434.72	8263.8	8438.28	8225.64	8190.12	8077.76	3990.78
LUC7L	Xelaev18045078m			787	3	C	140.533	146.186	142.228	142.045	145.094	134.268	142.545	144.288	146.662	139.434	207.063
LUC7L2	Xelaev18025544m			787	4	C	323.917	288.218	313.337	309.579	306.039	316.13	309.189	311.837	295.102	294.574	559.648
LUC7L	Xelaev18047449m			787	8	C	846.403	811.22	915.895	908.779	928.662	929.389	970.933	1022.19	1017.86	1053.49	1424.9
KDM5C	Xelaev18002825m			788	6	C	286.34	272.14	317.327	291.045	309.433	304.239	282.455	279.456	269.778	264.943	190.519
RPA1	Xelaev18011729m			789	73	C	6343.79	6269.4	6412.13	6398.27	6701.08	6515.61	6847.12	6428.49	6668.13	6478.97	1187.16
RPA1	Xelaev18014137m			789	12	C	918.846	978.07	934.406	1010.69	994.952	1069.55	980.915	1036.2	940.393	987.777	711.204
RPL4	Xelaev18020426m			790	211	C	17190.7	18052.2	17459.3	18208.1	17476.5	17586.8	17930.4	17477	17674.5	17869.4	5803.32
RPL4	Xelaev18018449m			790	24	C	1380.38	1433.45	1306.8	1396.53	1306.89	1368.48	1338.24	1350.69	1293.63	1323.87	511.597
VARS	Xelaev18039217m			791	94	C	7784.17	7685.41	7953.33	7638.92	7835	7845.83	7948.71	7492.61	7753.08	7513.61	4107.65
VARS	Xelaev18042470m			791	40	C	2268	2321.51	2131.5	2110.42	2081.91	2076.04	2015.98	2029.91	1976.9	2013.91	891.146
PRKDC	Xelaev18031990m			792	58	C	3650.59	4603.06	3727.73	3945.91	3918.81	3750.32	3818.02	3764.48	3832.07	3764.98	3081.27
MAN2A1	Xelaev18010783m			793	13	C	754.07	673.05	709.723	694.597	691.172	693.213	658.209	630.857	677.839	656.694	3635.76
MAN2A1	Xelaev18008020m			793	1	C	11.1465	14.646	8.97301	12.4126	12.6708	10.0597	13.6318	12.0851	15.5964	12.1223	65.5429
C1GALT1C1	Xelaev18038719m			794	3	C	225.315	234.054	235.801	223.821	234.699	241.496	238.332	233.902	238.023	216.36	88.4853
SNX30	Xelaev18006517m			795	4	C	217.766	206.383	215.104	236.801	235.178	247.12	228.249	244.357	230.986	240.334	266.29
SNX30	Xelaev18001240m			795	10	C	1089.71	1217.01	1118.11	1318.54	1120.47	1387.07	1143.81	1345.4	1014.4	1279.76	3126.3
	##Xelaev18030618m			796	1	C	2.12258	2.96693	3.11581	2.89026	0	0	3.68489	2.23859	0	3.43658	4.69588
ACBD3	Xelaev18026292m			797	4	C	221.551	203.811	209.801	196.363	183.92	204.937	197.052	210.881	217.459	210.778	177.711
ACBD3	Xelaev18028632m			797	6	C	175.076	206.537	164.214	182.3	182.727	174.997	170.801	198.714	167.709	160.173	210.194
loc100498624.L	Xelaev18003594m			798	94	C	7846.78	7555.5	7829.61	8036.52	7876.66	7780.06	7631.31	7568.36	7232.47	7246.82	833.719
MGC86492.S	Xelaev18024849m			798	33	C	3644.3	3635.9	3502.63	3557.45	3450.91	3573.45	3506.23	3452.26	3364.47	3386.37	531.973
MRPS11	Xelaev18020500m			799	4	C	381.909	357.905	404.458	357.875	387.317	380.154	406.489	373.034	398.129	391.103	130.634
MRPS11	Xelaev18018368m			799	14	C	1319.91	1346.26	1294.35	1343.06	1286.67	1295.71	1312.88	1325.47	1234.38	1322.6	406.828
ABCD1	Xelaev18041732m			800	12	C	936.72	881.656	976.503	917.31	924.363	964.179	962.72	910.945	935.738	894.691	1941.69
ABCD1	Xelaev18000028m			800	2	C	87.0925	94.4109	94.0194	102.167	100.727	87.2565	98.0088	92.947	88.8356	100.004	328.878
RPS10	Xelaev18014822m			801	152	C	14697.5	13009.6	14760.2	14435.2	14665	14708	15068.8	14311.5	14580.7	14717.1	4649.67
RPS10	Xelaev18012274m			801	13	C	2008.09	1906.39	1959.99	2002.5	1947.39	2003.79	2011.72	2030.3	1973.25	2005.75	527.233
TUFM	Xelaev18002193m			802	47	C	1559.21	2181.43	1596.09	1774.71	1708.13	1781.46	1640.32	1865.43	1725.51	1921.17	921.936
NSUN2	Xelaev18033356m			803	84	C	7265.55	6965.66	7382.57	7235.48	7316.88	7455.34	7219.02	7508.6	7466.58	7354.24	2585.35
dpepe.L	Xelaev18044871m			804	10	C	472.322	404.528	479.606	421.66	415.716	434.614	429.389	420.577	408.558	412.039	2690.82
TBC1D15	Xelaev18017561m			805	11	C	776.886	803.394	795.775	838.697	783.26	790.157	767.207	772.837	695.568	754.991	714.187
MVP	Xelaev18001346m			806	97	C	5883.49	6164.54	6224.19	6186.36	6009.94	5994.64	6115.27	6012.13	5905.09	5961.09	12494.2
MVP	Xelaev18002270m			806	13	C	1284.07	1200.56	1307.64	1318.4	1315.36	1419.76	1348.29	1349.25	1184.9	1358.88	6707.76
ARMC1	Xelaev18032071m			807	10	C	790.579	712.423	831.752	755.502	782.093	788.646	764.171	737.07	802.026	767.642	980.241
C7ORF25	Xelaev18031190m			808	7	C	820.785	811.028	831.492	841.664	851.406	856.63	854.532	842.783	809.22	861.768	312.783
ATP5D	Xelaev18009771m			809	33	C	2265.04	2315.13	2184.68	2189.47	2251.29	2132.24	2184.52	2169.07	2204.21	2186.29	881.542
GOLGB1	Xelaev18020839m			810	28	C	2480.25	2360.48	2452.52	2475.58	2617.28	2504.19	2502.51	2448.01	2440.09	2425.92	1926.14
SPATS2	Xelaev18015843m			811	14	C	1488.43	1488.42	1303.35	1403.39	1404.24	1348.51	1257.33	1143.45	1183.28	1165.17	599.37
SPATS2	Xelaev18013338m			811	1	C	84.8611	88.0856	94.553	97.2667	99.1754	97.4839	84.7987	90.0443	78.6478	85.3661	71.4891
CDK7	Xelaev18008207m			812	13	C	810.415	837.44	890.381	906.027	917.256	927.683	921.628	910.12	960.959	935.685	388.697
UBR7	Xelaev18039558m			813	8	C	892.786	818.563	867.766	903.035	877.785	923.023	910.969	855.306	812.408	851.377	556.296
UBR7	Xelaev18041303m			813	4	C	137.203	133.919	122.913	138.845	146.411	146.627	152.489	121.474	125.704	131.281	99.7657
PPP1R12A	Xelaev18024321m			814	2	C	60.6693	40.4216	46.862	46.8301	50.1534	45.7827	63.1808	41.7809	57.7412	46.6814	415.172
PPP1R12A	Xelaev18022042m			814	1	C	14.8977	4.01543	12.917	6.96036	9.62692	10.8836	6.83339	8.19164	8.68808	12.6632	211.441
GOT2	Xelaev18022830m			815	229	C	12833.5	13366	12869.7	13358	13080.3	13006.5	13040.2	13313.4	12879.3	13398	4470.12
GOT2	Xelaev18024997m			815	104	C	6112.87	6419.85	6016.12	6094.76	6255.46	6043.02	6073.72	6208.49	6123.35	6133.99	1146.95
UBE2O	Xelaev18044094m			816	80	C	7397.54	7595.49	7056.79	6916.3	6113.44	5651.4	4851.43	4009.37	3471.13	3080.95	1527.92
UBE2O	Xelaev18046729m			816	15	C	1117.74	1104.22	1142.15	1062.02	986.274	831.287	731.08	613.613	521.516	441.037	300.685
CHM	Xelaev18038916m			817	12	C	765.963	737.707	732.482	736.176	719.789	737.525	724.974	765.245	706.716	715.688	413.382
CHML	Xelaev18042254m			817	12	C	810.388	807.577	852.363	790.269	808.235	843.403	825.264	785.079	837.84	871.748	538.579
TOP1	Xelaev18032453m			818	12	C	1565.61	1441.63	1448.2	1337.65	1116.15	791.617	491.073	329.108	198.353	180.87	684.904
TOP1	Xelaev18043916m			818	1	C	63.9928	64.5676	60.0973	67.86	57.1441	61.6427	63.8254	60.5359	63.4535	54.3527	70.839
CHMP2A	Xelaev18037636m			819	12	C	1279.2	1199.52	1263.5	1224.1	1281.89	1209.21	1248.47	1183.65	1239.21	1189.13	2345.63
CHMP2A	Xelaev18035840m			819	5	C	854.655	708.192	871.193	741.554	857.742	750.531	832.889	737.273	869.345	725.222	800.345
DKFZP667E025	Xelaev18013839m			820	2	C	29.6362	39.0056	45.9416	45.6391	51.9388	51.1748	48.5242	67.0303	54.7397	53.6532	8.6741
MCM6	Xelaev18031210m			821	97	C	10944.6	11655.4	11563	11801	11841.4	12106.1	11745.7	11687.8	11289.3	11664.5	1515.51
MCM4	Xelaev18031991m			821	128	C	10025.4	10998.3	10537.7	10744.9	10772.7	10757.9	10692.2	10676.8	10594.5	10598.5	1605.32
MCM6	Xelaev18047055m			821	22	C	1453.39	1590.89	1505.54	1519.06	1481.52	1519.27	1544.74	1518.93	1430.97	1514.61	210.285
EEF1D	Xelaev18032489m			822	24	C	3932.95	3881.8	4136.44	4610.52	3875.38	4103.73	3706.29	4819.74	4389.34	3651.12	1420.4
EEF1B2	Xelaev18044959m			822	152	C	11786.4	11915.2	11956.3	13707.1	12226.2	13080.2	12530.5	12767.5	11962.9	13403.7	2580.68
EEF1D	Xelaev18034085m			822	136	C	10928.8	10519.9	10899.8	11426.8	11059	11210.7	11110.9	11431.5	11213.9	11379.5	2822.68
TBC1D25	Xelaev18038109m			823	8	C	626.418	695.161	651.022	656.719	657.853	640.229	658.866	657.029	675.76	656.448	185.889
DNAJC3	Xelaev18019391m			824	7	C	272.554	270.688	266.349	286.968	287.804	311.098	293.405	312.67	300.569	305.045	388.734
ME2	Xelaev18011095m			825	92	C	7643.7	7627.66	7280.63	7328.39	7373.49	7389.85	7232.03	7481.59	7368.59	7474.14	2471.46
ME2	Xelaev18008447m			825	21	C	1780.04	1807.02	1711.69	1662.15	1724.19	1679.65	1739.47	1738.83	1744.84	1762.52	1261.34
ME3	Xelaev18013895m			825	10	C	712.961	582.775	615.411	626.984	546.53	544.911	581.787	572.123	611.712	567.151	5284.74
ME1	Xelaev18027321m			825	11	C	448.821	349.501	374.483	356.289	318.805	349.26	329.528	335.759	384.103	336.411	4566.21
DNAJC3	Xelaev18013139m			826	8	C	369.939	420.576	465.161	442.855	451.171	507.993	460.661	431.204	498.281	487.86	529.748
EIF4G3	Xelaev18036352m			827	46	C	3836.04	3668.12	3769.43	3703.02	3654.2	3617.97	3746.86	3442.71	3390.27	3370.63	5086.08
EIF4G1	Xelaev18029541m			827	130	C	11776.8	11402.4	11810.9	11878.4	11594	12114.9	11567.8	11739	11218.1	11336.9	5564.73
EIF4G1	Xelaev18027425m			827	56	C	5303.95	4888.83	5288.14	5176.47	5140.45	5152.74	5089.15	4950.48	4741.95	4733.65	2697.04
EIF4G3	Xelaev18037942m			827	1	C	40.9914	40.0963	45.7219	33.1332	43.6842	39.9094	47.0661	32.3373	43.2427	32.2415	94.4146
SRCAP	Xelaev18045635m			828	10	C	450.724	610.974	450.151	499.487	470.033	463.506	470.748	448.292	442.019	441.756	152.693
HSPA8	Xelaev18035213m			829	70	C	3659.49	3591.63	3552.99	3633.37	3727.87	3604.65	3578.64	3628.82	3733.2	3663.06	1314.25
HSPA2	Xelaev18039768m			829	36	C	1722.94	1078.11	1221.35	1191.55	960.018	1055.02	1083.38	1040.01	1200.34	988.419	26064.5
HSPA5	Xelaev18038451m			829	253	C	22651.6	22903.7	22193.4	22026.7	22209.6	22149.6	22037.5	22722.2	22826.2	22775.8	14008.2
HSPA5	Xelaev18041802m			829	87	C	7362.49	7186.77	7186.82	6904.44	7164.77	6939.3	6770.22	7497.61	7465.34	7250.52	3554.79
HSPA9	Xelaev18016934m			829	30	C	2627.08	2843.95	2604.44	2692.49	2561.6	2662.33	2594.6	2669.89	2469.63	2626.25	1052.69
HSPA9	Xelaev18020021m			829	214	C	16279.3	17592.4	16351.4	16136.6	16532.6	15925.4	16097.2	16141.9	16141.1	16096	5367.3
HSPA8	Xelaev18037286m			829	339	C	25580.9	26661.8	25936.7	27207.1	26677.9	27241.5	26481	26659.4	26356.1	26795.6	14473.3
HSPA8	Xelaev18004173m			829	4	C	244.252	134.389	152.184	169.284	129.175	136.474	127.617	129.448	155.373	142.776	3862.47
IMPDH2	Xelaev18025929m			830	9	C	823.046	771.153	841.76	828.108	796.616	830.773	841.959	800.703	837.488	796.317	611.118
IMPDH1	Xelaev18020857m			830	53	C	3864.74	3973.01	4042.51	4114.44	3876.37	3991.27	3885.21	4009.18	4018.25	3964.38	4723.67
IMPDH1	Xelaev18017930m			830	16	C	825.792	842.278	855.45	832.94	813.366	837.18	853.042	834.498	881.15	874.398	933.857
IMPDH2	Xelaev18024032m			830	47	C	2485.61	2436.31	2683.53	2550.02	2595.62	2522.15	2603.73	2559.6	2672.91	2625.5	1566.08
SMCR7	Xelaev18047791m			831	15	C	1453.47	1437.38	1510.14	1550.79	1649.36	1648.49	1746.18	1549.83	1617.09	1558.84	207.577
AOX1	Xelaev18044930m			832	129	C	10991.1	11183.2	11274.9	11151.4	11440	11345.3	11409.9	11136.6	11207.8	11475.1	1169.97
AOX1	Xelaev18044928m			832	5	C	363.39	378.853	434.259	446.366	459.731	463.587	515.538	532.809	480.006	489.924	261.535
ARIH1	Xelaev18018024m			832	2	C	91.1087	82.7851	84.65	89.3095	97.6477	85.4017	79.2681	88.823	81.2965	82.8004	41.6208
ARIH1	Xelaev18020791m			832	16	C	1360.35	1460.09	1367.68	1456.39	1408.04	1544.84	1389.21	1521.38	1367.1	1489.25	554.181
HSPH1	Xelaev18016180m			833	64	C	5411.46	5631.29	5503.18	5414.2	5430.23	5658.76	5371.25	5540.74	5505.96	5517.11	1763.02
HSPH1	Xelaev18013725m			833	19	C	1069.46	1057.66	1114.72	1111.09	1194.6	1102.92	1167.98	1165.99	1169.45	1135.3	616.601
HSPA4	Xelaev18017182m			833	159	C	14475.9	14404.2	14875.8	14838.4	14832.4	14800.5	14786.1	14776.2	14837.9	14556.3	7094.98
HSPA4	Xelaev18021470m			833	40	C	2183.55	2107.21	2249.29	2158.8	2325.36	2133.99	2264.27	2197.45	2377.94	2233.39	1199.16
ASMTL	Xelaev18011764m			834	36	C	2933.14	2843.95	3012.76	2965.92	3078.85	2963.03	2996.42	2911.51	2963.64	2936.66	886.597
ATAD2B	Xelaev18028116m			835	2	C	75.5838	111.55	71.6035	71.4512	73.1847	85.6172	73.3207	78.2958	62.1488	83.4789	38.6649
ATAD2	Xelaev18033988m			835	3	C	30.8221	46.3233	47.0656	53.7291	50.8931	47.5173	52.3217	52.9303	48.1011	45.1716	165.066
ATAD2	Xelaev18032341m			835	11	C	548.773	724.698	749.081	839.408	896.53	899.653	766.844	757.915	681.104	664.887	213.868
RMDN3	Xelaev18040069m			836	14	C	823.854	931.272	833.27	823.305	824.107	822.573	842.716	778.719	817.364	796.09	1913.26
PLXNA3	Xelaev18040983m			837	4	C	207.701	217.007	250.477	246.716	246.485	244.902	236.798	198.817	210.825	202.065	261.19
PLXNA2	Xelaev18014660m			837	2	C	71.6445	89.8335	83.2661	94.5077	82.8139	84.3663	76.0236	76.6694	64.2641	82.2014	273.629
PPA1	Xelaev18037104m			838	56	C	3853.17	3894.82	4060.81	4258.51	4245.29	4124.67	4337.94	3970.92	3922.58	3971.44	1144.14
PPA1	Xelaev18034852m			838	18	C	1457.29	1397.96	1475.45	1569.88	1476.62	1571.87	1623.16	1404.01	1387.74	1421.71	674.438
PCNA	Xelaev18020338m			839	150	C	10130.2	10073.4	10151.5	9930.24	10088	9647.61	10033	9816.7	10090.9	9816.29	2236.58
PCNA	Xelaev18018556m			839	40	C	6298.18	6314.19	6369.72	6173.55	6346.31	6355.76	6362.37	6295.26	6263.62	6387.05	1019.99
SLC38A10	Xelaev18046447m			840	13	C	1392.77	1412.72	1460.9	1386.3	1417.41	1406.79	1434.45	1285.45	1325.62	1320.08	1249.87
CIRH1A	Xelaev18022633m			841	11	C	1225.8	1308.25	1262.47	1274.72	1308.55	1258.06	1246.4	1277.77	1247.82	1257.28	1434.03
ANKRD13A	Xelaev18007484m			842	8	C	1266.13	1271.72	1285.38	1279.18	1343.74	1322.21	1323.47	1257.36	1298.57	1318.18	618.229
STUB1	Xelaev18047820m			842	7	C	326.852	367.542	339.146	331.969	367.608	347.434	339.984	361.988	358.659	361.244	122.617
STUB1	Xelaev18045589m			842	2	C	165.541	212.766	161.83	152.665	147.281	132.16	145.132	151.126	172.627	147.067	70.5505
ANKRD13A	Xelaev18010406m			842	8	C	516.871	534.766	527.866	516.922	495.128	531.768	522.232	521.781	534.598	502.79	517.228
CHURC1	Xelaev18041058m			843	3	C	157.812	168.018	160.134	168.153	157.814	148.47	162.205	145.927	156.91	164.207	261.555
ADO	Xelaev18034482m			844	2	C	221.729	249.296	230.19	226.805	209.289	198.249	212.124	222.305	220.224	229.44	160.186
ADO	Xelaev18036809m			845	2	C	103.29	113.387	108.105	111.171	98.5785	109.375	111.474	108.219	101.892	100.362	112.956
PDRG1	Xelaev18024675m			846	2	C	330.225	355.241	324.972	331.726	309.335	347.045	309.211	316.438	303.55	344.941	295.836
ROCK2	Xelaev18030088m			847	39	C	2589.57	2350.29	2461.58	2396.25	2453	2392.34	2473.73	2369.94	2540.65	2418.96	4439.25
ROCK2	Xelaev18028054m			847	9	C	609.793	613.201	594.54	647.199	645.745	627.504	632.686	626.734	636.295	642.968	1185.14
ROCK1	Xelaev18033639m			847	1	C	97.7637	50.0996	68.7607	63.6995	70.5356	63.4431	63.3212	68.6124	82.3505	69.76	1377.97
RDH14	Xelaev18028088m			848	15	C	894.672	845.887	846.103	831.852	848.87	857.456	849.722	845.772	865.456	851.926	2153.19
MARCKS	Xelaev18029256m			849	49	C	8452.97	6974.49	7052.35	6141.9	6040.29	5959.7	6229.88	6248.37	6267.63	5866.61	8552.79
MARCKS	Xelaev18027168m			849	31	C	5395.71	4807.94	4320.14	3573.08	3374.84	3188.71	3179.18	3282.95	3137.96	2894.36	4886.57
NCAPG	Xelaev18005164m			850	38	C	3101.72	2974.01	2781.47	2765.48	2810.61	2878.31	2843.46	2783.85	2652.88	2713.49	491.788
CKAP4	Xelaev18016852m			851	24	C	1716.02	1714.47	1676.98	1680.45	1749.91	1697.53	1745.65	1615.74	1660.8	1738.83	1717.31
CKAP4	Xelaev18019973m			851	6	C	411.384	365.354	372.185	357.368	363.167	377.692	409.948	355.114	362.601	367.99	871.321
SMYD3	Xelaev18026796m			852	4	C	155.211	180.627	168.271	152.368	176.2	171.333	167.923	156.139	164.313	168.212	129.15
DHRS12	Xelaev18013669m			853	75	C	4238.44	4284.39	4077.41	3978.63	4125.52	4042.78	4009.22	4121.83	4114.84	4160.37	1082.17
BIN1	Xelaev18046960m			854	24	C	2141.52	1956.04	2153.08	2133.45	2138.12	2041.84	2158.62	2063.22	2158.65	2027.1	2092.12
BIN1	Xelaev18044408m			854	4	C	518.578	431.886	355.453	394.268	438.807	424.153	495.046	423.415	474.349	418.543	945.31
DBNL	Xelaev18018647m			855	32	C	2528.15	2393.21	2350.44	2383.54	2509.6	2409.9	2448.12	2486.15	2493.37	2506.63	1582.29
DBNL	Xelaev18020252m			855	9	C	1149.71	865.597	786.504	830.907	848.034	844.818	838.488	906.325	862.604	885.117	821.167
COPB1	Xelaev18021723m			856	90	C	6472.85	6614.8	6638.29	6802.86	6809.56	6960.78	6977.19	6773.67	6521.58	6723.6	5065.96
COPB1	Xelaev18024623m			856	12	C	1378.04	1171.77	1458.43	1248.35	1437.85	1303.58	1439.17	1288.5	1476.1	1287	886.084
GALE	Xelaev18012625m			857	34	C	2609.36	2585.42	2621.59	2376.45	2607.21	2499.05	2587.39	2492.61	2618.11	2459.2	561.845
GALE	Xelaev18004059m			857	7	C	338.113	376.213	356.764	338.655	348.364	332.674	357.023	357.913	370.551	348.891	162.093
NAPG	Xelaev18031835m			858	39	C	3735.27	3745.26	3735.07	3663.3	3694.68	3637.57	3476.91	3725.62	3642.85	3545.47	1994.3
CWF19L1	Xelaev18006207m			859	24	C	1404.82	1401.81	1436.46	1409.96	1467.77	1446.39	1446.66	1535.18	1581.95	1523.01	1008.99
ZMYM2	Xelaev18016245m			860	3	C	50.8094	64.1897	75.2512	84.4284	90.8728	89.8059	81.634	88.1073	90.9311	101.143	76.3727
CANX	Xelaev18020015m			861	68	C	5172.93	5264.19	5181.96	5096.33	5068.38	5142.41	5191.81	5193.52	5186.96	5132.63	7873.05
CANX	Xelaev18005551m			861	11	C	592.713	564.077	625.596	645.832	622.303	584.968	636.43	601.43	596.069	591.921	3849.44
GTF2F1	Xelaev18019102m			862	16	C	931.13	907.155	865.994	882.567	853.42	820.367	878.893	792.802	741.655	759.901	596.617
ATP6V1E1	Xelaev18002534m			863	48	C	4812.58	4930.73	4593.41	4633.93	4594.5	4744.73	4515.6	4845.29	4558.51	4670.38	2179.39
ATP6V1E1	Xelaev18019856m			863	2	C	151.804	145.905	138.349	92.644	138.263	124.006	135.869	122.878	161.756	130.653	474.084
IGF2BP3	Xelaev18030930m			864	98	C	8338.75	8119.82	7842.61	7755	7865.4	7720.02	7632.59	7719.19	7740.7	7621.59	1010.24
IGF2BP3	Xelaev18000039m			864	9	C	555.356	496.951	532.184	524.887	527.158	540.16	513.233	512.642	504.145	507.716	33.9734
ASCC3	Xelaev18027241m			865	27	C	1509.61	1801.55	1724.19	1834.53	1883.95	1939.13	1827.91	1923.04	1862.14	1978.36	724.517
STT3B	Xelaev18031081m			866	23	C	2183.26	2071.15	2222.13	1973.87	2125.69	2015	2187	2012.25	2189.91	2017.32	1620.32
STT3A	Xelaev18035296m			866	38	C	2564.08	2577.02	2506.2	2526.91	2561.58	2498.69	2557	2550.54	2555.59	2446.17	1436.34
STT3A	Xelaev18037352m			866	6	C	769.756	670.307	733.857	697.081	747.391	706.334	757.691	740.699	810.175	700.818	498.958
FHOD1	Xelaev18022802m			867	14	C	951.467	930.06	957.381	967.251	960.873	978.115	949.022	905.43	937.164	932.677	1659.17
UBR1	Xelaev18039876m			868	16	C	1051.88	1077.53	1021.33	1040.63	1101.19	1014.15	1058.01	1077.66	1090.47	1046.98	715.532
ERLEC1	Xelaev18028791m			869	24	C	1637.55	1782.31	1728.93	1856.33	1799.74	1861.33	1749.85	1874.03	1765.73	1820.46	2539.56
PWP2	Xelaev18014468m			870	10	C	368.605	396.47	397.723	428.459	468.844	461.022	464.948	446.633	423.158	428.503	512.519
USP10	Xelaev18024927m			871	15	C	1081.44	1120.4	1068.61	1149.82	1115.64	1067.59	1110.78	1104.02	983.314	1039.79	286.217
USP10	Xelaev18022647m			871	56	C	4035.62	4158.78	4036.54	4262.71	4208.3	4220.39	4273.92	4100.32	4039.46	3956.04	1675.41
RHOT1	Xelaev18044288m			872	19	C	1329.04	1286.9	1345.12	1383.51	1396.3	1405.9	1436.99	1380.69	1369.67	1413.57	1266.03
RHOT1	Xelaev18046877m			872	1	C	42.2264	50.4393	42.8603	41.2272	43.3773	42.3837	42.9209	44.2527	44.7223	46.1019	32.6627
RAP2C	Xelaev18038991m			872	3	C	134.958	112.773	147.81	146.772	162.26	178.41	178.908	168.425	195.04	183.705	1167.71
CDR2	Xelaev18047628m			873	2	C	159.77	168.382	167.589	184.486	182.818	196.496	169.762	176.11	152.226	164.971	108.476
SETD3	Xelaev18039598m			874	13	C	1705.97	1694.61	1737.31	1769.73	1710.74	1737.2	1771.91	1717.87	1617.04	1693.24	923.888
SETD3	Xelaev18041266m			874	33	C	3488.23	3439.44	3649.81	3639.42	3501.97	3567.5	3690.87	3589.42	3481.27	3573.26	1878.89
HIF1AN	Xelaev18037121m			875	11	C	585.797	629.518	611.83	613.536	635.48	595.638	623.302	599.574	624.628	607.564	256.452
HIF1AN	Xelaev18034867m			875	3	C	299.946	363.214	298.384	358.878	357.573	402.855	365.885	361.958	302.315	386.432	105.818
APAF1	Xelaev18017354m			876	50	C	3940.63	4125.22	3930.85	4103.68	4034.21	4084.23	3925.9	4147.49	3994.9	4030.02	839.685
MRPL17	Xelaev18041382m			877	13	C	905.436	905.793	865.579	853.747	891.89	837.116	904.708	846.249	852.745	860.577	247.579
GRB2	Xelaev18044055m			878	15	C	1516.18	1551.73	1583.42	1521.57	1537.6	1556.33	1563.33	1595.39	1530.51	1564.18	2869.89
GRB2	Xelaev18046701m			878	2	C	101.94	102.076	112.862	127.353	118.45	150.015	108.666	120.15	122.418	128.015	195.756
TIMM9	Xelaev18039819m			879	12	C	626.329	598.247	608.646	547.058	625.117	559.574	606.748	580.105	602.992	556.187	170.598
C1QBP	Xelaev18012862m			880	48	C	2886.02	3115.66	2900.1	2913.51	3098.13	2910.49	2954.39	3007.26	3053.91	3020.47	1210.93
C1QBP	Xelaev18015438m			880	31	C	1478.56	1523.98	1494.35	1426.37	1499.62	1410.65	1471.38	1490.57	1613.4	1553.57	713.781
PRRC2C	Xelaev18023393m			881	41	C	2662.21	2320.39	2477.19	2506.26	2627.45	2490.55	2650.26	2338.8	2437.77	2332.93	991.971
PRRC2B	Xelaev18041620m			881	9	C	449.518	459.359	445.293	510.693	505.672	534.672	474.285	568.314	480.522	549.318	444.021
PRRC2A	Xelaev18042458m			881	11	C	1031.76	894.184	946.751	961.814	930.612	909.114	940.689	810.39	850.593	771.065	1333.77
PRRC2A	Xelaev18039190m			881	5	C	280.156	245.491	272.594	264.781	247.487	248.089	229.615	207.572	232.354	202.117	324.863
PRRC2C	Xelaev18025442m			881	55	C	3960.19	3673.84	3574.46	3787.03	3851.87	4026.84	3857.32	3802.3	3725.11	3880.94	2980.26
CASP7	Xelaev18036638m			882	25	C	2204.5	2114.14	2278.76	2279.46	2293.45	2338.39	2311.87	2275.15	2280.94	2224.86	1020.55
CASP7	Xelaev18034239m			882	18	C	1963.77	1777.05	1965.9	2006.85	2029.52	1879.09	2017.71	1802.28	1802.67	1681.85	740.723
NUDCD3	Xelaev18020275m			883	9	C	840.275	829.939	871.107	855.722	881.939	851.253	881.795	801.66	798.164	812.738	492.641
NUDCD3	Xelaev18018624m			883	7	C	1169.2	1087.36	1213.72	1227.67	1272.73	1233.44	1259.12	1117.94	1140.06	1100.27	825.384
PCMTD1	Xelaev18033707m			884	3	C	180.977	178.679	183.068	183.235	190.547	189.117	183.519	186.027	164.273	177.541	204.04
BAZ1B	Xelaev18011800m			885	21	C	1454.67	1488.33	1606.67	1448.7	1516.84	1519.67	1406.14	1401.9	1364.76	1374.31	416.319
BAZ1B	Xelaev18014525m			885	5	C	606.272	574.188	496.765	528.163	540.425	534.135	499.524	461.163	479.324	490.411	126.176
ASPH	Xelaev18032055m			886	49	C	4906.73	4412.32	4551.95	4451.63	4364.08	4395.34	4450.23	4242.22	4464.89	4345.79	16872.3
TSFM	Xelaev18015960m			887	10	C	815.287	789.974	788.748	749.781	798.611	779.162	779.162	748.026	785.343	776.313	223.489
TSFM	Xelaev18013471m			887	15	C	1252.98	1313.65	1276.44	1304.72	1290.29	1313.92	1290.23	1270.62	1258.06	1315.11	533.037
GAF1	Xelaev18004916m			888	29	C	1972.45	1883.36	2229.32	2124.12	2171.97	2175.18	2154.27	1963.9	2048.58	2051.11	1228.58
STXBP6	Xelaev18040001m			889	3	C	95.1301	99.2272	103.759	111.673	113.643	123.606	104.742	145.824	166.759	152.871	118.142
LONP1	Xelaev18006296m			890	40	C	2930.6	2957.98	2948.63	2762.14	2846.72	2946.47	2831.46	2951.26	2933.85	2989.77	1924.07
IRF2BPL	Xelaev18039473m			891	10	C	583.131	565.135	620.201	642.057	635.579	668.267	639.226	626.022	629.282	643.182	1271.32
IRF2BPL	Xelaev18041364m			891	1	C	57.9636	72.4523	63.6726	64.2321	62.7946	59.8032	63.3872	62.4534	65.0324	69.1058	153.067
RALB	Xelaev18044367m			892	9	C	621.03	716.043	569.528	552.331	567.44	505.14	532.402	577.923	538.441	557.375	961.816
RALA	Xelaev18031291m			892	10	C	471.698	508.395	479.578	466.932	439.659	450.612	438.478	466.026	458.246	441.12	748.036
RHOT2	Xelaev18045593m			892	4	C	482.843	461.929	458.582	440.401	462.723	447.185	434.479	488.211	469.232	503.135	905.678
NAPRT1	Xelaev18034086m			893	10	C	1123.08	1202.2	1171.34	1257.16	1262.29	1286.57	1354.95	1193.09	1165.59	1224.92	627.676
ZC4H2	Xelaev18038726m			894	1	C	30.0583	24.4107	30.4929	24.8173	25.149	24.7968	26.2888	18.5679	17.6848	18.8671	14.5843
DHDH	Xelaev18036112m			895	51	C	3290.33	3099.9	3252.46	3216.62	3146.56	3327.92	3274.88	3324.42	3354.78	3279.66	1319.24
TPP1	Xelaev18013979m			896	13	C	363.026	331.017	319.989	331.611	312.961	363.444	337.789	320.737	313.106	306.73	2532.78
TPI1	Xelaev18034355m			897	192	C	11803.9	12590	11878	13296.2	11783.9	12769.4	12063.9	12730.5	12173.1	13052.5	2367.81
TPI1	Xelaev18036709m			897	288	C	24732.8	25142.6	25810.9	26720.4	25086	26502	25417.4	26087.2	25393.7	26776	6760.97
MOV10	Xelaev18012344m			898	90	C	7691.67	7598.11	7403.74	7749.29	7637.99	7573.94	7886.31	7059.98	6856.39	6891.79	1344.29
MOV10	Xelaev18011958m			898	13	C	326.156	104.169	195.566	158.702	102.791	108.666	98.0743	102.836	139.924	96.7234	8450.91
CHORDC1	Xelaev18016337m			899	13	C	1658.75	1504.35	1681.24	1558.92	1749.67	1620.01	1721.91	1563.18	1760.13	1634.42	747.323
CUL4B	Xelaev18042089m			900	36	C	3546.96	3730.34	3639.98	3654.34	3718.06	3886.56	3740	3710.28	3605.28	3752.76	2393.19
CUL4B	Xelaev18038717m			900	2	C	28.8088	31.5474	29.3238	32.1575	31.5362	24.2657	28.9597	28.533	32.5779	28.2771	26.6271
CUL4A	Xelaev18015586m			900	19	C	1756.83	1795.98	1806.5	1782.1	1815.37	1837.81	1863.47	1735.2	1752.48	1737.14	1229.78
CUL4A	Xelaev18013053m			900	4	C	143.344	144.592	151.48	153.122	149.852	153.36	150.186	142.78	151.046	142.347	68.1778
C11ORF68	Xelaev18022302m			901	10	C	966.163	934.641	961.812	904.607	942.248	946.173	929.976	945.224	906.001	998.98	810.466
IMMT	Xelaev18005005m			902	113	C	11276.7	10612.9	10690.8	11108.2	11156.5	10805.7	11603.2	10719.2	11207.1	10950.8	5655.44
IMMT	Xelaev18008845m			902	38	C	3569.18	3464.06	3419.59	3417.76	3496.49	3514.43	3581.98	3437.83	3483.65	3573.86	2060.63
LZTFL1	Xelaev18031302m			903	13	C	975.558	941.93	1016.93	998.115	1049.15	979.822	992.288	988.517	1027.4	950.191	666.596
ACSL1	Xelaev18005359m			904	73	C	5740.87	5974.18	6023.76	6413.88	6157.16	6525.78	6810.84	5933.88	5887.9	6074.55	3240.11
ACSL1	Xelaev18009125m			904	22	C	1198.58	1169.25	1268.87	1303.5	1301.68	1283.41	1371.97	1201.8	1192.87	1201.52	340.526
SMARCAL1	Xelaev18044415m			904	5	C	187.422	203.67	211.08	220.4	193.625	228.184	199.56	220.735	205.574	215.563	58.0662
C9	Xelaev18008344m			905	74	C	5446.06	5661.55	5509.43	5496.95	5691.62	5282.83	5315.45	5576.06	5796.67	5624.53	795.687
basp1.L	Xelaev18031474m			906	19	C	484.208	84.0863	208.143	190.966	79.2934	83.5743	82.5573	76.6977	281.693	40.468	30129
BASP1	Xelaev18033375m			906	15	C	174.886	16.5176	79.7144	60.5755	21.7692	26.9616	28.9662	12.2205	60.7873	15.5336	17804.5
TRAPPC6B	Xelaev18041099m			907	3	C	172.275	203.718	185.074	211.659	212.008	218.513	206.459	193.03	187.548	190.069	254.379
TYW1	Xelaev18015376m			908	47	C	2960.77	2993.95	3195.07	3237.2	3276.57	3281.7	3382.69	3191.54	3143.48	3212.93	941.804
PAAF1	Xelaev18039584m			909	16	C	631.337	649.543	671.329	662.954	630.082	655.079	682.549	658.098	657.029	627.8	307.241
PAAF1	Xelaev18041285m			909	8	C	448.869	460.312	426.126	445.318	453.521	427.722	449.292	444.202	430.567	404.339	264.789
TH1L	Xelaev18043549m			910	13	C	494.315	452.538	521.306	490.839	514.832	480.262	497.728	483.283	524.581	511.807	527.668
NARFL	Xelaev18047778m			911	20	C	885.527	929.562	888.673	928.319	882.125	902.843	956.054	935.286	892.483	922.274	446.203
KIF7	Xelaev18018352m			912	1	C	29.3823	302.293	18.5231	44.9475	21.8339	0.884683	17.9834	22.0107	36.7586	21.3547	20.2617
CPOX	Xelaev18011545m			913	30	C	2069.87	2205.19	1952.83	2026.54	2081.85	1903.54	1983.29	2044.76	2061.04	2070.56	3137.84
APCS	Xelaev18040333m			914	17	C	1779.2	1993.17	2026.22	1939.21	2006.47	1997.28	2008.52	1833.09	2043.56	1876.01	243.834
UROD	Xelaev18023077m			915	74	C	4878.25	5042.58	4866.08	4738.6	4823.42	4919.4	4850.83	5058.8	5121.51	4908.98	2100.48
UROD	Xelaev18025194m			915	22	C	1036.73	1021.88	1063.49	923.103	977.842	1023.68	955.828	983.155	992.327	987.834	312.768
H6PD	Xelaev18035589m			916	20	C	1235.28	1353.14	1238.67	1242.55	1211.77	1263.41	1192.88	1247.66	1223.62	1256.09	717.256
H6PD	Xelaev18037482m			916	42	C	2906.52	3041.95	2837.16	2762.1	2835.31	2824.23	2771.53	2929.84	2893.47	2900.34	1354.09
G6PD	Xelaev18041692m			916	41	C	2975.12	3116.27	2962.84	3171.45	3077.06	3046.63	2974.11	3009.43	3051.11	3079.45	1184.35
G6PD	Xelaev18002834m			916	20	C	1261.14	1140.03	1231.13	1136.88	1220.1	1141.64	1186.7	1133.27	1207.83	1137.94	522.108
WRN	Xelaev18006174m			917	38	C	3012.3	2985.21	3217.75	3226.24	3214.7	3178.9	3262.1	2833.32	2899.48	2933.64	1109.15
CCS	Xelaev18022324m			917	13	C	931.679	927.707	890.69	898.613	848.735	870.745	949.115	877.816	793.376	847.542	402.94
LRBA	Xelaev18005498m			918	80	C	5261.77	5380.42	5341.46	5559.31	5471.96	5475.31	5598.57	5376.41	5174.82	5315.95	3453.54
LRBA	Xelaev18009233m			918	11	C	1330.08	1384.08	1355.11	1398.04	1358.6	1369.35	1384.75	1346.13	1272.53	1359.84	423.177
NBEA	Xelaev18016163m			918	12	C	715.61	748.979	701.631	743.205	698.74	742.391	678.343	715.433	627.666	704.897	1039.18
NBEA	Xelaev18013708m			918	5	C	234.44	187.086	213.664	199.557	205.044	212.541	190.597	196.783	204.841	183.93	701.732
SNX15	Xelaev18024260m			919	6	C	436.277	430.751	376.885	430.421	417.451	406.24	396.771	397.413	402.173	403.127	485.582
RTN4	Xelaev18026089m			920	39	C	3549.05	3465.33	3528.71	3422.56	3481.01	3465.96	3457.05	3370.23	3426.87	3300.29	1264.35
RTN4	Xelaev18028794m			920	44	C	4657.66	4385.66	4596.62	4546.24	4560.64	4508.56	4427.8	4279	4132	4298.71	1045.57
TARBP2	Xelaev18016045m			921	14	C	1115.53	1160.63	1092.68	1085.09	1132.55	1086.09	1100.71	1152.76	1156.14	1122.88	626.675
TARBP2	Xelaev18013580m			921	2	C	77.2046	64.1534	68.0682	66.9286	65.4096	63.2659	65.7362	52.6702	58.6972	60.2982	29.2977
APPL1	Xelaev18001774m			922	32	C	1630.13	1716.34	1594.22	1584.98	1636.19	1571.76	1573.77	1565	1591.57	1652.34	2537.96
APPL2	Xelaev18017406m			922	21	C	1098.38	1046.2	1149.54	1152.61	1116.37	1186.33	1114.24	1157.61	1168.4	1174.79	2870.52
TDRD6	Xelaev18028151m			923	70	C	4914.59	4822.75	4863.99	4916.98	4852.46	4840.84	4836.61	4619.27	4581.68	4575.41	675.388
AP3D1	Xelaev18009859m			924	34	C	2396.94	2439.95	2604.48	2614.2	2612.7	2557.21	2616.41	2550.5	2617.56	2605.69	2651.65
AP3D1	Xelaev18006342m			924	4	C	157.408	142.248	149.478	145.622	150.02	152.793	158.145	139.494	134.905	147.66	243.144
PGM3	Xelaev18027323m			925	68	C	5935.82	5608.79	5734.76	5243.1	5616.7	5416.29	5601.47	5955.17	6031.79	6328.51	1633.05
CHCHD6	Xelaev18025889m			926	17	C	1307.28	1489.2	1172.62	1325.62	1302.11	1168.77	1258.21	1233.43	1287.87	1201.97	562.04
STAT5B	Xelaev18045855m			927	6	C	254.902	174.464	212.161	195.918	173.698	197.3	187.898	195.602	179.442	179.327	3683.89
STAT5B	Xelaev18043075m			927	1	C	12.0151	10.7309	3.85466	7.01745	2.76394	2.94122	6.81843	6.81136	4.95769	4.86159	359.797
STAT6	Xelaev18013423m			927	3	C	151.473	126.236	150.224	132.131	121.083	140.217	130.75	112.224	148.784	117.018	1586.8
STAT6	Xelaev18015914m			927	7	C	257.712	293.505	272.787	285.31	266.725	284.588	283.473	241.242	253.598	285.231	586.608
GALK1	Xelaev18044070m			928	23	C	1941.78	1839.35	1868.86	1926.02	1939.15	1988.18	1892.32	1905.49	1862.98	1985	2416.62
EIF1AD	Xelaev18022314m			929	7	C	645.086	619.433	665.251	627.688	637.859	635.584	622.17	591.363	585.567	573.146	259.592
HK2	Xelaev18017318m			930	21	C	1726.09	1730.38	1868.25	1984.65	1885.71	1978.41	2103.9	1642.95	1440.69	1455.82	744.67
HK2	Xelaev18021364m			930	3	C	171.079	197.13	174.223	188.67	183.63	186.038	197.297	148.252	126.005	128.642	51.4366
HK1	Xelaev18034790m			930	2	C	110.856	125.334	123.983	122.004	125.376	123.777	118.586	108.476	97.1664	114.243	53.4796
HK2	Xelaev18018522m			930	1	C	15.5603	13.463	12.1359	18.0839	14.1327	20.3646	10.4665	12.197	10.3695	10.6396	3.68636
E2F5	Xelaev18033843m			931	3	C	401.967	336.902	351.655	344.765	367.589	331.836	334.046	352.086	344.824	300.565	1385.61
KIAA1609	Xelaev18022651m			932	6	C	404.882	449.655	418.519	436.802	432.5	477.429	441.574	459.289	425.352	475.663	375.114
CP	Xelaev18027757m			933	42	C	2802.08	3185.93	3037.15	3201.74	3225.29	3042.03	3212.01	2972.3	3075.74	3049.08	689.565
ATP2A2	Xelaev18010651m			934	53	C	3497.15	3466.04	3494.56	3627.84	3411.47	3470.76	3445.39	3458.87	3455.45	3538.86	6781.27
ATP2A2	Xelaev18007836m			934	16	C	1046.9	1023.29	1018.13	933.175	988.319	973.727	996.271	967.988	997.504	999.861	1497.78
ATP2A3	Xelaev18015399m			934	17	C	986.853	1069.37	988.021	1064.17	1029.97	1057.34	1050.46	1002.79	1011.43	1082.55	1402.88
ATP2A3	Xelaev18012809m			934	13	C	819.813	799.502	830.002	814.934	844.316	805.286	876.29	789.693	832.587	836.801	478.007
RTCA	Xelaev18023422m			935	38	C	3908.14	3982.14	3764.35	4098.23	3891.96	4094.87	3957.13	4125.88	3721.61	4012.59	819.292
ITGA6	Xelaev18044700m			936	6	C	346.919	257.284	270.674	263.49	222.698	263.947	255.513	258.113	282.899	267.656	6559.71
EPHX4	Xelaev18020116m			937	4	C	251.044	268.146	321.511	288.969	306.22	321.589	286.521	296.597	307.706	324.761	78.1954
VPS25	Xelaev18043826m			938	11	C	910.834	838.327	872.795	809.133	831.847	854.904	858.417	835.554	919.302	835.873	676.579
POLR2A	Xelaev18019680m			939	40	C	2242.89	2152.06	2312.43	2352.08	2625.21	2634.44	2650.24	2536.93	2446.56	2603.49	2512.25
C10ORF118	Xelaev18034247m			940	6	C	245.354	230.736	290.626	231.928	262.988	262.51	255.935	274.37	262.262	260.013	522.284
LSM14A	Xelaev18022725m			941	31	C	2428.9	2133.14	2070.57	2155.88	2078.01	2171.79	2071.03	2070.28	1920.57	2041.29	521.782
LSM14A	Xelaev18001936m			941	7	C	927.93	760.904	936.778	796.832	898.37	840.151	883.136	806.988	860.658	827.366	224.45
LSM14B	Xelaev18043528m			941	43	C	3160.91	2343.61	2412.14	2411.27	2438.78	2423.95	2581.54	2329.44	2369.43	2361.89	489.395
LSM14B	Xelaev18046237m			941	8	C	458.831	386.282	372.573	409.208	380.594	391.192	415.702	369.244	386.264	393.114	63.8777
DCTN1	Xelaev18004894m			942	27	C	2684.24	2667.78	2408.11	2308.31	2429.56	2565.45	2513.21	2523.29	2438.51	2443.73	1229.88
DCTN1	Xelaev18008754m			942	65	C	5977.53	6021.93	5984.86	6018.2	6031.44	5979.24	5941.67	6048.23	6162.05	5979	3975.62
MYCBP2	Xelaev18015706m			943	32	C	1102.98	1873.27	2380.44	2483.28	2396.78	2367.25	2381.87	2407.51	2221.55	2414.63	2262.35
MYCBP2	Xelaev18013183m			943	1	C	27.3689	56.1899	75.3548	72.1543	72.4175	64.4286	73.7893	68.305	71.3634	54.8094	249.091
C7ORF10	Xelaev18031196m			944	7	C	295.146	311.386	307.246	302.48	302.775	314.369	325.825	305.207	289.105	307.797	230.947
ASNA1	Xelaev18000816m			944	7	C	538.796	504.024	530.817	478.906	509.986	470.561	512.531	468.682	490.927	484.468	335.858
ASNA1	Xelaev18019085m			944	18	C	1444.39	1505.66	1475.4	1545.69	1491.58	1502.19	1483.54	1489.93	1468.72	1552.87	888.29
GGPS1	Xelaev18029177m			944	16	C	2178.54	2120.03	2134.83	2001.62	2125.05	1960.35	2083.4	1995.54	2203.32	2036.53	517.568
GGPS1	Xelaev18026885m			944	8	C	739.283	800.012	739.929	819.147	791.003	863.22	746.875	877.849	810.668	886.912	150.033
ACAA1	Xelaev18030627m			945	72	C	4903.07	5379.32	5001.12	4987.86	5012.22	5093.31	4984.23	5005.82	5052.74	5131.8	1688.13
EXOSC8	Xelaev18016151m			946	4	C	465.978	451.353	477.395	429.283	486.272	464.858	487.306	444.001	503.515	449.798	469.65
BPGM	Xelaev18016906m			947	4	C	115.342	97.0408	117.882	102.941	112.334	99.1824	115.011	91.239	107.052	93.4381	453.622
BPGM	Xelaev18019914m			947	1	C	52.5166	52.4309	55.8563	51.043	49.6515	56.4902	53.1982	58.1131	49.0448	47.5177	22.2026
KIF20A	Xelaev18032029m			948	44	C	2926.94	2987.43	3213.47	3176.78	3382.97	3363.3	3655.46	3493.38	3914.06	3746.01	699.335
TUBGCP2	Xelaev18035043m			949	24	C	1684.78	1640.75	1722.1	1767.08	1744.44	1746.5	1778.22	1744.42	1705.61	1747.91	794.492
CEP350	Xelaev18025353m			950	2	C	128.525	228.756	137.074	141.646	123.766	141.679	120.888	136.729	130.359	124.248	114.078
CEP350	Xelaev18023281m			950	1	C	54.1908	54.0817	62.7144	62.0253	56.6861	58.6513	56.915	53.0325	57.9725	54.9841	28.4365
NGLY1	Xelaev18033126m			951	10	C	809.284	783.458	860.35	817.087	821.123	823.683	818.007	781.413	824.996	797.122	1932.57
NGLY1	Xelaev18031057m			951	4	C	836.047	788.328	775.269	719.742	727.812	704.479	698.934	683.652	701.791	660.208	1250.79
ZHX3	Xelaev18043919m			952	4	C	84.0996	115.053	111.228	104.693	111.215	96.1016	110.254	102.722	112.966	100.053	60.6878
ZHX3	Xelaev18004668m			952	3	C	251.036	259.919	238.303	239.93	258.096	257.209	231.955	248.303	240.717	234.536	140.235
PRSS16	Xelaev18042550m			953	4	C	127.465	110.831	157.045	147.198	144.675	170.509	163.449	146.858	184.821	158.175	395.15
PSME1	Xelaev18007020m			954	14	C	1047.83	1139.09	965.854	1082.36	1001.33	1147.53	1005.33	1058.15	934.331	1069.67	3149.76
PSME1	Xelaev18010216m			954	22	C	1903.44	1972.19	1846.77	1851.98	1827.95	1934.81	1856.83	1922.07	1826.68	2074.73	2118.33
PBXIP1	Xelaev18040902m			955	6	C	154.143	116.258	133.704	139.428	111.002	117.013	119.83	109.153	119.058	122.144	2506.67
SIRT2	Xelaev18014709m			956	17	C	1471.12	1439.03	1511.95	1429.52	1440.46	1479.19	1456.39	1480.52	1506.01	1443.86	769.457
SIRT2	Xelaev18037853m			956	8	C	405.349	418.613	421.889	412.469	410.981	391.54	436.191	423.915	428.072	437.039	238.232
NLN	Xelaev18008224m			957	24	C	1800.71	1949.55	1876.5	1885.08	1913.87	1921.82	1860.02	1940.06	1929.43	1960.36	1649.82
CLIP1	Xelaev18007805m			958	52	C	3603.63	3724.56	3803.05	3829.28	3881.17	3933.66	3802.85	3594.03	3425.75	3465.11	3810.58
CLIP1	Xelaev18010623m			958	61	C	4937.13	5292.48	5101.45	5034.78	5114.58	5119.87	4943.53	4842.31	4771.66	4667.82	2337.9
FAM114A2	Xelaev18019985m			959	17	C	941.328	988.633	932.673	927.546	915.357	908.629	900.538	932.36	972.555	937.604	1006.18
FAM114A1	Xelaev18005211m			959	29	C	2571.19	2473.16	2455.03	2397.56	2358.93	2356.38	2246.15	2286.51	2270.59	2223.33	1205.81
WBSCR27	Xelaev18011809m			960	1	C	24.0217	26.0236	25.5928	25.2973	25.8535	20.8922	24.2651	22.7141	25.9985	21.0827	53.0226
CCDC6	Xelaev18036795m			961	15	C	928.219	945.98	882.843	932.137	925.216	914.396	864.861	852.854	786.555	790.792	2345.25
SPNS1	Xelaev18001314m			962	4	C	632.362	568.409	629.528	576.732	626.429	630.061	607.615	635.22	586.607	622.307	631.989
C9ORF72	Xelaev18006771m			963	1	C	107.756	97.3478	122.902	126.2	110.458	114.618	117.364	118.234	118.888	107.269	60.0949
IDI1	Xelaev18030705m			964	30	C	3227.06	3334.77	3308.08	3473.09	3452.5	3619.53	3358.41	3500.12	3465.34	3618.85	899.654
IDI1	Xelaev18032848m			964	2	C	95.7368	93.8501	106.908	106.681	106.357	95.0412	99.6279	103.652	101.154	109.383	93.0569
HAUS5	Xelaev18036455m			965	21	C	1377.39	1466.38	1468.91	1475.4	1397.66	1459.63	1370.78	1309.27	1310.04	1282.19	751.492
ITGA5	Xelaev18013548m			966	14	C	527.808	490.4	590.823	606.905	667.833	769.646	865.515	816.294	952.636	992.765	3726.6
HECTD1	Xelaev18040017m			967	50	C	3107.21	2981.44	3064.92	3087.19	3092.36	3111.22	3112.45	2973.01	2809.35	2947.72	1887.2
BCAT1	Xelaev18036146m			968	18	C	1722.11	1768.82	1744.29	1652.18	1724.99	1685.34	1642.94	1727.75	1705.59	1703.87	3094.61
KATNA1	Xelaev18029125m			969	23	C	2783.99	3051.97	2911.27	2936.27	2942.06	3054.82	2938.8	2901.45	2907.05	2897.66	1293.9
KATNAL1	Xelaev18013736m			969	2	C	78.1305	75.0929	77.383	71.1984	74.7696	62.5052	82.7739	86.1559	74.9688	76.2415	38.0671
AP2B1	Xelaev18012678m			970	88	C	5630.01	5960.78	6394.75	6675.42	6858.26	6949.75	7213.51	6845.04	6971.12	6945.78	7907.73
DKFZP781K0743	Xelaev18015303m			970	1	C	272.528	252.822	305.081	334.053	373.079	372.44	389.358	355.228	390.832	374.459	320.64
AP1B1	Xelaev18007420m			970	52	C	3445.71	3907.14	3948.88	4024.98	4029.25	4296.52	4110.66	4279.83	4258.79	4274.99	3580.89
AP1B1	Xelaev18010365m			970	14	C	648.065	699.795	735.225	723.043	725.442	742.116	740.927	713.819	730.75	763.782	1078.44
GOLGA5	Xelaev18041310m			971	3	C	86.7911	89.6481	101.229	103.343	96.313	111.828	105.007	93.4231	100.067	114.946	111.024
GOLGA5	Xelaev18039552m			971	5	C	373.369	390.95	404.916	403.063	430.768	455.024	455.163	459.909	448.523	477.452	634.787
PGRMC1	Xelaev18038878m			972	16	C	1856.07	1875.53	1765.43	1687.93	1658.96	1780.91	1729.19	1742.85	1598	1753.61	2366.43
PGRMC2	Xelaev18009308m			972	4	C	222.043	234.586	209.451	233.908	232.616	216.669	221.05	233.077	224.122	231.455	286.161
PGRMC2	Xelaev18005590m			972	19	C	1026.11	957.016	997.556	909.586	953.371	855.126	921.602	877.848	952.921	919.209	1494.62
SDE2	Xelaev18026290m			973	2	C	23.532	20.9145	18.1527	27.2414	29.706	33.1017	27.5444	22.9161	22.5228	35.5888	33.5173
SDE2	Xelaev18028635m			973	5	C	190.715	219.035	249.854	280.798	283.67	307.998	321.604	334.584	386.348	395.245	314.004
TLE1	Xelaev18010143m			974	13	C	412.694	412.628	476.276	482.333	515.888	551.563	548.83	578.597	602.738	650.88	598.388
TLE4	Xelaev18010139m			974	1	C	68.8766	86.5388	78.7664	96.8128	99.1228	133.582	109.756	145.505	120.657	161.113	525.062
TLE1	Xelaev18006642m			974	3	C	394.501	378.204	396.902	388.001	405.701	405.465	415.929	433.697	414.874	433.087	68.7668
AKAP1	Xelaev18012847m			975	28	C	3971.85	3820.2	3464.04	3204.08	2205.54	1738.85	1346.85	1308.95	947.43	840.122	996.979
AKAP1	Xelaev18015425m			975	11	C	2569.42	2370.06	2265.51	1891.95	1197.66	849.788	720.234	608.043	440.19	388.595	635.357
GRHPR	Xelaev18006532m			976	235	C	20335.1	21419.4	21398.5	22468	21168.7	21820.2	21168.2	21489.1	21908.3	22314	3175.64
GRHPR	Xelaev18006533m			976	17	C	1233.16	1147.14	1259.74	1149.25	1204.38	1211.27	1206.03	1154.4	1206.24	1258.59	4425.44
DSP	Xelaev18033401m			977	6	C	125.018	100.429	84.3852	84.4875	70.888	79.1117	65.7743	75.6396	128.05	102.638	3360.95
DSP	Xelaev18031618m			977	47	C	2054.98	1828.94	2116.05	1977.34	1895.08	1899.11	1904.86	1717.88	1799.7	1675.14	18453.6
	sp|P15924|DESP_HUMAN_contaminant			977	7	C	151.372	741.652	229.215	239.715	258.77	204.094	185.774	200.208	233.22	263.249	354.553
NCALD	Xelaev18032257m			978	10	C	730.594	749.279	735.638	712.273	734.661	682.769	740.574	708.139	723.664	746.352	679.41
HPCAL1	Xelaev18015271m			978	13	C	1018.77	1132.84	1003.27	1169.56	1022.63	1215.14	1008.73	1200.02	1019.03	1152.94	591.19
HPCAL1	Xelaev18030080m			978	5	C	305.223	308.393	294.931	308.027	326.842	321.727	295.487	326.112	294.046	311.056	472.082
SVIL	Xelaev18030736m			979	14	C	733.052	793.345	748.794	716.902	708.175	690.88	660.224	652.211	611.945	599.586	400.595
SVIL	Xelaev18032879m			979	66	C	6544.99	6576.58	7005.41	6766.09	6836.18	6470.03	6431.88	5912.25	5370.46	5008.25	2036.83
STRN	Xelaev18029011m			980	15	C	1018.53	973.134	995.94	986.821	1029.42	999.445	992.933	1022.43	977.312	1005.47	2360.54
STRN	Xelaev18026762m			980	2	C	89.6141	112.813	97.0039	94.143	87.2799	96.9542	89.3932	103.582	112.9	100.142	123.012
STRN3	Xelaev18040015m			980	4	C	204.292	201.203	177.177	173.135	178.668	167.359	154.77	176.302	163.447	155.841	1113.57
DHRS7B	Xelaev18045073m			981	19	C	1900.32	2004.65	2019.79	1962.11	1941.09	2134.77	2003.87	1920.72	1906.42	2019.99	813.227
MON2	Xelaev18021270m			982	42	C	3015.14	3074.26	3050.56	2942.45	3117.36	3022.46	3034.42	3005.4	3019.64	3037.48	1705.19
MON2	Xelaev18017426m			982	11	C	726.933	653.435	706.896	678.874	716.474	707.034	738.335	686.027	692.801	678.856	342.088
ATP13A1	Xelaev18018975m			983	23	C	1585.44	1646.26	1590.79	1628.32	1647.01	1613.39	1647.48	1585.93	1643.77	1627.5	1478.71
DEPDC5	Xelaev18007587m			984	2	C	60.8186	79.4292	63.4249	77.8916	77.1962	90.2993	70.4952	80.5724	68.0342	81.8683	78.1949
WDR26	Xelaev18026276m			985	13	C	931.296	980.909	892.127	979.108	946.647	1017.5	977.497	1052.8	993.802	1099.96	1911.31
ZNF259	Xelaev18035468m			986	20	C	1141.25	1109.64	1203.23	1202.38	1215.75	1204.77	1228.75	1286.49	1260.69	1303.72	1342
loc100487674-like.L	Xelaev18006524m			987	27	C	2364.08	2287.45	2269.94	2154.05	2298.84	2099.6	2189.91	2202.14	2367.05	2240.12	588.675
MARK1	Xelaev18026245m			988	1	C	43.8086	41.5778	48.4116	47.4749	47.9921	45.2984	48.3596	51.0087	43.7896	49.4153	134.476
MARK3	Xelaev18039720m			988	7	C	542.55	533.752	555.865	545.334	529.969	568.132	544.741	496.531	478.311	515.156	764.907
MARK2	Xelaev18022229m			988	6	C	289.359	279.363	282.915	296.127	271.091	283.463	269.346	281.369	266.736	286.68	811.023
CCDC134	Xelaev18025677m			989	3	C	470.317	530.871	507.763	490.762	498.184	510.724	505.595	491.155	495.243	538.008	629.471
CCDC134	Xelaev18023632m			989	14	C	1016.36	1187.77	1046.31	1066.71	1064.18	1091.4	1034.25	1112.13	1035.34	1135.42	774.472
RSU1	Xelaev18030819m			990	18	C	1624.14	1736.69	1611.15	1756	1626.12	1773.29	1691.29	1678.64	1577.83	1708.64	3982.92
KTN1	Xelaev18039843m			991	117	C	10826.9	10247.8	10471.4	10297.6	10229.7	9850.06	10337.8	9700.96	9400.45	9366.84	15005.6
KTN1	Xelaev18041105m			991	20	C	2532.75	2397.68	2509.7	2546.25	2516.4	2505.93	2617.46	2530.09	2503.68	2599.98	6311.89
SNX33	Xelaev18008295m			992	6	C	403.379	387.322	401.516	340.724	369.763	376.225	406.934	370.547	426.942	386.765	974.906
GRPEL1	Xelaev18005086m			993	28	C	2794.65	2884.37	2759.31	2758.81	2720.87	2792.97	2567.2	2989.82	2820.06	2824.26	842.876
VIPAS39	Xelaev18039484m			994	8	C	324.551	521.487	506.603	575.79	585.614	660.392	619.513	634.831	663.947	698.125	1090.46
TYMS	Xelaev18031891m			995	52	C	3451.48	3459.42	3574.46	3624.94	3625.25	3588.07	3633.05	3504.49	3579.46	3655.13	432.39
HSPBAP1	Xelaev18044375m			996	2	C	47.0281	208.745	38.8496	63.671	52.6183	41.3401	44.1358	37.8421	53.3004	43.5538	89.1223
EYA3	Xelaev18012051m			997	6	C	190.936	190.03	212.843	219.253	216.648	207.709	223.886	226.99	207.249	219.012	129.876
TRUB1	Xelaev18034257m			998	8	C	650.898	870.167	659.953	673.687	672.894	707.442	641.995	676.971	680.662	680.103	616.167
CORO1C	Xelaev18007461m			999	48	C	4365.27	4325.06	4192.95	4132.22	4197.33	4191.24	4144.22	4201.47	4297.92	4231.06	7487.93
CORO1C	Xelaev18010392m			999	14	C	1338.15	1339.67	1340.97	1240.01	1319.11	1317.64	1277.97	1347.26	1324.6	1357.28	1600.9
R3HCC1	Xelaev18018660m			1000	27	C	2088.97	1857.68	2067.16	2187.48	2220.11	2112.64	2272.13	2038.09	1915.65	2010.56	934.17
UBE2N	Xelaev18021232m			1001	26	C	2697.52	2728.51	2744.12	2757.52	2688.27	2784.5	2805.47	2805.88	2633.59	2771.59	2018.01
UBE2N	Xelaev18017474m			1001	5	C	329.513	326.79	354.231	324.067	341.895	331.544	334.411	322.875	322.975	341.265	274.922
UBE2T	Xelaev18014939m			1001	10	C	1158.83	1095.34	1179.59	1093.42	1193.51	1093.21	1109.92	1032.91	1138.22	1078.46	238.869
ACTR3	Xelaev18046895m			1002	91	C	5816.26	5821.5	5926.5	5827.17	5981.33	5848.01	6057.28	5770.38	6035.66	5848.87	6515.99
ACTR3	Xelaev18044311m			1002	9	C	714.538	702.985	685.008	709.255	724.151	684.785	706.961	698.139	719.284	710.609	907.817
STAM2	Xelaev18044576m			1003	24	C	1493.73	1558.4	1355.75	1402.86	1489.4	1483.42	1402.98	1391.46	1332.86	1351.4	1863.93
STAM2	Xelaev18047095m			1003	12	C	861.157	821.932	761.236	736.622	830.624	767.191	782.378	760.584	751.697	712.263	627.205
STAM	Xelaev18030811m			1003	1	C	72.0832	71.4178	71.933	78.5103	67.7953	72.6052	70.5332	70.8922	67.8852	62.3135	125.885
WBP2	Xelaev18044076m			1004	2	C	80.7787	83.1372	96.7134	94.3076	94.6751	94.645	85.5875	74.693	92.216	84.9478	32.6221
USP47	Xelaev18021776m			1005	40	C	2964.51	3175.74	3063.93	3106.23	3176.65	3009.43	3070.34	2974.45	2894.82	2847.01	2551
USP47	Xelaev18024571m			1005	13	C	804.775	839.777	775.134	796.531	844.857	800.609	759.548	781.782	728.51	774.131	1009.83
NAA38	Xelaev18021064m			1006	4	C	255.327	254.936	259.932	264.69	261.325	291.511	268.394	273.298	278.952	293.449	160.337
NAA38	Xelaev18017652m			1006	4	C	254.021	267.318	242.187	248.344	224.888	225.811	229.407	254.284	220.511	234.279	140.665
GNB2L1	Xelaev18039104m			1007	220	C	11787.6	11620.3	11678.3	11733.6	11988.5	11970.6	12044.7	11823.5	11976.9	11950.6	3429.51
SLK	Xelaev18036909m			1008	9	C	327.661	296.824	298.342	300.715	298.371	279.998	276.983	277.977	280.502	290.14	2564.75
STK10	Xelaev18021429m			1008	1	C	217.324	255.293	246.356	236.702	251.709	229.838	223.908	238.583	221.228	227.784	40.4434
SLK	Xelaev18034629m			1008	6	C	396.953	381.188	372.171	413.962	399.722	424.958	405.922	419.347	410.738	420.348	498.326
STK10	Xelaev18017232m			1008	4	C	239.52	259.811	252.703	285.82	259.569	275.844	235.598	256.953	221.776	246.421	135.473
HN1L	Xelaev18045409m			1009	11	C	684.895	579.69	444.397	453.775	432.32	456.4	442.877	438.628	440.461	447.485	3378.19
HN1L	Xelaev18047682m			1009	1	C	25.9496	42.9805	19.9532	20.6437	21.5928	22.3974	18.0091	21.5541	25.2297	21.0835	93.8176
MTDH	Xelaev18032233m			1010	23	C	2407.8	2308.76	2265.6	2044.55	2046.81	1958.82	1989	1929.7	1889.15	1890.93	2541.83
MTDH	Xelaev18033899m			1010	9	C	389.134	399.091	359.369	393.172	363.702	403.514	378.73	406.14	350.72	376.535	272.737
NUCB2	Xelaev18024636m			1011	11	C	984.043	1056.86	1000.15	948.304	1061.46	924.442	1032.28	973.869	1037.18	973.546	464.259
MED24	Xelaev18043153m			1012	12	C	676.459	674.579	728.02	692.279	686.689	664.791	680.358	584.774	578.744	570.177	366.77
PI4K2B	Xelaev18005181m			1013	27	C	2608.55	2510.06	2738.75	2642.37	2921.77	2623.5	2658.37	2217.04	2179.19	1949.79	652.753
PI4K2B	Xelaev18008971m			1013	7	C	540.354	492.515	546.959	460.863	522.963	465.302	485.154	367.002	389.286	312.191	120.394
PI4K2A	Xelaev18034696m			1013	11	C	905.366	1011.95	900.742	900.698	907.952	889.865	937.245	884.516	901.807	926.964	1009.32
STXBP3	Xelaev18023470m			1014	17	C	1254.34	1201.82	1289.65	1242.63	1320.02	1269.06	1310.41	1341.58	1455.28	1427.88	4361.89
STXBP3	Xelaev18025505m			1014	1	C	63.0737	48.9941	53.9302	58.8137	61.1686	60.5104	48.7683	62.7882	52.241	51.2922	143.873
PTRH1	Xelaev18046413m			1015	2	C	182.481	164.599	198.869	168.83	179.137	170.778	188.895	161.08	173.43	164.128	46.4351
PPA2	Xelaev18009401m			1016	33	C	3102.57	3212.17	2967.57	3166.04	3092.72	3043.58	2954.37	3115.09	3074.81	3077.32	2268.81
PPA2	Xelaev18005705m			1016	11	C	906.11	962.635	862.49	952.488	904.481	903.224	844.081	939.279	843.953	853.592	510.632
CCDC9	Xelaev18042499m			1017	8	C	705.88	575.411	473.859	477.051	560.369	569.629	606.186	604.008	657.827	672.055	1166.35
CCDC9	Xelaev18039271m			1017	9	C	634.345	668.195	611.474	608.018	555.565	595.819	565.744	641.104	550.797	606.05	178.059
OGDH	Xelaev18018634m			1018	63	C	4282.19	4374.15	4230.3	4241.39	4390.77	4421.52	4342.51	4458.08	4477.8	4466.03	7139.61
OGDH	Xelaev18020266m			1018	19	C	1535.73	1625.19	1542.53	1527.2	1575.23	1559.37	1487.81	1618.47	1653.71	1587.24	2521.14
OGDHL	Xelaev18035017m			1018	52	C	4305.14	4476.53	4346.86	4266.2	4395.58	4296.54	4251.44	4302.93	4392.83	4351.11	1036.14
KIAA1279	Xelaev18036987m			1019	30	C	1856.77	2034.5	1903.76	2026.2	2000.58	2115.79	2005.89	2022.24	1966.64	2095.39	1427.25
ATR	Xelaev18027725m			1020	29	C	1714.8	1922.7	1922.48	2000.38	1904.71	1914.96	1918.57	1869.34	1919.84	1905.36	582.206
LAMB2	Xelaev18024042m			1021	12	C	365.217	180.571	235.855	223.12	185.807	198.047	187.841	186.807	217.09	177.718	5528.45
LAMB1	Xelaev18017736m			1021	7	C	914.078	685.355	762.458	866.365	804.59	844.079	844.962	854.652	887.702	889.339	2529.61
SIN3A	Xelaev18020764m			1022	13	C	697.141	790.348	852.262	927.787	1018.79	1059.41	1154.88	1228.66	1275.08	1380.26	1550.48
IDE	Xelaev18036890m			1023	38	C	2708.47	2811.14	2803.05	2779.59	2828.08	2900.96	2896.12	2944.35	3015.9	3033.23	2329.45
IDE	Xelaev18034599m			1023	23	C	1810.69	1927.23	1922.24	1877.65	1960.22	1958.25	1954.95	1969.7	2086.98	2047.55	2008.12
NDUFB7	Xelaev18045174m			1024	66	C	3605.07	3798.7	3537.62	3507.88	3726.73	3566.6	3489.45	3589.84	3637.98	3513.17	972.302
NDUFB7	Xelaev18047505m			1024	9	C	364.639	403.802	368.61	360.803	371.561	351.361	372.144	350.618	368.946	365.756	87.4496
RABEP1	Xelaev18012858m			1025	12	C	649.882	661.805	658.206	663.871	675.223	672.586	688.819	647.309	649.077	678.689	978.452
RABEP1	Xelaev18015435m			1025	20	C	1630.71	1526.82	1702	1655.97	1698.92	1694.69	1854.34	1622.34	1678.82	1650.68	2428.47
SMEK1	Xelaev18039542m			1026	14	C	1345.38	1295.11	1393.73	1265.59	1301.59	1225.46	1287.5	1242.87	1301.5	1249.19	1474.9
SMEK2	Xelaev18028836m			1026	6	C	730.953	713.01	722.034	772.503	770.64	763.754	794.14	786.754	835.317	819.665	940.321
FLOT1	Xelaev18042476m			1027	12	C	342.14	250.051	309.052	308.64	282.853	308.705	297.319	297.265	313.117	294.594	6281.83
FLOT1	Xelaev18039224m			1027	5	C	212.012	97.5624	163.31	124.581	117.92	119.755	128.572	126.816	108.283	87.0087	4161.15
SKA2	Xelaev18012721m			1028	8	C	767.451	757.228	779.866	784.38	776.07	798.342	775.015	783.938	757.449	756.695	308.147
SKA2	Xelaev18015340m			1028	3	C	67.6231	69.4428	80.1554	72.5638	78.6609	73.8657	81.9043	88.6994	87.71	83.6618	7.73264
CEP85	Xelaev18015055m			1029	22	C	1350.53	1325.48	1424.45	1424.45	1427.21	1562.57	1479.07	1475.5	1379.98	1418.06	288.572
CEP85	Xelaev18012116m			1029	3	C	190.984	193.055	220.878	237.077	253.281	260.638	311.935	293.281	316.646	283.694	58.6954
MTAP	Xelaev18006752m			1030	45	C	3064.01	3109.53	3124.8	3009.15	3049.91	2995.03	3001.09	3108	3141.29	3022.57	1527.46
HCG_1741805	Xelaev18047173m			1031	13	C	896.77	817.145	759.688	761.482	762.083	691.884	671.393	630.18	617.564	587.489	604.346
PPP1R9A	Xelaev18044702m			1031	15	C	1184.9	1144.81	1086.39	1119.79	1117.78	1114.64	1089.6	1142.81	1081.17	1118.29	934.709
ANLN	Xelaev18031282m			1032	6	C	239.858	267.506	285.028	311.579	371.74	449.209	447.358	454.833	495.78	585.821	116.047
SALL4	Xelaev18043463m			1033	7	C	467.335	590.123	635.454	608.192	616.915	642.737	632.142	695.37	715.081	661.435	78.5763
SALL4	Xelaev18046188m			1033	13	C	1088.9	1438.22	1395.28	1300.75	1307.03	1356.55	1278.88	1416.89	1274.77	1304.35	188.558
MCM3	Xelaev18031972m			1034	123	C	7066.73	7688.86	7175.68	7636.39	7600.67	7524.99	7433.15	7539.91	7331.73	7373.28	1128.93
DIS3	Xelaev18013200m			1035	18	C	686.9	761.699	713.237	749.473	729.323	729.071	714.211	703.507	710.641	697.921	1619.58
GPS1	Xelaev18043768m			1036	48	C	2906.49	2979.98	2947.37	3002.41	2996.88	3079.69	3052.71	2980.72	2967.43	3016.46	1427.94
TPD52	Xelaev18033823m			1037	7	C	506.348	393.047	442.238	417.741	423.507	383.698	422.628	381.752	429.753	368.173	4287.7
TPD52	Xelaev18032127m			1037	7	C	764.578	596.11	688.352	661.876	638.566	608.351	627.281	582.144	610.902	568.933	5711.49
SHQ1	Xelaev18024088m			1038	3	C	79.7983	88.6959	84.5646	82.0211	77.302	81.5545	77.3102	83.0925	79.4823	84.0243	73.2586
IVNS1ABP	Xelaev18023489m			1039	10	C	458.03	422.308	501.367	517.491	553.261	574.627	596.007	587.16	664.875	689.983	3207.78
SARS2	Xelaev18039395m			1040	35	C	2789.75	2851.05	2714.71	2745.85	2801.62	2788.34	2637.16	2770.97	2738.87	2832.01	750.282
RNF112	Xelaev18047985m			1041	16	C	1068.69	1051.91	1035.35	1063.23	1040.53	1021.86	1087.42	1014.74	1030.62	973.016	273.658
LETM2	Xelaev18018813m			1043	13	C	798.798	866.619	826.271	768.672	816.776	799.668	809.252	825.623	850.853	860.873	1066.57
LETM1	Xelaev18008868m			1043	32	C	2509.43	2585.25	2412.83	2406.38	2455.21	2502.34	2380.44	2592.51	2517.72	2605.62	2343.29
LETM1	Xelaev18005032m			1043	18	C	1226.04	1265.03	1202.91	1160.84	1195.82	1131.88	1195.4	1182.25	1221.32	1183.25	1534.3
LETM2	Xelaev18020155m			1043	2	C	79.5236	83.1759	88.4716	80.0673	84.4412	80.1332	79.6866	86.6319	89.142	91.5262	55.2014
PLEKHO2	Xelaev18018421m			1044	2	C	33.6181	19.2292	18.8308	33.008	25.1481	23.379	19.4347	27.0861	19.911	19.0624	354.64
NUP133	Xelaev18018579m			1045	53	C	3946.19	3946.12	4270.62	4052.23	4294.31	4123.96	4280.52	4052.16	4207.5	3974.26	1637.33
NUP133	Xelaev18020310m			1045	17	C	952.357	951.377	990.235	972.46	997.889	987.369	984.921	975.088	934.818	943.384	195.037
SEH1L	Xelaev18031818m			1046	19	C	1185.88	1262.39	1294.93	1269.48	1382.85	1272.94	1302.93	1312.81	1345.5	1343.82	479.863
PRPF40A	Xelaev18044578m			1047	9	C	419.895	389.762	422.584	430.315	421.617	424.651	453.517	410.005	431.089	423.731	714.849
PRPF40A	Xelaev18047097m			1047	16	C	1140.21	1175.66	1169.75	1242.08	1235.68	1269.75	1290.71	1297.85	1254.73	1315.95	1763.13
GCC2	Xelaev18015495m			1048	8	C	394.373	413.859	448.534	413.171	451.049	448.142	423.214	414.759	427.632	404.225	453.575
PIK3R4	Xelaev18033182m			1048	15	C	812.032	840.625	896.148	955.616	973.483	991.328	1014.05	917.706	954.46	960.141	557.427
HMGN2	Xelaev18012110m			1049	2	C	300.591	19.5711	118.52	77.9127	33.6717	38.1415	48.7387	43.8384	85.5918	58.3684	1751.83
hmgn2.S	Xelaev18015063m			1049	2	C	146.036	13.3208	78.2399	64.9566	39.5596	40.1078	67.5046	59.294	90.1487	83.2987	861.351
GHITM	Xelaev18000600m			1050	11	C	1093.44	1087.58	1079.09	1131.23	1075.66	1038.93	1148.35	1074.96	1056.06	1025.24	486.211
AKR1A1	Xelaev18025472m			1051	1	C	63.9413	74.0354	68.4402	60.049	58.925	70.4066	65.7105	65.532	65.3449	67.2688	125.007
UBA3	Xelaev18024113m			1052	11	C	706.467	710.941	723.506	738.036	731.273	732.679	721.73	701.355	715.213	717.094	830.319
UBA2	Xelaev18001929m			1052	68	C	6323.89	6166.9	6320.78	6282.82	6368.85	6279.1	6404.84	6251.01	6257.12	6001.56	2564.34
UBA2	Xelaev18022719m			1052	43	C	4073.26	3744.38	4105.86	3985.63	4214.02	3863.54	4110.91	3922.3	4068.92	3781.68	1620.54
UBA3	Xelaev18026005m			1052	6	C	236.206	267.533	268.029	266.122	258.69	259.013	270.175	250.731	244.453	270.6	193.165
UBA6	Xelaev18005901m			1052	104	C	8511.07	8658.5	8468.62	8488.23	8534.86	8580.12	8367.66	8589.9	8522.53	8559.58	2376.18
NPLOC4	Xelaev18043691m			1053	36	C	2542.4	2630.94	2600.14	2551.45	2603.74	2629.11	2496.64	2664.61	2603.62	2642.34	1763.5
NPLOC4	Xelaev18046467m			1053	8	C	355.365	368.312	349.842	346.549	363.255	325.137	341.866	351.445	354.911	337.677	221.773
SLC30A9	Xelaev18005239m			1054	6	C	370.139	425.22	416.091	412.233	375.738	411.441	397.074	425.873	372.998	399.229	210.182
SLC30A9	Xelaev18009019m			1054	3	C	351.574	383.199	353.228	389.846	359.804	376.799	362.86	387.646	358.91	369.994	214.114
AARSD1	Xelaev18043837m			1055	28	C	2442.45	2509.43	2528.44	2501.75	2461.65	2569.18	2502.41	2415.96	2451.37	2500.38	869.087
AHNAK	Xelaev18039314m			1057	2	C	54.2048	156.125	51.1514	33.7621	31.5224	19.5729	14.924	21.0763	35.0204	13.6165	744.614
PFN1	Xelaev18019511m			1058	98	C	5532.29	5460.34	5522.76	5155.09	5217.86	5298.98	5372.54	5773.88	6308.47	5150.25	4055.32
PFN1	Xelaev18001015m			1058	101	C	7478.51	7454.36	7740.99	7559.5	7423.1	7567.06	7556.61	7354.98	7676.63	7535.39	5153.56
GALM	Xelaev18026646m			1059	15	C	1109.38	1344.69	1150.24	1161.91	1169.35	1206	1195.24	1214.94	1218.14	1270.5	516.988
SF3B3	Xelaev18022820m			1060	54	C	3850.84	4029.78	4181.98	4054.38	4188.82	4281.15	4287.37	4172.79	3994.19	4170.25	3919.18
RIC8B	Xelaev18016855m			1061	6	C	693.501	719.717	704.063	728.816	752.569	748.211	731.611	697.732	697.031	715.395	470.005
RIC8A	Xelaev18037787m			1061	12	C	787.727	772.477	808.612	776.076	783.582	816.646	793.615	825.097	913.732	878.7	981.201
RIC8A	Xelaev18036054m			1061	4	C	231.27	217.343	224.325	216.84	221.463	242.291	218.287	230.494	232.128	246.258	321.722
BZW1	Xelaev18047346m			1062	66	C	6234.58	6043.63	6188.28	5930.52	6221.46	6006.19	6081.14	6216.67	6215.26	6033.3	3093.29
BZW1	Xelaev18044907m			1062	9	C	644.926	668.098	622.749	673.397	662.121	655.401	606.599	730.566	634.87	656.418	401.305
SYMPK	Xelaev18042377m			1063	49	C	4766.6	4764.74	4610.78	4444.3	4298.34	4277.3	4191.11	3943.44	3897.53	3920.15	1844.36
[truncated: 6,551 more rows]
