# Supplementary material for: Decoding protein phosphorylation during oocyte meiotic divisions using phosphoproteomics
Source: eLife. 2025 Jul 17;13:RP104255. doi: 10.7554/eLife.104255 (PMC12270485; doi:10.7554/eLife.104255)
Supplement: Source code 1. [file elife-104255-code1.zip › deposit_code/Leon_proteome_newDatabase_20190115.csv]

ProteinID	sample_1	sample_2	sample_3	sample_4	sample_5	sample_6	sample_7	sample_8	sample_9	sample_10	sample_11
Xelaev18009768m	399043.3814	456103.9484	384481.3781	474601.8392	373207.2667	400021.1167	495709.1607	548576.7751	551063.3791	512615.0244	476075.1097
Xelaev18014867m	474174.2673	543746.6865	405520.966	463243.6634	454926.2214	448237.08	377676.5686	398722.1489	432311.4199	539682.9541	540841.2335
Xelaev18030703m	487600.7142	427844.7849	511936.1999	453210.9736	497308.274	430982.8208	448163.8281	437890.9578	470129.742	403498.719	447753.2498
Xelaev18030053m	470269.0496	522535.5973	521331.7248	511865.5587	444659.9461	481000.9055	438037.6216	389525.0707	450526.0988	383378.1477	371916.3087
Xelaev18026397m	1072606.785	267852.2988	436716.8764	590393.2106	567102.0545	393221.0504	407258.4198	352375.4909	401325.368	184373.5069	146742.3925
Xelaev18005006m	468500.097	466887.2599	543540.4867	491213.6921	492933.8198	513240.6767	412065.5768	394976.5098	433403.9129	405660.9405	371738.2186
Xelaev18008524m	382634.4368	452303.2479	302650.6964	342614.4691	347067.6917	372675.7975	542016.4161	585212.724	506949.2398	702608.3016	657290.511
Xelaev18018020m	400723.2668	424369.6328	382886.8882	419447.8776	401111.8604	416996.8575	501583.9298	549806.7773	512504.3738	562736.7815	536034.5161
Xelaev18021206m	478934.0119	435681.6447	516024.111	424776.8352	509095.6045	439628.4168	429991.2606	404438.0138	499661.7303	398131.5025	490012.8799
Xelaev18028434m	456609.0674	373174.2638	440285.2344	371277.2609	442193.9161	305516.4208	529094.768	491728.0949	501045.6285	562240.121	664454.4607
Xelaev18022892m	469389.3432	321629.6246	359181.3752	379856.3303	428975.037	468942.2218	524782.7558	425323.5032	521486.9658	838412.7897	433004.7116
Xelaev18034370m	472253.1174	451831.2025	431812.1077	439197.2348	462761.0435	434494.9769	461021.4884	427421.9484	492995.7566	480420.7864	505584.937
Xelaev18026487m	419606.3599	454728.4501	496450.2163	475086.9211	460428.4201	543552.1177	477441.0024	471825.2794	418999.6699	398817.3537	392646.5921
Xelaev18028191m	399940.2981	419217.808	384255.5915	386936.9013	445395.8851	404348.5753	533170.0028	557103.757	537643.1353	527294.2411	490967.6358
Xelaev18025548m	403641.8629	363863.3119	343841.4418	310302.8291	366527.0034	321928.3482	585191.0075	552066.1619	612891.8513	643878.2396	680390.9605
Xelaev18024637m	494776.9093	538527.8332	552032.9342	413451.2785	380512.518	499076.1457	478205.9335	407359.9324	415697.1473	363990.4897	471541.4226
Xelaev18043622m	575064.1004	559631.5533	513034.5734	462232.9072	433829.7655	400886.289	386038.7869	401205.9041	358842.548	445212.0787	491178.1324
Xelaev18015356m	739700.1104	263667.8768	457898.7256	276843.5189	322637.3105	570504.5989	680473.6608	650688.696	381056.8289	547581.1813	113452.8191
Xelaev18014289m	456057.135	501388.4741	410514.9834	417167.728	451360.8363	412076.4241	481292.8355	503268.3979	471462.004	488913.8506	458963.5422
Xelaev18023960m	435754.5898	433174.9792	458044.3555	451039.9233	473243.1576	458703.1712	491817.1459	466336.5957	474063.5013	466553.9226	431466.8534
Xelaev18022833m	495938.1779	516565.4504	490382.636	497052.0398	472810.2243	477790.6282	416121.0484	411191.9255	408975.7087	409009.6177	403992.0773
Xelaev18045497m	440787.1401	392777.8372	413967.4474	397822.4532	427271.5903	403927.8285	491921.6364	491524.385	489547.5778	571411.5708	605277.0879
Xelaev18006082m	439416.4176	490153.5433	441855.7561	470437.0363	479864.0265	467165.0663	416315.3279	460372.4637	495602.6863	436498.8722	423737.3492
Xelaev18024191m	599560.5044	575437.3691	590541.461	428373.6071	483997.0724	393741.4295	343339.6544	264740.1601	382249.5039	447269.3894	517846.4338
Xelaev18011704m	454384.5563	402046.5549	503135.095	416398.6836	514427.8268	484941.7114	510410.1968	404758.3354	497663.4083	414949.4233	417809.1889
Xelaev18041701m	505351.109	573453.103	506927.9866	411871.0443	417973.8306	533818.1576	371462.6202	325662.6134	322754.1041	552291.3192	572121.5612
Xelaev18010175m	475612.5253	452321.2113	540208.7496	459800.9213	490485.146	491773.9732	368953.9948	322180.1352	465196.0741	483506.8193	502284.7317
Xelaev18031672m	562568.7407	481980.6043	521037.1173	486267.2704	454572.8783	463716.9967	418294.4372	418257.2208	399038.3059	397498.0986	386797.925
Xelaev18026396m	623335.2629	360846.7236	469233.076	459228.358	458708.111	456359.0724	431589.2545	437176.9475	499013.2396	430575.7558	376707.1977
Xelaev18030932m	499258.7602	499433.2929	501559.6687	475833.8687	453857.3781	496898.9837	443458.6059	421902.6845	376625.4584	420269.0936	424643.9305
Xelaev18017384m	464618.6391	471695.6081	483967.4939	443799.4347	488907.6986	474705.6712	441560.4306	441183.205	478011.1243	420739.5334	402764.6104
Xelaev18041253m	427653.1823	524308.4744	426620.9384	456262.8034	435394.399	496212.4121	428932.5133	488299.6412	388939.9127	556969.0836	438432.6269
Xelaev18025810m	435001.6678	405837.8198	350068.0801	389261.4322	453774.8727	413095.8332	493686.3163	558978.9341	469930.234	532181.9851	616366.6425
Xelaev18003293m	431355.5537	382638.9904	528233.3385	492295.0037	500146.0315	452965.7522	453843.3693	405858.5959	455301.5619	485483.2682	460941.3826
Xelaev18036980m	475623.6812	470901.7206	516637.3914	405592.7309	445967.9418	439908.0758	460211.8761	429032.2062	489227.6331	459156.7273	446398.159
Xelaev18005371m	516981.5231	538580.3576	562563.7243	531548.9703	509997.6447	530929.5347	351666.3584	361263.0229	347405.3042	345471.0563	363668.0562
Xelaev18006966m	466467.1721	559234.4384	437307.7896	553078.2911	425905.5289	440401.0294	408112.3384	385290.8887	527025.0104	383686.1229	400986.2453
Xelaev18031110m	543182.2716	495507.4169	500354.5706	438194.4764	477676.8623	405231.7003	434852.2406	395925.8276	460236.2811	407261.8436	453506.7048
Xelaev18015777m	404601.6113	438401.2092	381327.8719	417944.4935	424765.5091	394659.6272	515958.6104	513039.0504	507184.1019	564243.3421	546283.6212
Xelaev18000573m	485427.8132	461338.0101	492331.0972	479074.1996	484964.065	465253.5694	440395.3442	423035.3915	433733.4284	413668.2422	435102.6542
Xelaev18037680m	450657.2228	493186.4776	496627.6773	491988.4003	445597.9957	504291.1489	411126.8645	490667.9274	393957.9188	407756.9923	428034.4683
Xelaev18016649m	494266.6005	555206.2115	504739.2211	442992.7671	524499.7852	482525.8743	367601.5081	423814.7887	451270.8649	364555.0978	360729.3977
Xelaev18023192m	468294.0405	436316.8648	468394.9127	481441.6249	438784.1158	497860.4343	423160.8748	509882.081	425035.8969	490785.2863	395226.5882
Xelaev18047575m	629841.6788	400410.4944	460317.6879	517909.4871	518679.6691	456358.581	410687.2306	391129.6735	443162.7226	353952.4758	387961.8686
Xelaev18030528m	540734.5423	481215.3597	522064.2912	464914.7534	473053.467	461107.1161	419735.8841	430129.86	390722.0523	395308.5135	421916.2105
Xelaev18046471m	488934.7247	470034.8889	533091.108	413650.0684	466178.222	434137.1489	466374.3217	412980.7375	475643.7788	411507.4689	448790.5684
Xelaev18026507m	368498.7966	328862.5789	480771.3141	442946.032	484547.8159	520252.8538	507290.9955	511494.2732	484575.5181	555784.8455	383945.706
Xelaev18004235m	500538.3565	486193.2659	497148.1221	475168.6821	462135.7026	467335.8436	457585.8525	428955.9122	423544.7914	404312.68	398723.3304
Xelaev18037480m	449521.1532	459714.8646	443209.3369	439060.8251	454775.8573	453388.4756	466040.4309	456232.5658	487604.0057	475142.8053	465637.9266
Xelaev18039765m	526467.236	529049.7957	590550.8908	436421.5263	446315.9067	447016.4908	407494.4719	409690.0377	408167.7233	366421.3232	424610.3318
Xelaev18044383m	464864.9874	456694.8097	445964.6278	447608.0353	501561.2704	429619.7565	481660.4473	466641.6419	479994.4789	416574.9672	426267.4978
Xelaev18036709m	470938.5134	449331.1768	534998.1418	447615.2702	486772.5136	448563.1894	477731.4293	412941.3379	471083.9111	395076.4864	410672.3324
Xelaev18024227m	484161.6165	476026.1199	503103.9896	472355.3344	456153.4021	453096.6689	451245.3913	430650.3381	448653.709	419139.1393	418206.9938
Xelaev18002597m	480674.4279	494962.022	491783.4245	526605.8479	449664.1524	472195.3155	431310.6355	442001.3016	403687.4146	413873.5525	394032.0033
Xelaev18046869m	570342.3738	374996.94	450929.4489	478459.2285	505499.286	456559.6412	485432.6761	410636.2095	436630.7281	385815.134	454757.7413
Xelaev18004715m	446321.5875	409096.0336	435616.0743	439218.3097	453657.3707	441823.3836	499831.0398	499460.8896	481029.2257	510263.8686	443926.8144
Xelaev18006532m	472332.6649	461367.6155	497788.1596	452374.0183	482754.9603	504581.4231	445067.3203	411143.5651	458062.6976	419134.8138	408567.058
Xelaev18036700m	420909.612	461911.8214	506845.3496	508826.171	465202.6183	516161.7963	478171.3544	417911.9171	396722.7933	446269.9471	403343.4021
Xelaev18023619m	554121.2159	443559.7849	497229.9605	504310.7264	471515.518	405615.8489	438293.7017	420383.6267	438210.0004	404610.1775	423427.21
Xelaev18035017m	475180.688	557866.7056	436742.6728	410648.3415	415285.7896	431903.4845	465713.1785	476994.7801	421872.3505	489030.4174	472323.4339
Xelaev18026300m	501496.3357	435581.6146	516950.5999	495379.0495	481233.3604	486315.8409	404633.283	402672.4725	450684.0657	411062.4155	422089.356
Xelaev18005359m	475944.8013	487223.2624	462384.7309	508196.8248	481575.0817	477126.6614	436930.3746	427082.4063	420556.5528	425274.2086	406180.6806
Xelaev18044625m	457515.3773	475468.1784	427804.0207	443403.5134	451619.5537	462921.7607	466133.035	461566.8446	478436.1116	452239.8284	464927.186
Xelaev18013120m	540357.0031	772463.6647	526216.9628	496970.1054	468453.5001	549158.3207	277187.247	330934.1676	274529.113	376940.7876	339415.6276
Xelaev18029229m	502202.0218	453899.6761	582047.5583	437661.1554	475458.6495	451513.9663	421162.4948	399651.0086	425180.6502	418453.3322	453541.8836
Xelaev18023186m	437400.6977	473643.0678	432734.7474	464293.8861	427129.065	442006.607	480784.5005	511863.9168	486436.1073	438229.6685	437666.1639
Xelaev18010809m	499807.7442	493942.3212	506799.8773	437443.3454	462249.5154	434125.9814	378121.3321	383376.1491	388367.8603	526497.5117	573140.9621
Xelaev18006547m	473998.2439	446022.1384	478750.7465	469664.2469	468247.5624	461770.0279	458031.5907	445180.4619	467033.2951	421668.727	428947.8705
Xelaev18039573m	433419.0933	467684.5003	432094.4568	467259.8327	447675.4998	496834.879	442189.686	466450.4767	470413.0858	484235.8068	437536.723
Xelaev18016372m	477087.1211	475583.8131	436805.846	496520.1956	443000.4438	507069.5956	450220.0276	486375.7699	427322.7717	426176.3446	382566.4683
Xelaev18014986m	432454.0824	445829.8294	438765.0696	418825.0493	417092.0752	416548.1525	444337.6408	461978.8219	433353.4623	607736.0397	619356.8222
Xelaev18045940m	353254.8616	558538.1258	360844.8986	377742.6925	295155.6071	299727.2588	288322.2092	298536.6184	308099.6428	1120312.291	1184258.107
Xelaev18007956m	535684.8385	493553.2988	419505.7027	411080.5311	555691.2541	458704.2875	414267.648	300783.6719	373522.1798	616960.9893	513541.2631
Xelaev18025550m	419147.8532	464548.4632	461882.7597	417919.0305	434719.095	448821.6846	449822.4343	479207.5763	491955.2469	506523.532	498025.7012
Xelaev18018686m	559635.3593	415596.182	475985.7189	446059.3812	461063.0577	388116.1873	460075.802	436633.172	435246.9083	409567.2653	556562.7677
Xelaev18038679m	161535.5588	178962.2757	392557.1417	476929.531	677003.7898	859368.5738	369403.3178	498042.7738	556543.2278	591406.7984	318244.7428
Xelaev18034837m	456133.9333	553011.558	526891.6864	477217.0376	389982.9615	538732.8668	409120.6602	549033.1029	364332.3607	372342.1757	346703.7173
Xelaev18039083m	512349.0627	538813.4819	574879.0562	543758.2668	501729.8345	546087.5001	361748.6534	371162.0561	336618.9508	314118.8491	344631.116
Xelaev18033196m	489178.1678	499892.4245	473521.1577	456215.4401	435385.0161	443125.9046	457143.0621	469455.3719	424876.8799	424350.597	451780.4159
Xelaev18023987m	462844.4038	479355.8496	458861.3763	412777.4467	424289.6288	426691.2342	471318.4041	473528.975	444288.4825	504890.782	514877.1922
Xelaev18034544m	471546.1873	414244.0273	482407.7574	459698.7213	502849.3897	506688.9423	432073.107	451689.3138	453680.9789	403114.072	439871.8579
Xelaev18015491m	518778.2537	521298.2482	400185.8125	411338.1524	417423.3162	353586.6947	475003.0792	457937.2303	471712.2994	492953.919	552069.9347
Xelaev18030865m	431982.4775	485081.5617	462397.2352	470401.9121	473131.5108	512598.7048	424407.2916	459017.6064	423737.1555	472845.7087	418840.0808
Xelaev18000600m	484367.9301	405551.0716	497777.0585	408638.1072	521294.1606	458111.7806	423559.4615	305188.2036	536143.5965	441239.4734	583301.8211
Xelaev18046180m	460313.7645	479067.4007	508120.7154	519037.6355	477646.9836	537694.935	379096.4118	429049.2007	385064.419	403337.7668	429854.1386
Xelaev18006106m	499254.0337	435699.3144	620499.5031	492374.3341	529359.977	380094.3827	449307.105	346560.8753	445877.4775	364852.2452	423494.6552
Xelaev18003708m	549452.6158	511898.0192	537831.6803	473006.8911	502822.2239	451081.4234	452079.5066	339423.5578	398196.5686	292688.7648	466414.6464
Xelaev18044870m	530559.309	586927.9888	577199.6657	512608.6671	508863.4043	551801.7944	341827.1888	351827.6101	306263.1855	337800.6846	345230.8046
Xelaev18009334m	439383.7501	450107.603	479981.3076	501205.6713	486863.4565	543401.7062	406696.0118	434140.835	417026.7371	431617.0585	432872.2066
Xelaev18030757m	450329.6754	468048.7807	439532.3446	466286.8272	455903.5314	478643.9657	473664.5938	474398.3814	447110.3253	422435.5241	453077.6514
Xelaev18047616m	498280.2665	482419.1156	564030.5398	422558.5688	484893.1125	485886.623	441088.6535	355688.7397	465875.6796	359659.3553	438492.3291
Xelaev18017893m	417248.9264	397526.1743	426705.4639	418772.4416	423257.6725	409892.5717	494915.0064	469634.8828	483768.7814	570392.0321	616569.0109
Xelaev18044124m	444044.2523	412537.4878	443766.1027	474073.8378	449987.319	477481.6482	446166.1668	473311.0449	456068.5717	523180.5425	466005.1456
Xelaev18039395m	460635.4717	497580.4668	432690.8719	341717.6906	415925.6718	463269.3938	478128.1646	499249.1467	524825.5321	441046.5088	502000.1702
Xelaev18046438m	440994.0543	529816.5529	496299.8182	505058.8608	476752.9957	478128.4788	431763.017	420925.493	389445.0208	458364.3281	386065.2361
Xelaev18025823m	508743.7973	548140.2095	533742.9955	471390.4089	427441.7353	405952.1485	465740.6046	442916.7453	406711.7495	354596.3317	423284.182
Xelaev18010985m	393325.1094	478536.6804	384400.0418	415511.9249	393983.5455	400012.8633	471089.3697	518494.523	544513.4009	591430.43	516977.7033
Xelaev18037794m	213348.0643	223908.3141	240822.723	264301.4399	393360.9575	400646.7748	600134.8718	804023.1098	785242.1284	729786.9936	553253.9176
Xelaev18019093m	504263.6318	503973.5727	495491.5215	463524.9253	473900.1803	473001.8208	409819.2616	434867.1961	435906.6657	410750.8069	394860.7495
Xelaev18015103m	534421.1742	546302.5059	477849.1727	461627.4298	446509.2375	430780.1288	421247.94	437705.5654	407141.8045	412447.0531	430965.8571
Xelaev18034469m	440115.3557	438827.849	513093.2286	476888.2768	483874.02	453539.8287	476129.7535	454327.7549	452985.5841	405577.4263	417212.4388
Xelaev18005003m	459785.7962	418770.4313	517074.7187	484135.7119	471843.5653	467068.2157	480169.2314	452615.2831	442967.3049	402054.9852	414650.1683
Xelaev18023660m	445823.7005	451813.2894	443032.9678	447292.8314	488581.1542	473772.6238	437661.2334	445538.7209	485962.5377	464232.7062	459396.951
Xelaev18029577m	479629.8477	455301.9851	460034.6694	464547.7313	430296.1343	429823.0158	496804.268	464775.0827	452135.8311	455167.5691	448969.4025
Xelaev18034423m	454387.4062	449834.9249	427173.6262	451953.911	472371.2853	438525.1748	455572.3085	470006.619	459805.9489	497952.6196	482340.8573
Xelaev18010611m	476491.303	414066.0504	476700.4376	431960.2369	545428.5139	448390.3291	453559.1175	420574.3575	484556.5324	369969.9885	499022.4837
Xelaev18015121m	518546.5004	441856.8666	543845.8221	451508.4262	460583.4926	479895.3688	470172.816	384242.159	442301.9711	368641.4509	442729.1103
Xelaev18013053m	437302.4371	468599.4681	486827.3254	498791.8374	462033.9005	507297.6516	437679.6475	465204.7727	430886.7436	414695.6921	401141.086
Xelaev18001582m	485300.9501	475962.4519	460342.8258	492981.0473	420219.6092	531923.2082	395907.7498	454015.5323	432703.3896	475438.1685	404100.9859
Xelaev18022777m	461222.6526	428907.0128	482020.2541	456907.5966	458363.1844	473684.233	485010.1309	461185.8698	465161.5582	448243.2912	405632.6611
Xelaev18017398m	466194.2712	370105.1986	458940.1698	490291.0231	455060.3349	477180.9061	492270.6357	491553.8174	503532.3393	435898.2515	374883.0106
Xelaev18045683m	437557.5214	435083.4039	446630.9181	470982.8402	471280.5649	457529.2161	479692.335	441377.4712	493246.8416	435060.7952	469454.8137
Xelaev18037901m	416950.4467	499918.0731	376304.6756	353663.2258	385295.72	376284.0392	523294.732	560624.0441	550415.5752	557557.2967	495742.0996
Xelaev18035949m	436329.8472	499963.505	475959.7829	450807.2262	492323.114	476620.3567	456253.1193	443485.5766	434377.805	422325.2933	432390.7688
Xelaev18022937m	194217.3611	177692.2129	155064.6887	209926.0477	209496.4363	211174.9949	501028.7711	504333.9301	393662.7123	1554007.244	1652157.649
Xelaev18018744m	487198.4598	518513.4913	390267.5516	366032.6698	397090.1552	329314.6445	446546.5463	469723.996	502750.4195	588258.6488	633118.6234
Xelaev18041763m	491156.9069	487339.3976	483301.7212	466959.6298	436892.259	430438.1751	452932.5827	462736.0531	441299.3947	426057.8239	442769.1091
Xelaev18030721m	510508.1481	592242.456	485053.854	478629.9452	453823.752	457600.5106	342514.282	344686.5837	379600.9432	509039.4623	494755.4623
Xelaev18036987m	426298.8493	446748.8365	387177.9992	441880.7731	400079.5757	436929.1597	487484.8353	518400.0899	465965.0511	589949.0786	502175.1171
Xelaev18012918m	486518.2819	461864.2022	505821.4835	467215.7589	478029.1586	466684.7197	444370.8252	424109.7574	443629.5882	402052.7688	430190.2883
Xelaev18042408m	485886.0473	534268.312	471225.3503	462967.1848	453691.5926	474368.5631	413357.488	394217.7853	414240.9847	475049.4766	458806.9795
Xelaev18025750m	388440.5244	414136.812	330030.6562	350717.9686	383570.491	365260.4901	539790.7118	533294.883	549375.7513	643459.9133	680958.5692
Xelaev18045560m	365199.4771	394543.3549	469803.8745	455289.8296	428848.4991	533239.9776	438780.4202	536672.4573	535723.8894	522967.3051	371529.9326
Xelaev18023257m	493872.2546	472743.912	459002.3148	460877.5279	459250.7418	470468.3955	445799.4853	451959.2449	440836.2058	438731.3908	430154.2629
Xelaev18013102m	438995.4823	467352.3206	438705.2678	443806.6555	433996.0864	491486.149	461365.9851	479977.3243	444121.1154	491213.0959	467669.2298
Xelaev18044576m	484573.4679	501043.9042	430629.4024	543688.3256	440671.6184	444731.5892	487275.9764	458248.3558	394001.4178	377232.2536	439959.8763
Xelaev18044260m	486856.2236	465651.0681	434977.8091	476485.5874	481579.4445	463789.079	433164.4145	493683.5233	405819.733	469319.2349	417790.9773
Xelaev18016633m	350295.0283	379169.0964	272785.197	259336.0155	318157.6986	248138.3982	429891.0025	377518.6348	421421.3832	1079681.317	1365884.09
Xelaev18016290m	505897.7424	421912.2175	532871.6813	453448.5523	498557.4027	427740.4635	446654.1495	408767.8458	489678.0428	372998.3782	445596.058
Xelaev18031091m	518084.0797	559924.7027	422843.5799	466636.5041	428448.8439	472175.5447	413116.8891	470705.0224	409480.3125	418924.7286	432471.9063
Xelaev18005064m	866935.338	908903.1966	494547.0973	362325.727	330071.2196	294422.9983	296439.8231	267878.6162	290528.2989	296058.2873	554620.6561
Xelaev18039773m	467414.8202	464032.1956	501059.339	481212.0971	449766.7102	448964.1108	467164.9965	454798.035	444291.2598	403289.1805	431643.6248
Xelaev18026434m	403072.141	426553.7688	418141.3403	387985.2428	438730.4576	442943.7919	506666.2719	454592.2661	514413.1662	556688.7048	562538.7254
Xelaev18025669m	423170.6162	432066.4901	433848.2055	433683.3708	465087.1267	443869.6772	468949.4915	479857.1316	480660.8841	506754.6945	506569.8624
Xelaev18017755m	477318.7682	375675.058	507623.4561	510766.1624	428276.8529	467547.3419	415184.7096	446703.8926	456563.0137	487859.6481	481411.0537
Xelaev18010652m	460750.1417	490632.3549	445777.4743	464852.5618	458601.5429	526602.0194	444109.3165	473604.1194	405168.1849	404732.2047	445806.0874
Xelaev18029801m	477098.9398	451023.2978	535777.535	415001.8463	486432.3685	480111.9478	455256.3774	416300.9674	476413.5941	358871.8285	456256.6121
Xelaev18020741m	402632.4985	461667.6742	352383.427	425597.1877	394605.9655	404577.9009	484006.5215	584617.3066	473800.7981	574922.1048	556502.3367
Xelaev18013978m	478129.836	425674.2469	510352.2386	477317.6947	415337.7461	425279.1845	475868.2263	516271.7449	426979.5986	461951.404	419640.7116
Xelaev18006502m	508660.6697	524347.85	453047.2156	471152.7651	430469.8782	499801.0705	376316.7357	383716.5491	359109.5965	612853.5428	462410.5571
Xelaev18017545m	460687.6999	471627.8876	456569.3688	470148.0436	466410.177	466553.6807	465400.3479	496130.7725	411090.2574	432047.6589	426680.378
Xelaev18042814m	385849.9676	377139.3213	528410.5468	443026.2577	501805.864	527390.2805	455431.0926	442989.4777	415974.5191	471145.0934	521588.2694
Xelaev18043840m	450667.6115	425400.1058	426005.1155	422337.3263	460004.7273	436465.5806	442068.3154	435542.4013	499709.1807	529243.3825	568062.6322
Xelaev18009665m	461772.6352	409435.5399	434756.6893	486568.7687	439654.1712	387983.4445	566612.7674	468919.2332	501857.459	425527.2851	447405.5144
Xelaev18021878m	476188.4579	418395.0112	540955.2746	425990.9885	506345.642	366114.9871	535176.3669	399142.6719	462897.2127	451241.3021	452828.9085
Xelaev18014861m	449174.0544	483846.2245	418573.738	444780.7643	417086.1684	397649.7772	502963.7205	523661.0329	468978.0624	467552.0936	478139.8851
Xelaev18014946m	423086.9544	419998.7204	459837.6733	418837.1964	405416.59	427816.8697	494328.5041	556844.1893	501655.751	500904.5005	456902.2711
Xelaev18007676m	500239.3377	484183.9935	559168.1315	441352.6353	472747.1368	498946.2072	411800.2066	311039.5257	406143.9696	394781.5864	559293.128
Xelaev18027167m	453432.8716	454417.0863	476942.3403	466840.717	465451.4618	477790.0173	420429.3859	431258.9526	441692.0823	493469.56	472001.0709
Xelaev18014525m	454181.9196	450722.3667	480349.9046	461515.4976	489597.2263	443864.2344	462189.7041	381884.0826	463847.4745	482343.2597	480605.2335
Xelaev18020390m	480311.4179	475201.1676	504335.5353	504766.9079	469733.541	485908.0574	414143.546	417167.6268	417970.9649	411143.6901	429457.5687
Xelaev18039699m	469585.4179	485794.0375	459901.2433	516621.2449	482940.1949	471301.3751	433264.311	465097.7691	434803.0933	403693.9734	369014.1462
Xelaev18038095m	462178.1471	526581.5886	521774.3436	496484.7977	473622.5616	492555.0727	348451.7445	427978.5309	403151.7083	467699.1004	395451.2161
tr|Q9BHT8|Q9BHT8_PANBO	9724.698288	14092.03625	11924.14927	10100.35724	9816.371159	11928.58404	13574.63894	17916.44015	41867.22511	3326669.045	3307629.72
Xelaev18011509m	485571.4637	572898.1994	459400.6379	510570.8601	521422.3825	509023.8772	325885.3131	341345.9118	345129.2319	497185.7979	467567.5607
Xelaev18017961m	416887.5859	483016.0759	392293.2537	417921.3998	411674.8234	410422.7319	491000.5849	517330.9043	469889.4737	535277.0442	552358.2935
Xelaev18047433m	447823.7435	456374.6417	464559.1054	436393.8216	464290.3658	450529.6618	518053.8806	433129.121	480163.2656	423240.48	458552.835
Xelaev18031317m	482341.2025	453192.463	490756.47	454713.0714	448133.871	419728.1638	488592.0772	437215.0467	455121.4223	436467.2162	468751.2073
Xelaev18023889m	493313.3908	510300.7273	565358.0954	498213.0069	465930.9157	430319.039	405513.7886	430629.3963	396309.0369	352671.7336	441556.7489
Xelaev18038536m	506870.4083	554786.4588	529025.5453	521090.2657	512554.083	421633.0497	397144.1102	401860.9246	368999.4721	312771.8351	443428.2115
Xelaev18041585m	499500.8881	534661.3055	455034.1048	460515.7631	423981.7839	443306.1363	386770.0492	392541.9318	386767.4807	556646.2355	546167.3998
Xelaev18013132m	456179.249	446168.6153	431734.234	479133.6944	449959.2298	453256.8901	461065.8876	509765.4589	446966.9253	464716.8703	439881.3645
Xelaev18012403m	489782.1731	415768.3729	525830.7537	471345.3794	471386.8397	465679.194	453746.3021	400782.8585	428778.5709	431610.8043	480171.5124
Xelaev18046612m	485249.7741	557134.179	493901.3083	522186.787	483336.9446	515250.4928	369770.7596	405274.2471	392947.9416	396164.657	358310.7878
Xelaev18020021m	475638.5969	467785.9664	472510.2975	458897.7693	461006.116	467156.3357	452324.0867	439701.434	439856.2261	436530.2439	460995.8679
Xelaev18017829m	442968.1377	481602.2623	504393.5995	464398.0816	422534.9489	425476.6496	479154.2139	473998.656	449326.167	448445.5175	441413.4953
Xelaev18039019m	421533.3315	474504.9432	473214.0972	484656.1194	470071.2514	504667.6215	423907.3188	483086.229	422413.2533	458445.7332	411943.7813
Xelaev18039676m	462447.764	488290.3263	451374.3064	434870.4682	453184.6838	429705.225	464930.3707	444612.4826	464967.687	473846.8879	483246.3657
Xelaev18044803m	354932.7208	375022.7967	389440.0762	397395.446	415266.8282	374798.9158	532921.6446	536236.2055	557633.8125	628088.2873	586054.7943
Xelaev18022126m	437123.2383	468529.4281	480761.1027	462016.88	526506.8368	450675.6068	444109.2347	405270.2759	455831.4751	428522.8495	470398.6231
Xelaev18026087m	489595.6165	449269.1474	497248.859	454259.9472	500358.6839	433825.143	450599.5689	429721.5635	469697.9127	406425.5468	430415.3184
Xelaev18038567m	507496.4151	511698.884	483069.1253	501009.2735	446211.6471	443855.9912	450932.0587	428092.4341	398558.7712	398762.0079	436469.2293
Xelaev18005444m	269223.1616	413995.7853	233743.7929	254198.9363	274375.642	217125.9794	424000.3624	435458.4049	430237.197	1301285.521	1310501.225
Xelaev18004503m	464466.2269	467043.1352	477150.1579	490604.2114	478177.2456	468354.8298	435231.3346	408163.2519	486186.1221	398966.6316	435911.9032
Xelaev18020115m	455147.9864	431420.7239	341953.8274	412245.886	478928.8534	457980.0113	404231.2989	538284.5174	490998.2934	643731.7651	446054.4948
Xelaev18009398m	460092.2717	362171.8677	486192.9188	427312.7113	395317.4415	400324.9669	495352.9171	461267.2093	511305.6905	596046.6938	512392.6525
Xelaev18015072m	436421.6036	549880.76	438521.4372	519141.4166	454693.6257	482379.642	420605.1475	494160.9521	411420.1779	427768.8112	364320.051
Xelaev18013138m	451176.1254	498538.192	438958.9285	467829.9779	442209.1041	469917.3314	445436.2896	460518.4868	429484.291	483637.2057	460464.2148
Xelaev18026520m	424831.6782	488454.0803	363653.7622	464635.9025	366638.8818	405250.7722	487488.3773	539391.0694	446981.9306	593178.2837	528011.9689
Xelaev18020799m	420737.9509	499136.7246	421301.8694	399695.0536	398364.4059	434728.3269	454401.8317	534079.8786	478239.7693	524568.5241	521733.2058
Xelaev18042089m	391697.5736	413033.9692	388693.0048	399883.5433	400421.3359	428389.062	509389.9671	561224.5732	484046.3936	609357.8646	541837.0543
Xelaev18012771m	476454.5648	471811.7725	436522.1455	423542.4068	459112.8359	461706.4582	460675.3451	470785.29	479958.8714	447555.2408	447676.4491
Xelaev18002785m	454628.4921	514410.6112	559312.722	497747.1535	440390.7123	450300.717	493430.704	355154.6183	381368.4335	447503.4578	428682.1751
Xelaev18019895m	455363.7279	463640.3179	483058.8572	484214.9145	491327.7417	494081.3144	418914.0042	436032.6949	471474.88	397335.5828	408391.6499
Xelaev18011665m	462791.0942	435751.8705	491448.3386	468605.6582	464764.2552	482034.9954	469359.1486	428561.0279	450214.5188	447580.9217	428485.8458
Xelaev18045183m	1450454.09	428818.6261	967744.1176	733453.6095	145336.0587	133055.5043	52111.2756	99023.23871	79845.33298	52709.08127	736790.8869
Xelaev18039625m	472998.0062	437861.7621	434057.2489	431857.5906	443544.3741	436002.7882	501053.4884	485224.1931	464129.6803	460656.0948	485580.9621
Xelaev18031604m	471947.7692	456324.3437	464835.1421	502399.7403	473230.0714	409691.0999	405038.3231	477929.9911	433372.3041	497066.3456	451361.8008
Xelaev18013932m	556927.3973	612396.655	555204.7317	448377.99	366254.3325	434388.8956	332388.3452	463574.5286	361913.5697	471891.3193	414913.0669
Xelaev18016236m	607220.9388	733249.3809	435743.3595	508005.5475	513354.4554	498925.3913	289794.502	292741.1339	293861.9396	387411.5196	407066.8073
Xelaev18027432m	715345.0989	622977.7256	464294.0112	357869.2842	349120.2758	304338.2749	348509.6255	308150.752	318649.4887	566927.2641	778922.9612
Xelaev18044094m	562625.2279	549882.7521	539467.7568	548570.9039	498572.0684	437362.073	403893.1933	374457.6228	340718.9284	261639.1397	428253.4032
Xelaev18032489m	404841.9061	807901.7406	428517.7917	914872.633	341401.9946	398674.2709	334877.7576	297583.867	430591.6081	228960.0569	283286.0716
Xelaev18026709m	468294.2829	499956.2813	514803.1228	463152.1352	423616.1687	419151.5811	475994.6198	461463.6915	458285.9809	447321.2683	382430.6149
Xelaev18018302m	394210.0631	434199.545	427433.2818	418126.4522	430980.2268	389604.6302	478923.0975	477046.4033	521067.1175	569768.411	573966.5777
Xelaev18036795m	513035.2968	484975.7092	526205.3126	468203.1252	468808.01	478006.6268	427770.6101	445641.0969	395049.6743	360264.2056	425551.5476
Xelaev18031132m	454891.6573	436018.6025	487193.0617	442872.0403	505210.2591	505841.4225	430459.461	480350.7752	453440.4532	445251.9029	373623.6366
Xelaev18039686m	519729.8945	465954.0803	489670.4603	495223.3808	432335.5249	460602.1541	443982.6185	481787.0854	473518.6128	403869.3478	311973.7313
Xelaev18007955m	436124.5093	512450.8488	422945.9331	432081.3004	411827.2725	409528.7973	487675.9016	510251.9679	466738.5174	501170.5409	470345.4131
Xelaev18042298m	489316.9045	451100.2469	484708.7762	473247.7755	497771.1451	443744.2485	435526.8902	412435.9456	463910.6458	430155.1535	437122.0221
Xelaev18029132m	398359.3622	308154.3651	488703.5264	446420.0973	495803.5336	481834.8933	513705.935	489498.4642	525529.5692	497192.4738	408221.8456
Xelaev18013220m	401703.6174	415129.5133	418971.7768	426033.6966	485961.3436	511135.3505	480859.9593	467031.528	477135.4929	523723.9213	466027.4659
Xelaev18025811m	445757.3374	459989.6975	510471.9759	411354.6332	426743.3643	446289.031	477716.787	486587.6643	494269.6221	443415.559	432466.4559
Xelaev18011729m	475686.2021	504856.441	493362.9425	451226.8506	467799.1921	485465.9639	402258.3932	392472.9157	453303.5699	447137.9119	457226.8343
Xelaev18037097m	409211.1577	462654.5653	424917.1271	419490.3025	397770.6673	434082.731	467082.2772	525556.4288	527790.3841	502608.3897	506153.0847
Xelaev18047449m	452722.0551	383335.6901	473878.1523	444140.9516	470310.7942	442123.507	474962.4255	451810.7987	526782.4551	471587.2524	457323.0675
Xelaev18031312m	485707.4419	496645.3522	451754.5361	440491.8768	494369.1271	475176.7438	429246.8746	426232.0925	429773.1656	437768.1679	463194.1662
Xelaev18026510m	439166.2249	457261.0863	512521.4409	481928.8679	484584.333	462254.6638	438582.0485	438130.4082	471745.4716	413103.0892	411551.3566
Xelaev18030756m	469037.2386	427325.3209	460422.2487	487722.8093	445542.4023	462336.6956	484112.0482	437742.388	464569.1923	448939.4007	447170.0233
Xelaev18046049m	503449.8382	500377.9577	467315.6305	464634.5526	457492.7285	415986.7779	396634.6846	401264.9884	425593.3686	499368.3679	530328.144
Xelaev18026559m	452348.4578	464575.3709	446144.2881	424414.475	474546.8869	490049.969	457473.7415	471487.9009	490845.1917	431132.2697	422957.7006
Xelaev18042470m	459418.8904	445061.9945	442915.1358	489096.6887	431015.6412	457760.8944	471015.0496	474665.4234	489506.1889	427371.84	438583.4431
Xelaev18019057m	404587.5538	376540.9421	422260.9184	377375.2105	421649.2015	360407.914	396397.1991	371281.7999	389666.7257	886729.2471	893089.0237
Xelaev18004060m	481611.066	399616.7964	494701.0621	396923.2385	467731.4702	401237.6278	535503.0857	493130.6501	472151.3046	418707.317	478643.1771
Xelaev18038444m	481373.5672	489033.9114	483258.785	426382.3515	487936.9737	439872.5421	468972.3114	422817.5268	449920.898	399265.6644	473882.3202
Xelaev18008489m	456272.8295	455654.1253	422018.3553	410189.5917	448319.2659	430635.6859	456355.6369	444338.5633	497626.3342	520894.6152	544340.5089
Xelaev18005568m	727668.365	918513.3608	734649.853	361618.8425	341823.6758	411156.2301	277315.4792	282761.8809	260631.6409	303856.3049	282325.871
Xelaev18004066m	446342.1189	453811.7133	464674.1848	458225.3724	420522.9005	458189.1726	445944.0375	467706.9578	470683.1797	486766.2165	487093.628
Xelaev18007900m	331693.7823	439031.5812	409940.8953	425690.3167	394489.1614	431516.1228	545084.0992	563755.2535	533905.6453	580659.4773	437829.2124
Xelaev18017419m	462427.2897	528408.6675	537905.7894	511968.8049	504216.3486	473541.9807	357394.9917	365408.9563	408449.0383	417617.0866	440077.8121
Xelaev18025275m	454936.1088	402894.4187	431344.2407	407851.7757	400839.1319	405405.6478	529867.593	534684.3653	515566.581	494401.3287	496383.3203
Xelaev18006732m	470353.2267	469031.9882	450746.9129	484396.5455	484638.9136	482707.0038	450044.8084	436619.352	433553.5209	414464.0515	441717.3234
Xelaev18023939m	510476.3747	588843.8829	384329.7122	415222.3487	443194.1626	400533.5801	429693.0274	462740.1662	463458.2684	418857.3818	518462.9626
Xelaev18025619m	508198.6879	431726.4866	476998.2997	407884.6624	461993.8877	403856.9401	478943.4532	445734.0751	489248.627	450872.0051	491574.3592
Xelaev18012020m	477186.0912	476058.7419	496552.2648	437888.6491	457869.4606	448323.4297	472821.6743	430338.957	460744.8879	435007.439	432246.3009
Xelaev18043262m	449679.7642	488941.5349	376097.6142	431916.3953	393514.1236	413963.2047	494172.8424	515739.7144	513388.8177	512476.1686	479449.6557
Xelaev18007776m	501634.8937	474318.1197	455393.5864	416183.695	485339.5393	417855.5631	454641.69	419568.8639	463209.8495	455109.6732	504453.0682
Xelaev18016892m	528109.9142	610318.6069	410124.5494	459848.3905	458510.1922	427066.5465	445150.3822	500449.3282	436229.9041	297938.9449	383883.8431
Xelaev18034809m	460192.0939	476066.7448	403337.1183	454784.4159	473212.0219	474473.423	449712.4774	418858.835	456817.0475	451059.1384	540335.4014
Xelaev18034689m	479836.7221	510296.9025	495719.6512	473568.9371	435445.0217	437776.3616	431007.7029	473134.4417	418839.0188	433090.8945	431011.3849
Xelaev18046985m	507014.4918	496273.9792	514787.1426	475118.7061	473416.8665	444732.07	434873.301	431951.2358	447660.6889	383965.859	376133.4223
Xelaev18002359m	489448.0213	391229.8233	475930.7269	386275.5727	487770.9418	387476.1183	524606.2633	435910.2403	551239.7589	391051.6134	518716.3033
Xelaev18026651m	532674.1115	502873.4487	509756.0496	489328.1793	498564.7112	467243.3104	417288.5856	374149.1078	403889.39	348314.1821	443193.9707
Xelaev18022614m	482232.0418	494119.0418	466343.2025	504601.2317	490010.9041	466852.4064	412168.1316	428766.5295	423901.7071	405537.2209	432440.4686
Xelaev18012399m	382045.9917	372118.285	393146.3221	436375.1788	423478.8054	399412.5238	372756.5506	383860.243	374491.1974	914234.2296	841710.5905
Xelaev18045087m	843206.451	826098.7854	734258.8186	502644.18	438155.4123	328945.7843	240908.1541	181196.584	167775.217	139802.1358	474325.8884
Xelaev18039876m	447757.0396	451569.4553	474943.3002	444201.3318	489394.8151	493838.9175	469549.1715	457650.032	446082.2016	408386.8791	438291.1537
Xelaev18024757m	487531.232	445812.255	532439.6758	468357.7709	501287.675	429678.2014	483855.1279	392986.6364	480239.8186	369756.3335	398647.3348
Xelaev18011529m	474319.4068	491788.1119	473141.4448	462743.4822	478670.1882	476003.6357	445712.3619	399794.9628	441567.0881	435826.271	445561.1068
Xelaev18031189m	504705.2228	530049.6147	469780.6652	450057.2489	442321.5959	445800.8381	452623.0742	451053.9239	406520.0163	430508.0862	436631.8237
Xelaev18042575m	451956.4337	425479.746	468448.822	449017.7667	453587.7822	427680.934	455255.9766	439465.9296	443682.8355	530522.8282	542049.5088
Xelaev18021903m	548139.9723	467524.0149	530196.2527	477267.2103	441449.927	435788.6687	423630.7384	413238.2458	456491.8534	405813.3886	398009.3979
Xelaev18010623m	454219.8785	464275.046	466168.2599	441835.8772	468784.6533	484649.5521	449949.0005	444916.7763	448044.888	429160.577	488464.2112
Xelaev18043095m	466548.2077	422568.3696	471303.0584	436541.6645	512172.0242	472223.8449	462607.019	397093.9464	458902.6876	463755.7432	485494.3683
Xelaev18024469m	434960.1303	447175.5891	377453.1427	400584.0044	450235.6018	460717.1911	419462.2789	368954.5373	421544.7071	715762.577	691922.373
Xelaev18019903m	483185.8432	499660.8588	453573.4503	516218.6034	463555.1502	484472.2006	443475.7581	453089.6369	411673.1188	394737.777	391615.2528
Xelaev18025047m	482936.8646	265782.0917	376348.6922	389941.3454	445112.5307	497993.0206	519942.2987	404559.7029	510755.929	819763.6233	459714.7761
Xelaev18007560m	446191.6986	473296.017	490012.0112	465733.1034	442799.0729	460014.0317	423115.0698	500362.8491	456381.8933	445191.4728	423937.7074
Xelaev18017924m	568404.2663	440362.1473	496435.6778	473600.6041	485015.0972	410987.9871	457322.576	407072.9602	405229.8162	372855.4091	494037.5574
Xelaev18003966m	471825.9315	440455.6289	462825.4425	442027.1473	453217.7807	480217.6683	504674.911	461482.6043	453218.6976	418964.7413	437911.6218
Xelaev18037286m	455433.2133	471554.8018	475409.2475	451048.7581	462370.5787	484240.4086	442968.861	435372.2209	451021.1404	460823.2955	448269.3421
Xelaev18021044m	529528.3558	507845.4929	561284.9215	454705.5036	428886.505	384635.6311	476232.1405	466180.6156	405486.5086	396426.1845	381054.2578
Xelaev18036148m	466089.4562	471531.5876	497844.0425	443726.768	459577.9802	436937.9413	471792.3573	478637.4378	461795.0451	380309.6693	443312.2769
Xelaev18037161m	434701.406	430796.4881	454950.7215	450985.7605	429791.3476	400443.4994	470479.5001	500503.1192	543687.2721	502873.6293	433008.6332
Xelaev18044930m	452840.1318	506000.8634	450644.0944	480454.0469	452178.6263	485622.178	441467.0843	472960.6681	429139.859	434377.5592	412934.2704
Xelaev18041381m	437004.329	460469.7095	435962.6389	440031.5897	445271.0782	470767.154	452522.1737	451296.36	441913.3122	506923.925	539013.1914
Xelaev18017170m	432411.5432	383243.2361	474469.7368	488288.8093	512071.2184	502618.8617	440671.9126	465252.2602	467255.1673	439236.9365	420925.3419
Xelaev18014036m	502715.1459	518580.6098	472845.7483	489067.74	512136.023	473342.8678	405420.9271	407673.4016	385058.3242	373976.3886	460582.128
Xelaev18010436m	448513.7757	429305.6986	407387.2434	488906.5163	513996.9355	501074.3817	400170.0061	444441.7183	490207.4058	441139.9016	470267.902
Xelaev18014687m	420942.5924	476360.8403	633870.5185	493483.2941	455876.1402	484666.8162	423896.7558	380012.2282	430554.0944	403787.5153	400022.4802
Xelaev18045038m	476874.9096	518161.1777	489436.2675	497531.19	449165.3921	419411.6522	421382.2113	432573.8029	455865.0837	432890.0254	418813.7163
Xelaev18035753m	495883.9281	413689.66	515651.435	402206.7092	479026.3073	456813.5053	429426.9803	415220.2466	512779.6218	391953.9455	524888.4137
Xelaev18021535m	420875.1452	392900.338	475105.5021	468276.6512	479807.1872	494078.8673	435593.0197	476075.9225	453100.7729	483213.7204	480011.8819
Xelaev18023999m	489824.2652	511091.4544	533433.1852	482378.2405	457456.4223	417000.5289	400186.7388	361649.9439	463091.7649	384982.9311	520127.5022
Xelaev18013439m	510887.2204	477112.2073	453409.6211	469482.5672	445853.7456	433568.2794	452820.3708	422939.3193	435809.6511	463705.7966	475066.2112
Xelaev18030190m	623993.9815	368175.2963	498608.9578	283761.3653	332964.5762	416234.7438	388198.6339	490710.9115	545434.0395	618831.1831	559998.8622
Xelaev18039722m	436496.3973	431770.4237	453274.6119	434941.5005	429822.2425	419065.8439	455312.7663	428531.6507	449032.3127	614967.7031	570845.9869
Xelaev18015937m	487291.7585	510553.3713	480492.211	436126.7607	410950.6662	404848.7854	465519.6501	476834.4875	429062.8201	483476.6245	462572.2685
Xelaev18026093m	469220.4011	478692.1654	465330.4623	438312.8192	413406.4306	413612.1959	480186.3531	477716.9284	439428.2274	479315.2524	506326.5226
Xelaev18024946m	511801.803	472373.8994	448101.2616	444144.5457	459776.0966	434555.1101	454099.592	438921.4844	475449.4845	439488.9294	449108.3421
Xelaev18045036m	374075.2375	480782.3071	284566.2967	311867.0406	403572.1986	390748.1554	526681.6708	650800.9249	490488.1216	616038.46	629771.5995
Xelaev18033482m	401498.2391	401291.8	344711.9472	378059.2841	401160.8631	367094.6891	466708.6303	509537.3682	575487.4414	743882.5787	591478.7438
Xelaev18020311m	463476.0217	414071.4092	443004.1511	453388.1938	466260.2564	472536.6987	455787.5403	468974.8586	461099.5974	511982.4846	446819.4032
Xelaev18047683m	479824.3763	458292.5878	557709.7645	438319.626	449016.0743	414560.8978	433862.1201	433771.4223	436968.1239	443930.2981	496536.2362
Xelaev18044716m	500281.5917	451159.586	492833.0685	422134.5323	516484.3188	478260.0591	443688.2454	419413.3304	467822.9293	399263.0373	415842.7359
Xelaev18017367m	652067.3628	612187.3694	532927.1529	512275.2289	418033.4903	384723.1766	358380.2471	382365.6177	334877.5824	324838.5214	453771.0206
Xelaev18013111m	433431.1936	515688.0525	450225.7883	473464.7712	408618.2597	458210.3143	428269.8911	478681.2337	412450.1079	523936.32	485284.9723
Xelaev18034724m	355250.3485	309821.0688	368633.632	367929.9772	328030.8423	338730.9197	470652.0393	505670.4777	467637.5956	904667.9808	910078.8548
Xelaev18015003m	452979.3952	504281.028	409077.906	479683.4183	458024.4284	494391.4909	431298.2107	449051.0405	474300.7815	451538.4487	421458.6996
Xelaev18029880m	402344.6122	523376.7619	436433.7255	474111.9704	463592.8719	540265.1773	470544.3016	473070.9293	399644.1244	446778.0499	392511.4209
Xelaev18045434m	449148.6893	475524.4319	387388.5373	395157.7083	417266.2362	415024.5318	480676.4545	494153.7623	440004.7452	608009.1659	559754.5222
Xelaev18032007m	431331.929	501944.6049	462449.4631	504821.4544	485261.1479	480514.6155	487252.9343	456058.3557	383615.5586	411104.7414	403766.8464
Xelaev18023894m	438561.6749	495503.0152	385734.8982	423386.6544	430288.8419	449425.7475	440363.3141	416723.4697	437549.493	559457.594	648613.6482
Xelaev18030872m	461792.2852	522227.1655	484282.9461	499120.254	448094.4071	474661.9065	445565.8045	484303.7808	394475.97	423382.5228	360391.7507
Xelaev18038039m	455094.1787	495029.4914	491351.06	496726.1594	472384.0502	465705.3392	445323.9885	418535.4055	436659.9075	416870.4073	416506.727
Xelaev18002487m	395367.4284	417426.3482	418780.9177	409851.5811	379491.6531	380659.4917	528746.2188	568575.3472	489105.6636	576654.5616	555109.5388
Xelaev18041212m	497659.9249	572740.7495	473244.2447	463108.8656	418499.4031	427424.6688	444514.8524	467355.0688	370558.7713	485949.7539	406474.3073
Xelaev18023845m	558475.6742	488598.0776	463856.5788	486822.3321	411631.7951	416969.2423	424503.685	435038.4081	441285.4003	412467.255	481774.6714
Xelaev18024322m	439561.0101	457462.6768	400724.3654	438739.9511	415339.2094	415802.2497	481083.5106	481195.6867	469409.7475	553795.9158	546443.93
Xelaev18028769m	406547.3872	342313.6767	358625.5096	299906.8242	377100.5106	331561.4759	605208.9241	629085.1149	585790.0615	621692.6152	602557.9993
Xelaev18002818m	475819.3754	442811.5403	472457.929	478767.8531	470041.6507	477195.8481	458814.0634	431782.7636	479956.0273	409852.3086	413734.6913
Xelaev18015351m	497517.2115	480061.0387	570363.5904	434267.0792	466821.6867	441273.8502	458330.7676	415318.36	471752.1221	347886.4687	402266.6361
Xelaev18025639m	456662.9526	396306.0074	527705.1493	477718.8075	477025.3471	500694.1308	463445.8833	419094.6272	465495.9717	404824.5697	427921.2254
Xelaev18028486m	455516.4009	467134.5714	513024.261	457233.722	475632.7303	483850.7157	431277.4703	454784.4159	468112.499	397709.7606	400092.7891
Xelaev18012685m	475555.1082	433696.4555	496487.5659	466310.2755	458486.6892	446299.7524	482704.7848	459743.1194	447113.7592	423969.4378	432214.3702
Xelaev18009742m	453538.9704	398362.6384	480570.5563	480790.8575	512333.7414	451149.13	480495.5159	383458.7793	442007.3282	441794.7646	527270.7826
Xelaev18037760m	454956.1503	433552.5499	464225.8924	463354.0479	464769.9152	449716.8361	455730.9773	497432.0465	461777.5498	428405.2693	458512.3697
Xelaev18010988m	458312.1002	469997.716	449115.9721	501809.3246	477323.4008	456343.5101	488251.6416	453396.0175	432396.9113	419782.4654	403837.4985
Xelaev18011918m	443318.7443	464972.2898	443421.9759	466243.0379	454739.2374	480716.5557	462166.5786	466800.8408	453711.8767	439287.6588	461860.1433
Xelaev18034355m	405210.8648	480301.649	429687.1192	445259.5098	424902.5678	470656.1042	453336.332	529845.0222	466137.0069	522232.2127	433923.2764
Xelaev18026457m	396420.4425	322945.1655	420503.2459	426032.075	499029.4612	505388.4424	475951.7312	456466.9264	493108.5674	613123.9794	507912.4424
Xelaev18008996m	474037.8021	501839.2667	388436.3898	422220.4968	450670.1686	402481.6469	501046.0936	470412.4782	501711.5421	437776.7196	493112.2115
Xelaev18024713m	418298.9084	428365.7557	449627.5974	471119.9887	440408.3494	477844.609	470085.5458	437527.0535	539222.1053	443664.7161	467227.4979
Xelaev18004894m	463541.1545	465964.9884	491107.1869	479843.5555	457591.3524	483394.7819	430304.0747	451239.6187	438014.8797	436878.519	424264.9372
Xelaev18046105m	441226.6181	425560.4423	428868.2655	394441.3683	402395.876	369568.2724	537647.6762	549181.2369	517844.8171	507824.785	506475.065
Xelaev18009263m	466532.4198	502580.8276	396094.7555	409401.0215	462845.7518	436975.4421	470249.0963	470594.0081	513951.3875	481191.5702	431591.4374
Xelaev18000745m	456039.0364	402378.362	483091.1901	479871.8399	484516.4228	468974.0584	462384.8616	460684.3551	453796.8388	449874.9379	429251.7191
Xelaev18010558m	511316.1633	590787.6638	479226.7798	487185.2606	495294.2908	612612.4498	323831.012	371467.8485	369475.8258	378920.5658	352182.4937
Xelaev18001481m	467770.3481	418304.6027	450998.4215	450595.71	514462.6823	471058.8427	458042.8549	455007.5635	444265.1833	421481.6862	483443.0984
Xelaev18032770m	389681.3719	477674.8333	381855.5872	380159.3539	406802.6924	401575.509	470893.0308	554510.5165	489123.5192	637773.4554	542702.8151
Xelaev18025900m	414658.953	441841.8607	400279.665	420116.6564	382327.473	362300.8937	527553.1712	557121.9738	517750.2737	552824.8279	522767.131
Xelaev18041628m	45665.75941	115935.3596	80629.11172	59105.65023	81993.74894	63495.68235	192314.6552	225512.6172	259225.9758	2609768.795	2632349.47
Xelaev18022891m	433515.4136	377488.6506	389295.6488	416892.4432	452526.6708	444263.5552	491796.2178	431238.9788	490746.6033	702475.8503	512055.4699
Xelaev18022464m	482089.7122	486756.4874	471178.2421	506898.8617	449966.2033	489319.845	441635.6739	470242.2653	421899.8949	418521.9854	357549.7265
Xelaev18032303m	496801.4314	451535.9291	527949.827	501582.2741	491962.5832	462483.2204	431063.5899	380593.5354	464474.5073	365873.5427	415893.7611
Xelaev18019111m	553679.2851	470548.3331	360266.2342	410682.9798	451883.0537	421668.6858	515802.7211	432553.7156	493885.6648	436693.1795	493867.5239
Xelaev18019141m	620533.9715	556987.6605	556644.856	421931.3549	430806.8452	412803.9824	402572.0917	379888.2769	418435.0883	325196.7571	453623.0232
Xelaev18012989m	439196.6969	470751.1306	419178.7639	440670.2429	440984.8473	447839.808	444282.2843	444051.5295	415898.884	602185.0046	546850.6125
Xelaev18015091m	507743.9044	545272.6821	503283.6338	545490.1922	443316.4269	493556.7318	367859.0363	468069.1083	344628.5385	413507.3884	349740.6239
Xelaev18045050m	470115.9134	427994.5711	490644.8016	452448.2293	497399.0171	461538.9822	468945.9923	430170.8002	489929.095	391015.8225	430789.634
Xelaev18025212m	391849.392	391942.8028	453772.275	356323.9165	459626.3866	473718.3554	541851.4125	448690.4435	533486.2447	585137.441	464552.555
Xelaev18039956m	488431.8465	510059.3428	510083.5221	472501.7657	422548.5766	451298.6329	451011.308	480262.1628	442140.8865	403244.9443	361637.1469
Xelaev18008194m	399241.7585	426107.8663	413922.8198	431508.0678	380846.177	437906.4817	461315.8096	495178.1211	432043.14	664539.5441	617553.8604
Xelaev18045399m	500903.9722	506299.9362	526348.1267	501493.937	489891.9214	501856.476	373946.8751	370962.8858	397363.9125	394569.0046	437764.5303
Xelaev18044363m	454289.3636	387626.6008	461354.3032	518203.0982	474024.2567	469059.6987	443190.2715	459350.2074	417001.1298	479349.2173	491424.9162
Xelaev18030651m	416740.8691	442101.7951	471220.089	435616.3702	518925.9647	491563.4797	501373.6955	413143.3194	483770.9223	387116.8947	461372.7296
Xelaev18029462m	517097.1392	403452.865	496745.4954	435358.7565	522615.7412	453531.0899	422136.8457	375580.9599	498151.8148	414684.5997	489785.5502
Xelaev18014175m	422122.8608	383610.9654	438296.5337	456493.5498	417725.9419	433459.5493	482753.0815	479004.2714	565281.5828	506891.918	486946.9553
Xelaev18012608m	482584.6738	483624.9951	473286.029	423080.2845	449984.9714	403693.0717	479722.4404	489872.7977	476492.1587	403598.2086	456242.1373
Xelaev18029670m	378993.0103	406021.5753	355037.2232	412750.3247	394134.1756	432361.6677	562103.828	549154.5078	450060.5886	634758.7448	571250.4471
Xelaev18003596m	511588.2411	489903.7102	468866.9051	489458.8304	425372.3262	441379.4884	433248.2273	460596.9059	425301.1514	443325.6072	433043.0591
Xelaev18039619m	362498.7703	392036.5817	358387.8618	391753.1493	382511.6311	367433.0177	437911.4933	471212.0372	425311.0089	864286.8984	830099.4621
Xelaev18016535m	418396.7402	463026.5457	451696.3226	556975.9903	437455.7341	528389.4147	418508.4059	457057.8321	413230.1286	480144.4703	406700.4981
Xelaev18006921m	478331.0865	499855.5906	443503.2316	446177.2764	442625.2108	417407.5276	442907.7165	429149.3899	450300.4137	509270.7188	505797.9856
Xelaev18028304m	437526.2587	501258.6093	472773.958	505040.3922	489729.0627	473668.3277	446537.8683	473861.5779	376487.2042	415905.7593	418710.4785
Xelaev18018966m	433437.1449	455036.2484	475750.1907	480688.1251	438038.0521	501145.0258	417515.9746	502838.0458	474403.5711	420812.3231	421362.6061
Xelaev18028863m	492924.8362	394214.871	463586.8571	412675.4596	514301.8251	412494.088	484278.7429	436051.7575	491809.9752	444959.1428	500731.9296
Xelaev18047373m	449978.6868	470626.8222	445646.9248	414835.0272	397491.5322	450328.3521	454928.5267	464162.6662	429033.5469	554356.635	577223.5309
Xelaev18040149m	441816.9377	507550.4902	421092.8011	484683.6561	462952.6147	522550.4277	401775.0157	445110.5028	418821.1099	491388.1039	447650.8353
Xelaev18015299m	471829.4512	527704.6612	450496.8136	450304.0565	466321.822	454272.8156	413304.0269	425379.0528	443701.054	454273.0779	481552.0753
Xelaev18028984m	476847.6412	462412.1365	465205.705	489892.468	456191.6157	466917.5275	475622.6292	465754.6443	443279.8929	409762.4002	393895.1255
Xelaev18046824m	354577.7978	433095.5909	395117.8606	432523.5571	405539.1823	495688.8111	456826.8701	477819.9888	580739.1133	634491.7844	440229.9614
Xelaev18007461m	474143.4123	462173.4922	507463.8112	503945.4091	451222.8857	499542.078	424598.7175	438250.2621	433734.1297	416876.3337	393829.0423
Xelaev18023746m	409875.0137	435035.3606	415467.9388	441780.0353	451155.878	464068.5547	461039.8863	507174.7926	489135.6275	531184.3574	468166.7408
Xelaev18038772m	439985.7695	436049.9719	502276.4613	478184.3461	498680.14	470592.4901	435729.2099	414710.5666	491736.5623	417860.7127	432523.9651
Xelaev18027277m	446735.5586	450671.6868	440150.6636	447272.4915	468518.425	461038.2797	452938.1206	461393.9678	475664.7009	476106.7021	470840.0322
Xelaev18020691m	464570.0174	443908.5526	455407.91	459285.3124	465164.6543	449391.3461	434512.6052	458454.6503	432929.4769	503371.2065	497135.1102
Xelaev18010560m	439609.5626	438684.0824	477275.7381	505266.1315	475065.2987	474596.8604	426970.6882	477625.0726	471338.0335	429245.2918	397414.3564
Xelaev18018098m	540632.4861	456759.9791	522074.3393	437034.8035	442470.9148	458806.1788	464960.975	425305.3515	418537.721	401222.7585	448081.9796
Xelaev18036690m	453446.6816	472645.6664	458119.2437	517952.2139	456782.1583	456462.0097	482057.3539	452822.269	449299.5433	376385.0017	426565.4567
Xelaev18032891m	449494.297	485293.3373	436429.2244	402680.9347	438311.1251	422192.399	467052.3531	479665.1108	443855.793	555414.4595	508250.8711
Xelaev18015720m	422849.4147	421688.2339	458926.0056	466175.3549	465428.9303	542160.9642	416984.7258	476796.4376	459379.0356	498742.7327	419255.3636
Xelaev18032906m	470089.5945	509476.6528	433546.8954	508384.6955	437473.8021	443789.8455	434692.2537	465987.6467	418912.7451	464177.0925	446045.6638
Xelaev18039271m	448004.1153	480719.2353	481787.0818	478748.9125	427220.9868	485687.6503	460021.011	478350.3121	435022.149	471961.3442	376807.4128
Xelaev18012453m	405538.605	403135.6225	445558.2469	411561.2317	376045.8929	362554.8982	422848.2383	374481.8243	384672.9272	844022.7555	841653.5498
Xelaev18025282m	453995.9707	477101.2995	435873.6713	470022.5133	473488.798	513484.5577	430142.495	466979.8062	461255.614	444716.942	390618.4097
Xelaev18042999m	476631.8658	477775.3038	440432.9781	472394.1234	437793.5545	462868.2191	469142.5989	478783.3553	440992.2343	430596.6808	438268.8608
Xelaev18038223m	491130.9511	483571.3307	555618.1369	414968.7907	537311.9818	487359.8855	433741.4102	441725.1883	430384.9328	352177.3787	343187.7415
Xelaev18047329m	401040.9623	403889.9805	407227.6118	432494.4705	461448.5354	402398.9552	524995.8879	526556.256	533240.0668	485668.4617	489079.2532
Xelaev18045547m	437994.1886	467192.6846	430252.6347	507822.0872	476682.0538	502481.7931	453530.2504	463336.2963	430038.2861	420801.4839	429418.2847
Xelaev18028590m	515216.115	504366.1913	483913.2794	435619.6737	505633.0821	484573.9513	363990.5559	371908.9517	387167.8057	483612.3379	517273.5143
Xelaev18043174m	437280.8552	392828.0287	505493.8727	426099.8516	449654.9942	533088.0429	531319.4966	420298.9778	441800.5965	473072.7677	441603.2759
Xelaev18005498m	464742.886	474832.783	402385.5537	453615.5585	466109.3365	438848.5203	468146.4738	442795.9659	457623.523	480605.3317	510711.7726
Xelaev18042392m	440531.9522	433147.4551	420463.3558	434714.8532	460426.9179	414640.5392	505597.9641	457358.1883	548060.061	441358.5541	492739.5012
Xelaev18030518m	455156.7286	393703.9569	423927.8302	422863.1742	481677.0026	444220.9306	478440.4625	443334.3283	480941.8692	497285.7025	564998.3744
Xelaev18047466m	638634.5634	381306.6788	541932.0096	449524.1486	381327.6832	330157.4859	388315.3332	386521.684	434981.5128	379086.1757	774713.9399
Xelaev18039782m	385414.7984	365841.0308	466070.5825	525513.2756	486151.5141	507452.6408	457951.6725	458741.3304	483404.103	504702.2956	405114.1144
Xelaev18020583m	255269.4681	186435.0198	504288.6186	524875.8345	532782.6041	581206.7638	533757.8145	548804.6268	553594.2722	493331.1758	330699.3435
Xelaev18036909m	484890.2763	463838.4482	545930.1281	460829.8879	440700.2633	427996.4341	437780.8822	506717.036	478201.0629	359125.206	379120.8924
Xelaev18041205m	485568.1021	460812.4184	470716.7931	464300.3651	484314.0333	420353.761	488077.2591	424720.9322	457101.0298	394030.432	468401.2974
Xelaev18030121m	480024.9447	483659.8547	423962.0356	477473.3216	457880.8888	479443.5124	420500.6074	406903.6991	432444.1563	483115.5806	512301.6682
Xelaev18012970m	329110.7046	293989.2458	368558.2581	348716.8645	428265.151	409871.3556	578161.8186	576374.7202	612369.1182	673863.5067	544487.6158
Xelaev18007403m	548772.1499	510327.6924	562901.2665	514468.6631	535968.3485	533450.6133	333377.5615	315597.639	341213.5193	390655.0969	393352.6572
Xelaev18025489m	525972.4653	492292.4604	515476.6181	484112.069	452397.0453	481257.0146	387548.9829	416256.9845	412798.8011	382605.5092	454093.7804
Xelaev18022093m	501963.6123	517513.4655	500986.6635	444306.3567	451774.2963	438756.3916	459119.8646	454368.8737	402595.2814	417401.9043	424298.9192
Xelaev18005061m	434683.5203	505643.6532	390017.1468	489011.2476	425466.9799	507632.5578	436417.9692	474855.5539	448579.4625	501217.0171	435481.5186
Xelaev18031782m	465215.9268	507091.6044	492234.1279	476967.7686	468615.5692	482954.1017	424922.174	453358.5044	424128.3954	410245.6923	398428.8766
Xelaev18007543m	455126.1457	449560.4329	484171.9796	493334.9211	459763.5065	433962.6348	451720.027	452093.4935	495851.6645	389457.5749	447628.4662
Xelaev18043933m	446836.5584	457610.4836	422440.0346	433195.1195	414192.9493	417957.6689	495298.9013	492612.639	486069.8981	491158.9647	514355.0183
Xelaev18028315m	430543.335	426555.133	491340.6696	431001.7193	432956.5832	427192.68	504415.0675	494622.4248	480104.2388	472988.2012	462246.2271
Xelaev18042716m	427428.8139	510930.3789	457451.7403	525291.5277	422783.9769	548635.7204	392511.4084	505419.4608	418080.1676	450423.737	348362.6748
Xelaev18034567m	358032.3984	418649.9034	304984.4925	289930.7409	298643.7694	298980.8266	550646.9367	697839.0546	665062.8327	623241.2702	677289.4296
Xelaev18006148m	489278.3322	337202.9218	451337.3196	426743.531	279520.0954	351904.4572	315020.5219	356735.3739	882671.3711	269802.948	956827.5337
Xelaev18016222m	439865.2638	436396.5694	510190.6572	477928.7393	470489.1458	473418.6988	489631.6564	482801.0829	423310.5726	392370.0693	413538.6398
Xelaev18011173m	424412.6977	410922.2376	479821.1282	441865.7651	394328.6629	405102.7231	498818.6848	506759.4613	501580.2572	503642.5173	511017.945
Xelaev18010569m	446181.8837	401856.6993	417715.7279	520165.736	517909.2145	499595.4769	439049.8273	440857.2851	430022.3698	487971.5304	441694.0685
Xelaev18027532m	413661.9267	407121.1836	430750.6833	428602.1139	437518.104	445551.2704	498692.8773	486501.4249	512494.5713	534617.0296	487729.6683
Xelaev18030930m	426649.8294	484850.1481	414840.3049	505769.9172	434757.1721	458944.2656	477502.2799	512995.4834	442521.0497	458727.3862	411841.6279
Xelaev18025993m	427565.3578	501053.117	426659.145	503446.1891	480860.52	501625.3833	408984.5596	470873.1407	408964.6506	469982.2148	433959.9683
Xelaev18045073m	437141.6525	483131.9045	455110.4953	462988.3125	434794.955	479782.7314	423882.3626	467253.733	414549.0553	522765.9505	488550.7279
Xelaev18025839m	431695.312	423305.5245	476852.7213	514099.9991	478518.0553	491235.1046	475736.0764	467271.7521	436731.2199	419140.407	398209.3833
Xelaev18006903m	458320.3996	456305.9422	505332.5837	479626.2028	480126.8885	474800.6067	434832.5541	448519.5455	444947.9304	426380.4298	403497.1829
Xelaev18022472m	484148.3584	388753.9694	717309.7615	315531.343	289687.0581	347333.3549	397445.0788	461477.8215	696156.9309	502490.9455	468122.6255
Xelaev18047056m	461069.6352	590732.6725	399876.7674	433507.9437	418689.3116	406958.6724	362804.3944	369547.2095	394381.3314	680771.3336	628608.6121
Xelaev18022858m	481083.6844	461065.5194	497299.6635	493369.1737	473024.6373	503160.1113	433059.8702	434507.669	418689.1025	394862.8018	413718.4024
Xelaev18020679m	696321.0389	854484.8335	541040.7463	342878.0431	229796.2661	293187.0711	264379.379	248925.7575	339602.9793	613740.2408	694185.6519
Xelaev18044288m	437712.1229	476696.9857	437252.3196	482161.5838	439622.5808	473885.4897	464724.7545	476573.4719	462657.7423	445943.3321	434303.5756
Xelaev18016447m	400050.4504	521020.9432	439957.0319	500626.2415	400239.5952	483358.1634	433139.0293	546618.7378	442101.9684	484870.6816	378486.0169
Xelaev18043488m	299892.9792	350860.6497	322601.9045	408311.3008	419080.1036	447680.4232	549841.1924	586207.9404	560076.5745	675926.1687	538758.6417
Xelaev18018368m	408555.983	594686.213	340206.7322	401882.7089	393433.3456	364513.6007	407159.724	399158.6329	400640.9151	834848.1502	669622.5213
Xelaev18010746m	504407.3894	500414.7554	449388.6367	427113.099	447818.6455	419536.7217	469735.4165	446244.8573	463108.829	431959.0239	473095.5113
Xelaev18005837m	469606.7742	507560.7422	410378.986	463577.5521	488758.8612	451827.595	461072.9978	428865.6179	449679.0433	429444.2182	468243.2004
Xelaev18025412m	443109.5761	444538.9063	478162.2552	481405.3575	507440.8961	519909.8684	423242.6865	418312.1345	449580.8162	437300.8626	418049.7058
Xelaev18019072m	515752.5624	443278.257	479712.1324	488360.095	482345.6503	502012.1905	457219.4692	411494.3661	417608.2595	428919.5233	377428.1408
Xelaev18013507m	338761.9613	440712.5212	432106.6424	409818.9386	512358.4675	508392.7368	496138.2985	484893.6041	510274.492	505513.9733	420141.6137
Xelaev18035316m	446193.8902	618699.5735	459571.3706	595236.3004	375241.5178	555112.2176	364246.9698	531841.8543	325850.6296	436509.6871	261962.7796
Xelaev18033916m	499405.285	410581.1463	531751.6159	444366.5688	469519.3271	397917.4731	476875.1794	397664.0402	531959.7849	384005.3814	473945.2451
Xelaev18042517m	482163.0868	587096.0216	493422.3731	506848.1223	481898.7841	557072.3676	390426.9901	416639.7354	339317.2801	351555.7882	362402.2529
Xelaev18026426m	517235.8694	538717.4435	540520.106	488464.6118	481597.2324	489990.2756	449861.2019	375413.0934	372290.2818	344694.8692	369670.788
Xelaev18028687m	479169.8553	548915.6738	329628.7974	474955.7386	474428.7175	482950.2264	356017.2544	416665.6285	326635.789	660640.6412	576099.826
Xelaev18002268m	449885.1416	471541.4559	470055.7184	466635.3172	476919.7807	479628.904	440539.2304	468038.9976	460266.8437	412217.2636	418440.4295
Xelaev18019995m	437911.9912	407560.7623	408686.0632	416013.0669	413017.6319	410871.1146	476379.905	547952.2716	518090.4055	521935.723	532518.9972
Xelaev18029408m	479290.9405	426984.6205	391666.0504	457709.4149	395240.5328	386928.2495	435914.8837	464814.8942	422299.1597	686390.7377	605766.6446
Xelaev18043299m	1384600.357	189540.8705	501496.2915	1603732.29	150160.5249	93368.20754	117450.5772	281664.2699	89490.01147	129084.7008	179097.2327
Xelaev18019985m	564484.799	550853.4007	532765.9379	482556.8775	472724.9808	477557.1065	429153.1614	337985.4483	334154.4233	320737.5349	483339.2142
Xelaev18031557m	491333.3156	460403.209	538222.0988	488217.4852	469347.2748	444090.4547	422794.5183	444058.7353	430509.9975	370868.3146	440649.6168
Xelaev18005305m	445488.8064	491311.8943	467448.0054	472780.065	441560.9027	492611.188	451805.5021	471282.3808	437635.7117	440921.5894	409678.5323
Xelaev18029864m	387896.2362	413727.4394	399734.2624	433836.2676	445713.0545	439350.6071	496041.9527	528307.9083	520284.7888	527147.2694	491146.8776
Xelaev18002259m	491288.3719	457879.674	546705.5718	466128.1535	456049.1116	471659.7129	480002.1364	403722.6128	453831.1211	362866.1159	402177.1357
Xelaev18019354m	366334.2647	281721.7442	410367.2149	261300.3437	468985.4712	514776.8143	480735.0665	415747.7093	687188.6492	935411.2621	379385.5543
Xelaev18001802m	615651.3234	393301.0957	611989.1978	440395.7241	447484.7541	379542.9578	432269.2021	377698.7409	467038.9929	337613.5934	497669.3479
Xelaev18034625m	451057.2147	507952.1992	379553.3299	472486.2731	451592.6256	470455.8354	454361.5069	466142.3762	440701.8321	496369.6989	461713.196
Xelaev18025312m	413029.0855	417411.6761	423878.3666	429587.8366	367669.2042	393356.6874	526677.9773	499330.6987	507574.7808	538949.0356	598976.6606
Xelaev18020405m	471584.4318	389759.7905	566976.0471	398089.0683	544487.9141	365565.8545	535072.3675	349659.3793	518073.8941	364945.1514	522801.6686
Xelaev18009729m	483301.841	444399.4407	457440.3301	513280.2715	479060.4623	459679.8323	416655.9875	464859.3989	426380.847	427357.4557	448882.9677
Xelaev18017408m	465433.4642	420724.0174	459250.1356	443271.8539	539944.3873	446935.0984	418272.0938	403768.5826	505352.0416	453107.5954	485920.0838
Xelaev18046289m	530328.0345	536070.2588	522897.6951	512187.4178	454173.3844	455352.3403	445670.24	385669.8602	412564.6109	370261.3505	341940.8787
Xelaev18036194m	443225.2891	433104.146	473721.4507	459257.1923	460308.7555	473079.0076	447555.8891	466148.5967	448371.2106	497287.1437	451500.6216
Xelaev18020857m	504330.424	474734.6374	473343.3496	454308.9443	463357.2432	422263.9165	456182.4533	476474.0639	427377.3531	429863.2972	439585.9516
Xelaev18041726m	410730.1698	515108.5427	401817.9406	505308.4184	416207.2027	518931.1227	440831.5728	542711.7549	409816.0022	493321.1722	378879.2389
Xelaev18034320m	467413.159	467158.7619	448597.4027	436450.4543	502079.5189	433240.8563	478578.2054	422191.6791	517695.9607	401352.9255	440940.7634
Xelaev18022627m	544449.4655	459655.5917	536601.7299	504999.9968	458937.0811	441733.8039	428285.0412	458211.671	406645.6454	351705.3028	384646.2808
Xelaev18010071m	394950.1329	413732.0268	386216.3203	300034.7041	383242.6853	316824.42	551378.2108	554166.4324	630192.8216	589704.452	629545.1248
Xelaev18042205m	416696.3428	461547.295	372779.8781	402645.974	426971.2214	400611.1683	531412.3582	547223.8099	516912.0148	482967.0326	515180.3252
Xelaev18032227m	482923.4542	572582.3955	504070.6554	495025.0131	497389.6069	500208.7007	380668.8154	448622.2351	362864.8479	397344.5549	332595.7536
Xelaev18036725m	467470.6543	453451.8432	467674.5052	444996.6852	471010.3347	486198.6369	438796.6911	451932.9296	460977.7606	451901.7461	439354.8898
Xelaev18041289m	483833.6857	481918.5261	427474.6863	454028.3499	447073.4256	538867.5382	446155.8362	425023.0835	424109.1325	445507.8999	464579.0214
Xelaev18011539m	427516.4442	504769.8508	376189.7102	351439.0372	442456.7002	380308.5361	516709.9926	567040.1958	579377.9364	416023.062	482182.0587
Xelaev18006543m	293512.789	297917.455	387541.0403	442259.1222	474349.2921	489651.1312	505942.377	545683.8176	565454.2571	659800.2187	470215.2252
Xelaev18012689m	429999.9555	487583.1654	428441.0617	478979.2166	443017.747	509270.4898	417137.087	500448.6975	464767.8332	449543.77	419747.4149
Xelaev18013011m	467923.8761	458489.583	474089.1639	469094.4348	452856.9877	451719.0441	477436.7449	453924.565	459513.259	426752.7097	430736.4752
Xelaev18021931m	562638.6671	498124.3969	480020.742	504072.557	487241.3414	449891.2405	447865.5127	371847.102	360890.969	352355.3002	482642.5631
Xelaev18002620m	472989.5436	517033.1416	429005.9396	463652.4112	404641.3384	536699.2703	460691.6394	485996.4063	405702.912	424994.9228	421105.293
Xelaev18026688m	435353.516	473660.0661	425707.9123	447675.5467	467262.606	475120.9982	451710.8208	473613.7688	458345.8274	493517.0358	449797.9957
Xelaev18031298m	450055.054	506798.9307	357483.3706	405822.0452	418028.7597	377530.9567	414378.1717	477840.3127	402048.6176	687694.4312	673738.1298
Xelaev18026306m	320816.6664	312633.0396	341205.4404	341243.5155	339714.7865	327886.2264	550448.7188	582335.9486	496591.0191	864075.3728	821541.9012
Xelaev18014277m	423979.3924	448281.0894	467264.5909	453960.4575	510137.1986	460687.5581	444598.2176	448118.0068	464927.7681	465559.7279	454320.0821
Xelaev18003079m	448485.4925	397011.6886	441854.8066	460636.7096	447695.1214	432023.1313	482168.8478	514217.4797	496196.7759	488844.7317	442347.6356
Xelaev18007467m	454483.3351	418197.594	404572.1267	428720.0671	475169.5441	460660.6775	462523.1979	469476.6199	492963.3807	503506.0981	500634.0389
Xelaev18039175m	465693.3981	507165.9363	457349.9274	440886.5668	470809.9214	465702.5562	477739.069	465808.7219	471559.9124	373867.8225	401068.3917
Xelaev18043734m	434504.5789	496811.5486	466733.2297	513123.7549	425780.9599	407416.6127	485624.8995	456549.0405	470147.7138	429941.3445	435453.6952
Xelaev18012398m	419098.2622	449871.7655	421683.5749	433471.6895	434578.7718	435393.6479	436725.8073	426672.0384	441771.5594	609879.0367	629061.8376
Xelaev18010521m	515310.3174	600719.6466	511150.5301	468891.9851	442214.1947	462057.1808	351982.7718	383930.5139	391759.6475	458540.5544	430292.6146
Xelaev18010671m	440205.7493	483760.413	437112.0907	464794.1727	430333.461	481982.0667	443012.8711	499596.1064	441036.2597	487460.695	437336.5641
Xelaev18012630m	373400.3102	397144.4822	367113.7849	449767.7928	386983.9947	429655.3381	374804.2058	385529.3055	363203.8932	921443.852	850964.0241
Xelaev18008108m	465822.1509	543905.4989	527737.2777	528355.2544	478787.5734	488125.8616	359869.2066	388101.1526	383851.2691	404270.0531	432657.4464
Xelaev18002795m	534684.6924	482704.3216	521848.459	477690.6878	465845.4532	452264.8352	421445.4873	410137.3562	402121.7714	386308.2039	449403.1604
Xelaev18028159m	565501.8057	647827.6068	518048.6604	494606.9976	412266.9544	451845.7201	345451.3553	389431.5794	349673.6357	419327.7331	394337.2259
Xelaev18016617m	394198.8798	416774.7611	433913.9227	430089.1269	455515.0393	441547.5826	510744.9256	533836.5152	507736.2124	497227.5855	437455.5358
Xelaev18013384m	485580.6941	408288.5361	549018.261	497817.9913	398699.8115	472350.0161	466337.3374	444450.5744	450084.1015	506563.9742	348056.2666
Xelaev18010093m	495196.0735	377407.5072	575950.7508	431550.2836	469381.8877	439453.5871	496277.2419	427767.1348	463406.5098	359729.9013	481328.897
Xelaev18039391m	500621.1618	514271.858	477530.6771	489413.0044	444839.7506	440348.0159	447907.1066	432512.0717	406982.005	454619.5498	408533.5111
Xelaev18045061m	440769.411	489636.3151	451942.0452	385311.4528	475093.6063	431190.2136	421329.2107	403842.5351	472429.8773	562441.6932	570046.9399
Xelaev18000138m	469418.7558	450221.4019	469062.5148	422676.41	493789.2463	484761.8471	447622.6096	395845.1242	490663.0583	452498.4259	463435.3075
Xelaev18031694m	404696.3694	391162.4016	384364.0921	395419.5692	448399.0729	472258.6679	490471.8453	490906.4223	559689.3641	576014.7463	487328.4015
Xelaev18035355m	542370.4432	492350.9833	507727.5133	476916.4573	456150.1999	419395.4916	422360.8104	429747.9647	425506.4759	389434.4584	439868.0716
Xelaev18030693m	418069.1119	367793.0097	446881.1965	445635.5656	436867.4553	502462.008	446963.3384	512792.6062	518905.0383	518499.2788	455810.2384
Xelaev18020179m	418166.259	454199.4428	541896.3153	490251.0841	483031.1798	552253.2456	442728.0822	468723.17	407299.768	346653.7828	381246.9038
Xelaev18018988m	471895.8487	398923.0757	407712.0525	376238.7721	428230.516	415432.5668	532854.5156	495064.4111	585458.922	429420.05	517985.9532
Xelaev18041172m	493372.0464	558784.0788	439463.4155	423991.6278	422823.8338	420165.6876	404608.6428	459437.0875	456687.0387	488775.1025	482463.8895
Xelaev18043845m	546589.6069	551410.4294	557991.2313	540993.9019	459659.0008	395036.5537	387751.6859	354981.2318	375999.0184	369442.4219	444876.7977
Xelaev18036419m	495285.2352	439730.602	489458.9721	433303.0205	497815.7932	434116.6642	474300.1813	390385.8306	489897.4261	406870.5519	473803.5613
Xelaev18003904m	800405.2962	664889.2717	684767.7068	578405.6598	501236.0807	449595.6735	298348.487	227747.2597	171308.4438	88893.6217	381243.5218
Xelaev18038656m	394113.9215	368441.1915	351631.8185	405570.1863	497126.5689	406936.863	483282.8833	516331.8618	598127.1437	586186.4792	495208.357
Xelaev18025067m	432388.9696	421343.2474	477310.199	467428.1207	441922.2469	451087.8868	437521.1987	469876.1512	457007.8348	537391.9377	481416.1498
Xelaev18007059m	478484.7716	493310.8908	436918.7177	492672.0007	426055.4046	504662.4472	399724.4806	398393.6838	438308.4784	432295.2381	550958.8197
Xelaev18042878m	497311.1049	748005.4259	402209.0394	484696.5637	517853.3907	434766.4433	338726.1831	390930.4127	381558.8983	416725.8452	361352.3406
Xelaev18006174m	472938.3263	467841.7258	468470.5139	470628.8566	465082.704	478561.7992	438961.2252	454699.7209	441904.3785	430619.1139	432727.7989
Xelaev18039950m	494261.5065	476793.0088	478664.4571	446404.1936	449685.8016	439956.0199	472831.0966	468716.6896	465910.6116	395340.9887	419901.189
Xelaev18028974m	461596.091	466347.4852	443084.1782	468055.161	469849.4983	504310.2382	434588.4936	457113.7037	413462.8704	469204.0586	454784.4159
Xelaev18035200m	420075.1858	400376.3977	437413.0599	494818.3987	451841.569	521088.8187	457135.3908	384919.0964	548502.0032	519607.2339	417859.5306
Xelaev18037812m	496503.3188	486748.4223	569811.8759	451982.2868	487680.4844	488218.3488	430891.1792	436764.7389	388814.3323	370379.6648	377146.5923
Xelaev18024256m	485417.1503	483983.5	528013.4871	454092.6974	440731.0699	438624.8541	440240.6128	449930.4872	444301.8168	440976.5448	412687.7831
Xelaev18027456m	564606.5476	480466.3682	459165.8043	449261.6332	482947.8245	449184.4806	482195.414	394478.1453	405615.3132	308808.8047	525017.2741
Xelaev18022719m	471355.3948	469289.2593	476947.8442	461697.3934	455947.3034	430407.1154	430824.5816	404623.637	405735.55	528934.2859	545863.4657
Xelaev18006725m	472301.941	509234.4147	513312.0476	474654.7554	445535.627	432055.9493	446677.2396	430704.8419	433570.3953	428688.5334	430876.9389
Xelaev18034295m	506705.9947	471407.7	477634.9418	486295.116	427821.3296	475054.049	441076.4049	462668.03	452437.9165	408965.0776	393403.8704
Xelaev18027219m	480134.9585	487735.3329	474863.7368	495634.574	463545.8831	477249.4165	487160.4123	448406.3511	408053.5935	387662.7983	383753.2959
Xelaev18041728m	433515.9492	242493.0024	411900.6916	426010.5312	460048.9696	512364.9029	521478.4668	519684.1805	605978.5262	597397.9913	344380.6652
Xelaev18034591m	516523.1619	503352.4588	513106.7743	539978.7597	500015.6093	496188.4107	375845.8713	398271.7418	416540.7397	352531.9989	348477.084
Xelaev18002195m	399790.9421	421150.0324	400469.5437	459524.1007	447292.9671	442594.1928	498432.6979	508423.8084	481440.012	546070.591	477035.416
Xelaev18012760m	469733.1379	477743.3028	455608.261	457114.6556	476424.8836	465111.4298	433307.3074	442311.6353	460425.0641	438379.4486	453579.9244
Xelaev18039409m	553326.4918	430026.5812	573820.0502	448605.7008	457903.8725	397745.048	450196.6333	443132.7131	411613.1497	379509.3638	463055.1594
Xelaev18034732m	442976.0726	443366.3878	421295.329	419840.9286	425844.4153	431999.3746	487175.7923	491745.9884	475316.724	503604.9706	541174.9287
Xelaev18031133m	532096.2689	446953.953	492557.8278	442323.8686	505261.3056	411199.6222	483217.5312	392690.77	464545.3844	366195.6717	469674.0189
Xelaev18007010m	432223.0007	483452.18	364679.6523	458371.1408	473518.9842	499505.7448	428596.8613	414611.6928	492080.2234	503863.2478	521294.7207
Xelaev18042150m	446293.7223	452357.407	461401.0137	458435.8	468562.5983	460349.3744	462733.8656	440421.046	477784.6352	471734.7636	440730.19
Xelaev18047442m	596231.7061	456438.4196	470577.4622	473240.9136	491433.4983	455129.9913	408721.6495	477353.3276	376909.9905	398291.1267	384622.6575
Xelaev18034097m	411676.826	399069.3018	550865.0855	551140.8084	503633.4033	535964.9966	384916.1182	455125.164	411855.8752	361776.2777	434002.4261
Xelaev18004029m	428269.5612	508478.1433	463768.2726	458509.0033	409167.7488	579083.6357	433508.0364	515328.1643	400507.1985	457623.8043	369046.2653
Xelaev18010363m	487774.8221	477127.8647	464507.7426	472505.1416	502875.0032	444904.7411	418994.7385	455354.3874	442830.2842	422842.9921	422127.2076
Xelaev18039125m	469652.0722	476045.975	501454.5896	487040.5116	456537.1681	498640.9596	409986.4316	451582.1951	434024.8377	397821.4058	425691.7995
Xelaev18009309m	738834.2981	203835.4438	469502.5569	512078.3063	498276.5435	578547.4897	356690.2006	337413.95	482610.7414	447237.3185	377679.7528
Xelaev18031618m	509807.9027	436863.2169	517590.6118	456774.5395	447720.0159	443752.8149	444132.4566	431156.0235	423839.9216	436013.7376	490807.6013
Xelaev18032852m	447442.0279	467324.4004	443117.465	441781.6083	433383.7789	428356.954	477962.3437	522495.8095	465443.6001	454244.8744	462842.4654
Xelaev18018502m	432519.7974	455296.6885	467039.6925	414472.6481	463369.7523	449576.0537	524496.1892	437540.7477	492924.9844	474879.4423	433687.4141
Xelaev18022246m	565277.8619	390621.6261	560038.1299	452814.3868	375898.8354	378742.3818	459000.6912	426818.1571	462622.0312	505460.4023	480589.682
Xelaev18008169m	459835.7134	469693.8378	410155.8386	568899.0476	469513.7429	530774.6994	379866.2	440779.8902	433141.1692	454770.5002	396831.4125
Xelaev18036837m	396555.4678	403662.382	456543.4468	442233.9743	416943.5245	398567.8787	438283.1259	458394.253	425573.4454	659079.2936	672484.1997
Xelaev18015712m	431305.6314	506769.5551	358156.4957	398515.2299	393247.6074	449615.2847	443661.6926	444743.0163	358326.4215	690407.6937	714294.0985
Xelaev18047508m	439406.1811	430198.0366	452191.4168	435572.2007	445429.0876	490736.1024	460282.1187	474917.9022	487130.8003	480540.7109	457818.0047
Xelaev18011552m	334623.4995	435864.4777	199246.6583	312793.126	292602.255	310760.7226	502401.0749	552509.0204	554809.184	1000376.898	848758.3229
Xelaev18005320m	509900.1742	464078.7253	440539.7862	406499.5226	454198.4296	494404.9131	500485.879	441583.2629	455206.4875	414322.1915	445030.8206
Xelaev18042751m	566959.3483	445445.6992	562316.2022	481412.0387	516705.5797	454490.9707	401892.1421	390693.6666	404621.5263	335909.6199	414252.6584
Xelaev18016698m	451942.0314	475713.2777	416975.9537	438974.5233	375621.4268	404725.3875	478582.286	489432.4895	466918.1462	566119.0523	535164.5227
Xelaev18027323m	302891.3719	366895.9493	265808.3751	252622.9678	256149.9952	238182.0259	458280.8136	519788.1087	443148.2602	1190455.629	1213531.038
Xelaev18004721m	484706.3742	461171.7081	430080.3303	440468.8378	417452.3836	412885.6349	480715.3494	494314.4903	505566.2093	465185.9528	449694.6919
Xelaev18006685m	438759.3185	466803.6799	400017.4502	451308.4591	448543.1732	456951.6802	451898.5771	472358.6848	501796.7002	480065.9636	490030.4413
Xelaev18019364m	408787.158	439281.8794	449455.6742	470921.2919	470765.9428	517403.2567	471835.2365	482215.4039	448327.8265	439911.2358	436035.5201
Xelaev18001027m	497620.0708	440575.0248	493747.7795	534044.0861	492302.6615	468760.0637	423535.7663	405305.7398	405427.5952	408964.1136	438635.3472
Xelaev18022603m	507361.6171	487611.7783	510359.8714	494858.2378	462955.5755	449326.3263	460685.5294	433283.6412	396781.5038	373867.2001	417270.907
Xelaev18006075m	453498.7943	375499.073	369253.1675	405966.8218	421753.8633	321879.5621	474990.9416	459655.8192	528102.2217	683213.1642	685003.9122
Xelaev18009640m	417931.4127	445971.491	425806.0878	431341.4709	413330.0771	418918.9689	471828.5053	484550.7811	483779.201	557836.479	553621.2467
Xelaev18002841m	559789.0086	487989.7179	569784.425	456364.864	406079.0399	393400.8081	445370.4395	433857.8587	443049.7586	374589.1617	425251.588
Xelaev18023694m	325761.62	296979.8067	382596.0945	484988.1328	447999.1101	399033.0586	472256.174	492368.44	633024.6816	694590.6996	516777.9532
Xelaev18043561m	402260.6605	444104.2512	483966.989	485854.5941	448347.2311	509247.6978	451239.5912	461007.5229	481757.3413	425428.7435	435312.8249
Xelaev18011477m	472103.2254	483426.8026	436885.8765	407354.4328	458385.3636	421019.6067	468421.5657	483606.226	468766.0437	472630.4201	479546.4252
Xelaev18018015m	449643.4141	475386.3915	381012.4062	428040.7715	439923.564	419890.9266	460816.8985	449218.0094	429952.6099	587946.0706	599686.3082
Xelaev18014936m	522843.389	522780.3557	498425.0962	418220.8372	500992.1602	452261.6552	434665.0848	410947.7847	424323.1992	386014.8348	429657.7363
Xelaev18001058m	450538.1537	485004.9631	474749.1543	462328.5199	432963.1546	455143.7481	478984.0318	505627.6058	468752.742	398533.3212	393535.2454
Xelaev18004984m	415483.1707	466545.3939	442868.0067	515854.9585	518446.4536	452839.1767	459593.3781	441169.8556	438859.9943	415221.0637	454211.5706
Xelaev18001057m	485312.5557	450470.7814	554274.4823	457509.558	519523.3199	435452.6293	417995.4107	372970.2043	520395.7515	345238.9555	428542.4168
Xelaev18017704m	426922.2235	405544.2901	457240.0824	464083.2039	475556.1964	467558.4646	464895.1337	451822.5164	499317.6678	487799.0736	451481.402
Xelaev18024136m	397032.5671	333737.9776	380975.8427	343144.8443	392053.4157	337546.4761	565547.5441	525983.6982	558157.7761	677162.8829	681297.8369
Xelaev18043736m	458098.1352	468912.7125	443873.323	457558.1189	489072.7431	461824.4783	461342.2612	442247.6731	436322.2005	457952.2795	462777.0927
Xelaev18039217m	462066.3145	478078.9063	457063.0491	435861.19	462851.6585	441726.8779	448559.0674	443145.1328	477234.8264	469621.7861	470205.1182
Xelaev18039843m	494255.58	499782.1325	510472.6576	470058.15	467931.4631	441368.1828	451347.2207	432218.6587	425851.2415	382981.3534	423819.2892
Xelaev18031383m	341699.9669	363144.9493	444010.1767	437449.1607	509847.1924	550573.8969	473594.3192	491102.5349	518293.2484	534923.9295	401381.5233
Xelaev18002493m	358328.8613	499220.9394	316374.7819	343014.0996	389830.0247	356291.7983	437124.832	456614.2629	496794.2844	781629.8198	815965.5893
Xelaev18044634m	489494.5104	463385.7656	467850.7394	500051.0302	464286.1381	485623.0138	458461.8764	431886.19	423127.7423	391701.3002	431547.0065
Xelaev18039221m	451412.2792	436368.919	473409.7208	444657.9971	471636.7446	481267.1649	431952.2015	479800.9972	440943.7895	457191.8964	479369.8942
Xelaev18007570m	475873.2839	470271.6966	485448.0891	484659.5243	461199.1318	454454.9277	485145.8597	447310.0174	431117.7027	400324.1833	410504.2795
Xelaev18013912m	453213.1682	495264.0004	405682.9401	432895.0287	401717.1649	433700.2825	470884.9275	506661.9628	436073.4297	550914.5095	497750.1168
Xelaev18040756m	461625.2934	418420.9943	470043.0952	604780.3233	575653.328	514600.0857	376379.0766	409899.1334	373665.2478	381812.4184	397079.8402
Xelaev18038681m	488542.7323	479332.0456	478570.7958	452402.089	494954.1302	444692.4554	446516.5359	426301.49	434709.1549	419863.161	455906.8648
Xelaev18038364m	497600.5066	438527.8647	456253.8583	475885.632	484320.7946	449017.2483	442419.6576	439058.2561	442960.0814	455450.1979	451119.8396
Xelaev18017354m	466765.3904	486756.5969	485431.0801	449624.7647	459730.7852	465210.0412	429966.022	442202.729	450090.538	453981.5764	442687.0169
Xelaev18018793m	498027.1281	487080.6899	476175.1495	424005.5298	414359.269	376814.2751	446518.4793	443572.0446	499376.6915	482281.1678	510737.2813
Xelaev18034456m	485967.8179	407082.8722	566732.743	374916.3051	501769.3906	402420.8572	479488.2283	370630.8929	586579.7376	337747.0485	500843.0389
Xelaev18041279m	463590.2346	605120.6456	347502.7899	393539.0445	461402.3651	404400.258	435077.6852	429745.2404	416382.4751	535520.7547	607020.0731
Xelaev18022280m	468746.4481	470287.9304	449566.5734	465442.8727	476492.6634	485060.8558	445312.194	452006.7651	459667.2726	423683.6675	421593.0763
Xelaev18028958m	470219.6213	440762.3956	447132.9289	483015.2818	489231.7561	449579.7925	467733.8993	428916.5108	466050.4277	407105.7006	475867.8304
Xelaev18042475m	455813.4077	437026.3966	412530.2775	468162.9555	456653.9705	467259.7778	438007.5033	455655.5072	487350.4627	498535.9983	483989.7757
Xelaev18035043m	483779.4428	462120.8739	510238.6567	490117.5271	502282.8741	439189.4004	432704.1515	455310.234	423534.3301	367418.4616	428985.7411
Xelaev18005214m	645035.2534	556130.0241	627319.5193	441384.3117	441794.9077	442546.5037	338088.5203	369292.297	430363.3783	360054.4261	289112.8713
Xelaev18036841m	417168.926	464393.6375	474796.2964	515426.9251	491691.3007	521352.6064	435142.3726	493421.6342	411543.8872	386240.3572	386334.1553
Xelaev18022890m	464306.0591	329402.8146	294125.7745	320975.4868	358840.0699	377624.1657	562716.1965	435718.7663	491257.5372	1150098.221	512355.9374
Xelaev18046767m	499384.2922	449760.8531	427813.6792	467313.4589	431895.3473	454502.148	473260.659	433049.9383	465867.2635	455146.3598	488419.295
Xelaev18026650m	473030.3135	513432.5277	499675.0181	458452.8112	496396.317	504837.2529	393664.4514	446046.883	395894.6267	423671.8649	403124.5611
Xelaev18044325m	419703.0424	424066.2049	422753.7909	414228.9209	468080.8461	423799.6251	431079.0689	438089.7072	593287.8598	514033.5987	533981.8132
Xelaev18018661m	431724.7102	532200.7957	528947.8434	502155.7297	479242.645	505310.124	389766.8679	383905.3442	448087.3633	464556.1695	335082.3234
Xelaev18045092m	442911.4106	479514.6444	459808.2307	468211.3727	473062.212	479396.1374	448193.0091	450852.3705	479001.821	420981.5674	414018.7761
Xelaev18005751m	347065.0132	457962.7086	327585.6668	369352.5945	358190.6869	325334.9235	505887.0436	538570.0229	532088.872	718268.7539	734538.1326
Xelaev18024502m	395130.5482	468220.4229	451902.654	433228.2939	468603.012	453658.6064	493162.8766	480003.1283	464008.621	496336.0402	453939.2061
Xelaev18008006m	329486.5094	426190.6134	457522.1316	433791.6421	478769.1644	527052.6191	424936.2327	538167.1194	543482.0514	515869.7932	375350.965
Xelaev18044032m	444749.5931	418866.2511	391852.7423	436787.5686	487072.0093	492262.7073	440179.3618	470538.6571	520866.2134	417182.7456	531202.9456
Xelaev18025187m	458137.6128	496412.744	500523.1753	502707.7748	469608.7543	461063.2928	483516.003	474301.3993	431892.0389	340206.7188	352082.2474
Xelaev18039955m	437344.3408	460221.1611	464731.1926	466129.1871	470704.0355	459736.0657	459405.3025	450269.2178	469161.9176	447559.8534	449848.1192
Xelaev18011873m	503787.2321	418756.5627	470984.8211	439860.5534	500781.6351	440025.934	491261.1392	357741.8881	517437.7183	438664.249	449611.9793
Xelaev18019761m	513902.5146	493282.0745	509996.9467	467560.724	448199.0951	439582.8673	447188.0071	442999.8737	436952.2566	394747.1907	404447.4391
Xelaev18047030m	457628.4748	470848.7806	432821.3631	439636.8608	474617.739	501364.8976	449819.1142	491726.3353	483625.2684	427746.5159	383548.9913
Xelaev18045154m	429441.8093	419442.9716	532646.5257	480358.844	479849.1416	425270.1427	452442.6082	422516.847	458960.0578	471122.1071	475711.0062
Xelaev18020556m	451545.2917	480419.6777	478859.3482	457449.4473	485062.0342	452187.5568	458528.2281	428641.7393	471661.208	401323.8903	452582.5876
Xelaev18042658m	443612.5454	417210.9403	427821.0295	421095.493	489166.7545	475449.0206	457815.5733	454286.4439	496304.085	518593.5114	465431.5516
Xelaev18032592m	492837.9356	469485.7664	507939.4085	487469.0217	467528.3186	470985.833	445225.725	437413.0064	425108.6806	395522.1159	399467.8543
Xelaev18034202m	459292.7326	454338.6584	492775.3789	477193.8359	432532.8103	458903.353	482780.5955	462936.0242	428691.0944	438718.3465	443072.1306
Xelaev18039348m	233887.9222	192781.9457	150885.0565	214542.4804	271878.7461	189758.9032	502597.2931	423751.2462	454524.0206	1493239.047	1590226.441
Xelaev18031627m	452099.9855	527958.9871	423066.8839	448280.3326	413867.2093	429723.873	401616.2338	378900.5516	404422.8403	616194.7645	637891.1021
Xelaev18016359m	462489.6608	429936.5732	503972.6614	495902.4849	474427.2879	451915.4026	458816.9823	419280.1516	490593.047	399247.853	422081.0799
Xelaev18016911m	449046.5113	546541.0749	402034.8912	450331.8599	434647.5605	422382.2553	466117.6764	456081.7996	449082.0544	480884.4391	499066.4311
Xelaev18021810m	555998.3448	520501.4212	550389.7158	464228.2334	429885.8137	465406.9771	381547.6711	369718.7459	412148.5953	404721.3012	454416.4584
Xelaev18042377m	495982.8714	575447.6534	445381.6989	488659.283	433432.627	493161.5175	399512.2608	450084.2357	404847.7587	389749.679	423365.331
Xelaev18027757m	508478.6165	515783.4606	495955.3856	504061.3473	488010.6259	482244.2112	430539.6275	436368.8767	405893.6858	315721.2668	379895.8109
Xelaev18029833m	451099.5999	458383.4497	414834.9723	421229.1686	441194.6119	398320.951	483779.0864	483048.7222	474627.8725	514319.1726	544097.9924
Xelaev18032508m	469071.8124	437360.3977	457984.1012	435444.5269	478723.8932	432644.8213	455444.6917	475518.2479	492737.3139	443378.8782	457889.5197
Xelaev18024887m	486014.3027	470212.2969	488662.895	456645.148	457486.301	463112.2432	455076.6807	443134.5119	442697.8336	421774.9729	435529.2162
Xelaev18020045m	494924.975	438956.5127	398827.0526	363667.2269	447829.7893	419766.9234	470321.309	507698.6498	540937.4494	517163.0995	468470.1491
Xelaev18028561m	442403.6507	448274.1987	424304.3031	460960.9555	454070.1956	437097.1459	458743.0849	455203.4342	466825.6123	501387.7136	523609.7237
Xelaev18029543m	487295.3179	501084.7261	499438.1088	479834.5504	418613.5922	445595.1605	481258.6584	478967.1636	414456.0371	398222.42	397594.1431
Xelaev18046930m	505916.6175	567234.5811	490360.872	510522.6515	404959.5766	482514.263	419042.8476	486803.9475	351105.8136	419592.8212	352398.7311
Xelaev18015987m	381652.6158	341711.9073	402684.817	447213.9568	509706.4212	478936.6066	510838.0666	511369.8341	553635.097	460556.3376	455979.1262
Xelaev18018012m	459265.1421	464958.7688	493168.1841	446161.8888	470057.0673	450744.827	431276.7244	445859.2491	472892.7677	448482.259	450814.6762
Xelaev18021919m	480216.1293	442763.7403	492034.5515	441373.6914	443930.0502	437735.4853	454786.7088	426250.7207	447214.9181	463764.6439	531146.8394
Xelaev18023072m	465247.8113	426752.1512	490344.8617	486754.4216	501366.7268	475468.8271	432536.5309	419717.8274	442333.3986	420011.9817	465641.044
Xelaev18016912m	491690.8636	493897.1386	478162.2914	497807.4415	460678.0648	469991.1798	411659.6828	415215.9767	413753.753	454597.121	437413.1253
Xelaev18031816m	378888.5753	455319.641	384887.5384	399347.8304	439068.3258	451729.2956	492088.7488	567929.4864	518431.5734	522576.8684	467787.2508
Xelaev18027283m	425718.1678	401485.6558	507962.3735	514635.2093	527231.549	506261.3627	441940.8965	410351.6322	451181.0227	406770.8287	417318.0209
Xelaev18025912m	504630.8546	460190.5165	484584.2151	465912.2747	462140.6246	431360.3133	502617.323	468180.9661	438835.5143	377691.7811	400439.8919
Xelaev18011112m	422184.0727	456707.1065	372786.2711	470874.3999	515945.0624	451327.0546	400115.3317	419596.6077	438959.9156	637299.2016	526329.0503
Xelaev18014054m	453597.7759	402629.8484	410146.2057	431974.9149	447189.6483	463383.7606	479051.4222	504540.7205	489172.8024	485090.4421	501938.3461
Xelaev18027195m	343707.9944	330488.391	377951.6675	444582.4103	478556.2891	606590.4317	551250.2319	442854.1578	509479.6547	606984.1087	404429.6015
Xelaev18046959m	431345.4154	472686.445	422270.7534	492781.052	502322.5487	486038.3595	419683.3015	457539.2492	428832.2542	460706.5763	465739.6689
Xelaev18026690m	297637.0798	319328.0442	294742.0634	279810.9705	274463.511	303331.043	326740.8954	372774.3508	346024.1651	1441252.009	1365904.212
Xelaev18033397m	427612.0581	446992.6087	430397.5824	451745.7663	443363.9304	446789.5313	476325.07	490541.0968	532034.9648	450951.1552	442397.664
Xelaev18012542m	431609.731	432259.4467	453664.8911	380900.4941	406643.2374	373113.4993	442535.6071	432922.7892	431920.9139	707551.3881	696948.5347
Xelaev18008353m	433290.0282	417696.2273	428796.4811	386047.311	427475.8782	357267.3009	470662.341	426909.3448	477212.0752	670534.6092	676969.5023
Xelaev18030219m	468144.5559	496802.5168	454479.3985	475244.2305	486257.4889	456082.2131	425603.9824	428131.5869	460318.4579	483392.8716	388924.1313
Xelaev18014721m	466541.9239	424333.8756	479857.1482	441023.6325	507290.4014	436041.6734	434237.2391	407738.2207	501998.5566	439512.4049	505949.9617
Xelaev18025517m	533029.0572	548089.8797	508196.4524	504814.3808	479117.5391	465942.9399	429339.3073	369577.3541	376729.5057	358194.8307	405200.7896
Xelaev18004697m	386225.7426	369817.3222	526576.2563	511088.2433	522601.3174	489328.0955	513143.7721	477758.0017	467131.101	403693.391	326064.3895
Xelaev18035836m	514525.4252	507745.7154	488585.8205	456883.0563	472800.2725	454319.3158	406803.3609	392315.7471	432449.7531	420282.7904	476421.9776
Xelaev18025631m	437954.3631	457663.5162	444716.1021	458267.8405	449274.6641	464082.8145	460463.3366	458320.1998	456575.6548	490133.8317	481939.7687
Xelaev18045844m	547949.9752	469480.9881	544149.814	507718.2251	458270.4526	470957.394	470540.0435	416078.2248	369355.3252	358565.4362	359025.787
Xelaev18042803m	386741.6102	380834.1618	383480.8	399419.0478	388810.5785	411636.4615	439107.736	457489.2458	449559.9905	825440.2697	718139.1203
Xelaev18047428m	420264.0584	459857.8913	432004.5332	450604.538	401913.7004	404429.3658	500355.7472	491458.6085	490915.9892	495402.2433	530779.4672
Xelaev18007688m	472019.4388	453011.4493	469416.1146	459872.82	479439.3426	468737.6227	437125.1515	455828.2258	458845.7051	445660.5467	425878.6851
Xelaev18027867m	471583.1368	476337.4965	458740.5359	489358.578	513518.8834	492676.4539	409250.2793	421017.5008	399806.2293	432898.3158	460080.221
Xelaev18005871m	458545.0252	529973.385	439117.7912	557723.3351	434263.2439	488089.8449	445168.194	515244.5266	366480.896	406165.8948	346241.6206
Xelaev18006873m	467249.306	449763.5741	449745.3949	452341.8795	472215.819	480932.144	395452.9524	414947.7484	452929.0492	518822.8316	519038.3472
Xelaev18005181m	501815.233	484588.5097	549014.4769	516620.7874	530446.1695	532040.7999	408100.6736	403804.8413	368174.9705	319751.8568	337433.9256
Xelaev18013183m	296391.9829	350462.4505	510071.5529	466050.7068	508325.9928	504291.5168	514170.7068	515744.59	483149.8572	516859.1688	394053.5529
Xelaev18042362m	459092.1851	513161.4647	484953.5192	496006.002	437886.7497	482678.1731	427159.3258	477631.0515	424469.2789	404088.2205	395067.1947
Xelaev18021174m	454077.8649	531616.609	452639.5246	420439.0672	443925.8363	425064.6836	422236.8611	481197.1637	409428.8001	541981.5458	491507.2072
Xelaev18031210m	467142.6458	468492.4664	448980.815	469295.814	455245.0841	468262.9192	463254.8118	403483.1761	438757.6203	477786.3176	493447.5619
Xelaev18010167m	596624.9498	460358.8896	552647.8411	478905.502	430957.5955	438426.3725	408949.788	395980.5184	433841.1595	366330.9362	425997.8759
Xelaev18008224m	523657.2476	469831.9226	435076.6243	430032.8588	480374.3471	443067.3811	461040.4408	451493.5301	449304.2418	431488.4546	450621.4268
Xelaev18001856m	461188.0317	513279.5983	434948.8996	532593.4522	466130.3884	522370.6217	412419.675	460829.0632	395832.1994	423614.8434	377546.5446
Xelaev18045148m	448059.7367	442547.4577	462794.8591	473709.3368	480557.0564	479106.5652	439410.6485	434037.9064	490769.345	435476.295	441403.9971
Xelaev18018447m	438967.8988	463953.4208	318727.441	377835.5631	439353.784	376287.5359	506878.6437	489477.0195	535355.8696	571270.6084	606243.3106
Xelaev18019673m	502356.9911	528438.9943	486472.3049	417124.9787	489828.2304	434613.4397	403229.2984	330402.9394	413470.6384	503317.7044	562848.9302
Xelaev18011449m	457123.19	473943.7845	429155.6052	454571.6436	472062.7806	487050.2419	473252.5046	467206.0847	463305.2673	415290.112	426791.3903
Xelaev18007579m	473409.8467	549639.838	422280.7214	468434.9624	436512.2593	437593.4841	438550.7937	479246.64	442786.7732	438143.6019	435991.718
Xelaev18045096m	429397.8855	559801.2855	353820.4343	496465.0819	459165.3361	485745.1234	379095.8488	355054.6242	505036.5362	532949.9871	513945.0828
Xelaev18034431m	527257.999	519337.6133	538521.2203	469438.5383	420645.3828	432145.7652	493129.8197	457775.9753	384458.3545	358344.5803	380300.5925
Xelaev18024592m	442839.4996	454368.3411	365187.7971	368586.7244	347589.0623	360288.9244	463938.9031	492387.2203	476077.9485	701947.8693	727535.9503
Xelaev18009771m	260256.6518	163831.2195	166934.0002	166289.8902	231402.1819	167077.6119	587423.8544	557475.0733	539511.1421	1331349.774	1474227.398
Xelaev18045905m	17812.02926	7397.322875	72998.67784	184318.8079	386992.2083	465457.5932	587997.871	847772.0559	1134412.246	986527.9886	661284.99
Xelaev18009327m	494020.8912	393794.7062	434024.1977	546209.37	524765.3349	391109.9881	453536.2132	454599.3343	477124.2179	439540.1593	399512.126
Xelaev18038100m	471313.3415	412316.6825	444064.1495	419100.2953	449853.236	404563.9234	477472.3783	435287.0795	484802.4812	516269.2779	579303.394
Xelaev18044899m	453823.9703	450972.6498	486585.9103	452681.211	461446.6555	477357.3633	470213.9502	454712.5775	470811.2684	480022.2887	366300.5868
Xelaev18005659m	446923.3705	439246.2724	462506.9888	472594.7809	478277.5589	408858.3981	496302.9432	451281.6422	492251.1541	461667.9997	421218.9257
Xelaev18045681m	456283.008	283988.9857	507100.5598	469021.619	512091.0409	417528.7398	462865.072	388095.1349	401249.4464	676045.8595	566565.1792
Xelaev18023003m	433511.5092	457258.2888	378771.9697	462353.9977	457115.8007	455740.5033	516543.1799	501740.0268	523482.5804	436360.2953	400899.8682
Xelaev18010628m	453679.7504	580131.2556	440489.298	532792.6774	435909.309	543411.1058	344659.6204	358096.6265	357521.2014	470519.8336	535010.9563
Xelaev18014918m	441877.5293	466976.7818	437507.6353	458121.3255	441187.2284	453559.9731	485492.7873	470885.4422	483887.0541	483782.867	417559.468
Xelaev18016392m	409520.0791	358957.3043	466230.6	504993.1478	505400.7808	559469.5747	467127.3811	494724.3586	466009.3563	417117.1131	359017.9675
Xelaev18017927m	439044.7115	490153.6407	477960.3266	522479.9111	464021.4982	528144.5329	455772.461	392493.4155	439625.0409	368633.2347	419523.7728
Xelaev18041285m	459833.52	468890.348	484794.6569	463045.5161	467894.3575	452213.1112	452435.851	447119.6129	449994.9802	468380.9819	415709.3022
Xelaev18009751m	416439.9205	422120.7206	423246.1958	409021.742	416639.1958	403746.4622	507745.0467	514043.4956	478378.6401	530044.3652	587825.6962
Xelaev18026686m	439981.285	428115.6427	503673.4574	458053.8648	456294.6511	480288.8919	445021.9578	415044.8611	445566.0439	475899.9766	515359.3539
Xelaev18034128m	414011.6435	403517.8666	494736.2699	471013.3196	457974.8796	490107.4163	452257.7462	459543.3841	477666.7239	484503.3127	445739.9425
Xelaev18014325m	413827.3226	453773.6582	420197.9967	484182.1909	437413.3579	506411.3333	464362.8058	475034.7578	492403.2619	451338.1188	439724.9177
Xelaev18035167m	505394.7585	420641.2378	425900.4268	452952.3387	438899.1755	418566.8123	455876.2346	519835.6438	509723.763	425753.6235	456607.6727
Xelaev18002154m	527370.5637	506862.6068	527531.4051	515179.2265	483011.7224	437602.049	390167.4217	396479.237	387794.7739	367820.5898	453675.5214
Xelaev18013594m	408656.0391	443097.5799	409190.7067	447612.2874	417046.5477	429129.5588	425369.3244	448681.3361	440645.1335	633638.1951	648678.0348
Xelaev18042888m	439677.3564	454910.7938	418515.7066	471677.1233	407034.8689	419139.9381	460825.4351	469636.704	448227.5614	566727.1677	543727.7582
Xelaev18018799m	450113.0658	355000.2165	400827.8232	422221.5497	464247.4707	515111.4805	494599.0647	481352.7768	528213.364	492986.8747	459973.0693
Xelaev18042302m	496426.895	492021.6116	482441.029	446879.454	459119.3824	412387.3125	457982.3186	420805.118	435804.4138	415261.3524	517670.5307
Xelaev18034322m	468914.4345	538501.4542	445066.3258	514709.6474	443488.8449	481755.3262	433523.0524	436319.9178	383486.7704	446531.9492	428575.3177
Xelaev18037724m	456047.7792	450756.8206	463130.8036	458311.2646	454129.5835	450816.7156	447543.8694	465506.2757	474830.271	488232.704	434915.1532
Xelaev18025023m	470481.2276	438291.8615	510963.0596	463844.4272	496343.3582	467938.4277	471957.5328	433309.2432	441273.59	405630.9087	408620.8829
Xelaev18020756m	509973.0208	502692.409	383322.4666	433486.2792	481773.9581	424283.6552	430254.0142	443831.6972	465794.8616	488277.634	487666.5989
Xelaev18036769m	447768.1063	436161.641	453158.6027	444033.6658	469722.5214	468242.7516	458308.5666	459815.7213	479706.2294	439313.777	489488.9569
Xelaev18028477m	477071.5855	493379.7494	406867.9797	421067.8148	476446.7863	452089.2683	442602.616	449507.7304	440415.0297	500214.4674	505214.5972
Xelaev18034855m	480511.9705	435509.12	553370.8173	471938.2949	495492.3038	434152.8111	444449.0885	439245.3445	460054.3222	346123.933	431315.6277
Xelaev18005248m	473606.0524	462789.8472	415244.4283	426158.9853	456614.4987	464066.5024	466995.8642	471417.4137	497960.2802	442308.2146	461868.0234
Xelaev18044306m	486664.4153	510685.4742	431724.8405	486211.4234	491903.2472	440310.4358	426559.8838	432965.398	427914.0895	444304.1079	442913.3872
Xelaev18031835m	463930.1939	493429.4018	482411.1851	495869.8222	451236.0684	495549.4911	446184.4615	467987.049	412604.7019	404268.0728	387922.6034
Xelaev18023070m	320881.2964	333153.2733	372202.3974	287802.8223	315723.1598	282333.8763	398339.2637	362510.4646	441343.5748	1120389.228	1251110.012
Xelaev18027101m	462250.2057	455252.7819	422754.648	422823.216	461455.9755	432998.9823	500024.5715	460997.5922	496962.5473	445630.8318	486337.2283
Xelaev18026241m	391355.0664	380660.0221	355676.9189	407162.4257	404013.2968	353013.8017	536461.312	567911.1646	528153.781	620595.6211	602231.2579
Xelaev18029541m	400140.5196	443498.0292	406538.1494	440961.1922	410752.9523	404506.0808	442158.6553	457878.0194	416182.448	672866.4262	677635.662
Xelaev18036705m	441751.2484	464075.6529	448906.9046	471669.1958	467327.6717	454889.0389	433920.9287	466076.2169	459317.3345	469459.6905	468192.7737
Xelaev18035213m	338569.7625	374960.9737	327043.9366	335743.7212	354268.9104	351975.955	457102.3184	480566.8897	445551.7627	1013540.099	870628.5165
Xelaev18017584m	468623.4207	451970.1668	522668.4908	460198.5074	487445.9662	464285.8504	457315.2076	418549.1496	461558.4092	372305.5264	440711.4787
Xelaev18031161m	481867.2609	467097.3174	495339.7019	471840.4763	450771.3838	445220.705	435862.7452	434190.0094	478799.3559	385099.728	469770.933
Xelaev18013787m	458115.7012	455887.5725	457532.3283	476237.176	504238.122	478093.5742	464455.9207	430862.0522	459306.7422	396067.6308	429697.593
Xelaev18041346m	432308.8741	438118.4897	475391.3452	483157.7003	533307.6655	456239.0347	453277.3275	529542.4205	449946.7748	349819.5686	383719.068
Xelaev18011701m	387893.8395	420781.617	422600.2809	421343.4768	386384.0329	365877.2048	499578.5008	444492.2401	576754.8296	609862.848	602324.7558
Xelaev18041377m	473022.1945	430194.8824	492290.0109	491140.506	492139.0395	459371.2005	425354.7409	434878.5346	457618.5054	429410.0868	434310.4501
Xelaev18030142m	447676.2696	468390.2077	416825.1321	492338.3564	434966.5424	479501.2801	459534.0354	504430.75	458734.0017	430724.3423	433398.6666
Xelaev18037098m	411020.9341	406425.8621	373097.3675	500435.1261	485711.3114	529624.9412	505919.5872	428882.5755	469947.8435	469090.0443	474355.5607
Xelaev18045072m	504155.0394	530927.944	533422.5325	481865.0904	426752.836	459553.685	453100.0608	432588.1879	410372.8294	369297.8608	382107.329
Xelaev18013240m	436331.3185	439078.6515	447953.7703	423291.757	449604.496	461199.1205	497722.0537	462457.3073	489867.2625	474394.2011	475615.0889
Xelaev18021269m	497104.8268	469777.471	466427.651	455102.8828	454295.3377	424524.9106	473971.0578	425944.8729	481070.198	414202.0018	461032.5335
Xelaev18024276m	510992.045	480225.5506	493053.5061	475454.244	430814.409	397219.7285	453746.3554	451013.2226	421459.9704	457920.4269	462599.2645
Xelaev18028728m	450010.854	479478.3982	417504.6549	449389.0646	424120.0431	445838.0173	449893.0671	473939.9808	446544.8518	540472.5981	503386.2488
Xelaev18047731m	413179.6333	437269.4355	432887.5888	474498.2378	484014.3534	468075.0487	463253.9138	493868.5226	456365.4203	468875.5952	453747.3295
Xelaev18026704m	657748.859	373370.9159	453791.2923	567811.3713	427806.2357	410518.6395	450969.8314	419218.883	470849.6741	382177.4466	358022.5427
Xelaev18022770m	403588.6395	364570.1741	437864.6364	401661.2751	451120.8567	435162.5754	524796.1561	493693.9746	540198.325	558846.6727	482772.893
Xelaev18027263m	412714.8172	434734.6496	507071.2874	527759.6275	562438.7741	644355.5202	393627.4067	377322.9626	402387.9802	385128.526	333344.7895
Xelaev18037300m	503606.9702	479135.7617	398631.5757	421475.2292	430440.612	420103.5101	507216.3845	516111.8801	497817.2165	451217.1747	399259.7574
Xelaev18009660m	311764.986	303523.914	331219.7856	307620.0522	315953.9488	313638.1939	525212.0405	543423.3981	484875.8377	950953.2748	983243.0987
Xelaev18014542m	524248.9206	429043.3033	517702.5099	459166.1218	493766.8621	458752.4901	491333.3678	427772.3143	444207.2884	351967.004	385015.6476
Xelaev18035401m	369031.4139	356961.6196	379150.3289	331916.263	326292.7869	343243.932	486514.5685	502224.4097	443137.5578	904957.0162	874196.4812
Xelaev18000373m	495513.9735	482873.058	449030.4937	401850.4227	478020.7995	471771.1771	457079.3317	436489.4541	468790.9977	411207.62	477906.6496
Xelaev18023062m	464136.1742	449439.9528	445953.2053	424526.6097	537301.3184	514631.1632	437105.0668	401494.7795	478361.2568	443819.6775	431085.5987
Xelaev18040381m	463314.3964	439166.3546	463694.1142	474731.3297	488383.148	450883.5284	474609.5895	466398.7843	461599.1988	411665.7835	419745.2205
Xelaev18021521m	463166.3835	503690.2276	493613.5353	504437.0948	440166.4466	516835.1382	449343.0295	486315.4967	393820.7242	377239.6522	356447.9344
Xelaev18000507m	417470.7061	408568.6471	424966.7154	419660.2268	393109.9269	390989.9584	541427.8627	527733.287	510309.5669	542944.716	520262.6071
Xelaev18013400m	366494.886	363739.783	380842.3435	389344.6959	409214.345	416509.4979	451185.8659	442072.0088	485542.3575	738576.3969	791185.4551
Xelaev18016343m	453767.0681	480586.7123	517007.7978	475078.5123	498682.6731	532283.7015	414021.0701	370938.4076	442631.0234	371491.994	449054.629
Xelaev18033052m	486281.5767	459678.9052	473545.2084	472817.9484	519487.632	473727.258	393683.3517	409410.1532	421955.3164	434915.9339	486513.4091
Xelaev18032374m	439262.5923	466915.0807	470289.1547	512642.7844	502159.2776	543126.2367	390839.8396	432942.9795	440419.5593	409268.385	395531.662
Xelaev18039178m	484842.6454	530302.0768	558505.6169	469218.8169	482884.5562	446793.816	388050.808	394571.8894	409616.1861	414008.6699	427022.5759
Xelaev18008389m	451318.1037	443934.6735	493755.8033	467936.1072	461140.5173	485351.8422	467734.8598	446119.9796	438175.5992	417810.01	454802.8711
Xelaev18021503m	342526.3924	412274.1604	312392.7323	346549.3855	336985.2758	330986.5401	523529.9459	577635.1829	489568.6806	788728.5044	800550.3858
Xelaev18010734m	279300.8751	200468.8788	275064.0297	340783.4137	359078.3536	502165.4642	503409.8602	628172.5591	777307.7028	874686.6333	485979.7193
Xelaev18045685m	489716.6452	505759.7534	455252.5725	560955.6947	458797.8736	400904.1483	470063.8704	343135.9628	522125.7803	328186.7336	445648.654
Xelaev18042563m	260803.0546	253929.9921	319057.2583	322706.3161	495810.932	565280.375	476780.4622	524377.3611	725822.7544	835298.471	404375.0734
Xelaev18037141m	465348.1133	461838.155	414554.3482	440849.8066	431306.3865	406530.8498	527500.8747	496078.2326	470462.4746	452316.9985	482226.1651
Xelaev18039657m	470273.8177	459602.1458	459741.0912	480623.1011	480941.0708	490117.523	456023.7973	462242.6738	440560.8167	387558.0432	417428.2238
Xelaev18033222m	488621.9223	496524.3899	451524.8056	500256.796	432498.0694	485868.1153	465290.9845	424578.7004	473084.2105	369753.8795	405853.1187
Xelaev18044712m	470133.4753	535675.1017	453200.1961	452958.2314	439681.8268	458092.5678	422714.9943	441492.75	423134.4795	524298.5562	427140.584
Xelaev18018631m	450927.6591	446413.279	468748.8971	472771.9574	521662.0527	480346.497	448657.3333	418723.2894	463131.5021	419287.9179	425576.6135
Xelaev18028538m	387010.326	424138.9933	312482.5776	322212.0243	341678.292	293826.0263	609100.1475	623760.0128	526682.4942	672393.5564	680330.4731
Xelaev18027250m	333394.7768	350835.2367	246210.9894	249183.5616	316242.26	235147.9811	605686.8097	624485.3181	615059.5328	879139.0553	864742.9862
Xelaev18001820m	702102.998	759744.5757	589176.9714	408077.4274	349270.3498	372528.7276	321119.8173	320835.0522	277658.1787	410700.4761	488031.5892
Xelaev18024336m	463425.6002	474767.1377	468326.1926	411776.3706	459646.5771	503379.5156	428541.2601	460292.6405	433980.0995	515630.6917	435785.9236
Xelaev18024803m	351487.5269	432021.5296	416833.6916	470332.9622	409297.5687	444678.8703	514928.9373	485329.1061	519829.744	519608.1142	526284.9066
Xelaev18017635m	519587.9078	583279.6579	435966.7595	484665.9107	463909.2387	432420.6068	434981.1012	411594.3212	366822.5781	417631.0779	463592.084
Xelaev18010867m	372151.7535	398226.3883	349821.2473	390528.6751	370055.4265	404395.2906	529135.3856	578429.7264	502361.6787	656582.0572	615593.0679
Xelaev18026808m	479893.7363	519176.7842	481344.7693	435827.675	429342.6042	466165.0701	377764.8822	398255.7588	394947.9502	553679.898	554674.5783
Xelaev18029715m	461333.6935	456570.3877	482903.5272	479618.2083	455635.1918	494287.7862	446175.8943	440364.2161	465685.4066	430172.6171	403277.0968
Xelaev18031629m	234177.8576	272679.4266	185453.4735	209601.0085	222692.8318	182302.265	560976.8606	526371.5157	462850.5734	1372953.368	1402238.896
Xelaev18012307m	377361.4893	411429.2645	413150.5124	452998.5353	461850.5476	509101.3209	418807.9049	458235.353	528455.2963	565181.3896	497103.427
Xelaev18040879m	488796.8515	464363.4465	443404.7684	484299.6949	453434.1592	406112.8126	476993.7467	455409.3649	434662.7809	440175.2207	491077.3257
Xelaev18026638m	436446.4252	454420.8991	436672.0767	451296.5763	438703.4199	484431.0741	443668.0838	506517.2708	447608.2554	460534.9132	495808.4587
Xelaev18004058m	494866.5915	498608.3154	462925.6211	405668.9105	424021.4693	387774.5115	483172.7008	504584.2301	462533.9246	471280.919	446542.0199
Xelaev18044345m	444787.2503	483238.9418	438780.1699	455396.3572	396248.173	420923.9279	486797.9899	501429.5578	454102.2878	515135.6629	468214.5725
Xelaev18034772m	431490.1819	473403.5259	518461.526	524304.0715	495632.9909	551573.4816	393350.2709	425105.2287	419280.2038	353301.3426	400453.8835
Xelaev18003428m	336182.9685	557206.3627	373622.1961	732614.2936	385938.5416	326248.4642	370222.0279	293229.0394	704176.3762	476081.981	470998.822
Xelaev18046933m	467103.7416	455618.9224	426139.788	455857.3662	481921.9055	451332.1554	469361.9926	426452.7816	480686.0422	440349.3739	486083.952
Xelaev18047749m	493137.4982	488958.4222	378959.1108	437240.9749	488172.4708	456227.4406	455958.3772	452051.5995	417193.2457	479092.7779	511237.3899
Xelaev18024168m	462831.3688	471481.5271	421259.9485	417791.8146	438003.1335	457805.4976	437787.275	485042.9853	400043.6005	567035.5952	541270.3518
Xelaev18007536m	446946.1221	481287.351	447445.9819	455921.5699	479228.3022	482687.0091	425198.4637	425246.5407	439297.1443	474111.7795	496427.1693
Xelaev18037980m	451061.9069	462364.2681	401109.5407	394159.7027	450149.4947	413919.6399	436111.6773	450578.1504	437050.903	630065.8811	612970.3852
Xelaev18043673m	446880.9245	562123.1119	441303.4832	489494.7302	427240.6143	507791.7613	429976.5735	469418.6726	389094.4564	449541.9312	407785.6786
Xelaev18011875m	450706.6006	473195.7232	394733.2465	469560.7964	448972.2421	458079.9802	454660.6199	496077.4101	469599.968	482712.8459	448255.8535
Xelaev18019129m	493193.9625	502594.009	475799.3282	480582.6691	465644.7893	456003.7925	447625.5416	448673.685	425808.1697	401215.2251	403810.8272
Xelaev18039997m	450057.1806	449268.1674	385043.2699	428241.4456	457456.3044	423645.1473	465853.9314	452896.7014	523062.7373	524690.1804	521136.6292
Xelaev18002187m	408044.1859	361642.3242	386806.7626	360445.058	416721.8379	334186.8271	595264.4451	578705.4635	523642.6385	557071.8845	610692.0504
Xelaev18046070m	509195.9884	532599.2806	491243.7361	448675.8713	447382.9608	421900.4239	464335.8995	443362.0576	435058.1085	404918.6447	402920.5951
Xelaev18007805m	486324.9227	459780.9532	459192.4879	477535.7641	462086.8508	463502.4032	467377.6606	437704.8441	434660.6985	421127.0844	455667.3679
Xelaev18011698m	504162.9949	546314.5597	491173.8996	528572.5745	460301.9087	468519.9799	408277.4213	446029.379	396422.4036	346604.4205	371423.3751
Xelaev18007741m	457445.5002	408046.3054	466585.8914	391620.645	506651.2031	444740.555	424740.9782	409116.361	506414.4837	514317.0556	557254.3889
Xelaev18040883m	415920.5573	428761.9059	458572.3275	492124.5105	453404.3024	460532.1941	485546.4717	511614.8264	454067.4387	454684.4624	417907.1941
Xelaev18034602m	420399.7469	482491.2011	438588.4379	436859.1014	453932.7234	445282.1148	462138.7798	452591.9047	464686.9986	516070.3823	499848.3862
Xelaev18039040m	415043.6331	446728.2689	306676.4842	407111.4578	472436.6949	447492.4394	530813.6798	455802.456	513796.7782	611029.2798	504814.5422
Xelaev18019723m	458929.2661	448092.0082	510729.4705	440226.219	485268.5155	421153.2682	515803.1415	433902.576	471909.7721	386577.0302	440992.7326
Xelaev18008749m	432735.1233	476712.4123	443834.9552	484452.7203	458312.4744	419483.1689	461437.3515	455167.0153	510794.029	445395.7894	441621.9917
Xelaev18030071m	455190.831	435609.8699	427111.0844	452230.164	473735.0063	426762.039	487030.3543	454088.6298	494329.9201	461807.1169	481254.7306
Xelaev18038198m	472764.9755	439746.8908	510298.5384	442448.8045	494564.3551	440839.5756	449131.2299	424312.4754	498075.9322	394187.3823	448637.6883
Xelaev18034364m	480590.0926	456862.9959	475007.3253	452760.0119	456321.8101	496398.2128	443906.457	435433.5412	445324.4856	436967.7498	452152.8765
Xelaev18003916m	417947.1101	471374.9035	421504.928	467058.7153	488361.8275	507643.1698	431507.8902	451945.2539	452940.17	505803.2993	434408.086
Xelaev18015132m	563097.5806	531707.9589	449200.6868	472906.2089	457426.1542	438926.0474	424997.41	408586.6574	404884.5369	376635.4864	477245.0003
Xelaev18003627m	477555.3353	483456.4165	473856.1747	474705.757	443523.4396	441328.1769	431415.8926	468191.7673	447431.1198	439696.1622	445904.4968
Xelaev18008634m	264307.6738	238100.1668	278522.5311	286768.7859	309047.5932	284193.1824	608971.8316	678619.1604	635644.2324	925297.5556	825281.7497
Xelaev18014489m	599989.741	511434.9457	527416.6646	483356.4022	439840.5899	439433.0535	378868.5091	408667.3559	366633.8928	393386.4258	451213.1572
Xelaev18016957m	454146.668	443901.7728	457057.8201	441428.0861	452145.9785	460829.0149	460035.7267	470966.4726	460794.1474	503483.8162	451398.9938
Xelaev18022820m	430444.1592	400842.4979	367532.1127	419285.7281	426069.3751	392573.3844	514419.8931	516109.1392	493741.7018	597475.2523	565728.8158
Xelaev18029948m	458095.01	543879.8708	527928.1274	475344.3775	474673.6732	383715.4306	412769.7693	421161.4963	411909.3469	445518.1515	473691.9132
Xelaev18031895m	470212.3125	479517.2457	444751.5471	432035.7889	437160.174	469587.103	445974.0281	479839.6355	456925.0823	455154.2339	474504.9336
Xelaev18047503m	461304.4655	511464.0623	500210.2397	508211.6698	461876.8036	516470.2096	410829.0797	465042.7387	382840.5667	376579.0295	397389.8158
Xelaev18011702m	518374.9247	535155.8647	528071.88	529710.8248	457443.7041	465713.5273	401937.9542	391135.5005	376584.6071	369185.7353	409687.0524
Xelaev18004428m	489373.2838	477464.7542	457484.9627	468663.271	453622.0137	491540.3035	465457.8012	486343.8011	422777.2735	418538.7665	372768.2708
Xelaev18000650m	502900.6564	487359.8235	464328.7655	470768.8229	483669.6503	478009.9986	474446.9134	455156.6963	431246.7463	344645.6215	388350.0116
Xelaev18037777m	475798.4421	468789.7253	438834.6493	468066.4137	506009.8949	436992.2853	402202.5549	492376.5691	471277.9175	429685.9757	426623.1819
Xelaev18045835m	519016.4869	432304.5026	490281.4332	403089.5527	450486.2145	377006.6398	493858.7446	406938.1365	481989.439	446624.3077	561459.2138
Xelaev18014500m	499036.3594	448323.9083	530694.6064	477059.7431	499067.5038	443233.3177	434484.343	367586.7103	471241.6447	404358.8507	432202.8409
Xelaev18045954m	452267.1365	494817.6747	434033.2542	459252.9695	457167.3879	482403.8423	453490.5071	476751.2478	440615.3045	460589.0338	419792.7146
Xelaev18044446m	433104.4619	492014.6028	394101.9683	497380.8011	443800.0434	462696.2063	433410.225	489622.2613	471260.3769	476523.4877	448502.8706
Xelaev18041434m	518137.1222	488554.3751	539477.753	469794.8993	453833.507	448643.3373	408747.3383	346107.2563	399179.8089	472120.0403	500532.6137
Xelaev18042649m	483522.1099	577220.175	433283.3986	479210.3894	483716.4292	495362.8943	423771.6471	415894.9134	411042.0103	392438	397532.8993
Xelaev18018449m	462869.3832	534951.6732	408172.6784	473431.8285	422015.7771	356666.5508	462446.3304	526811.2751	420418.6255	477164.8641	510608.5738
Xelaev18030169m	434578.3216	412538.578	416304.7517	406738.5755	419519.5799	404363.4159	475627.7121	439352.1785	451721.3679	656744.7116	643501.0754
Xelaev18011715m	515652.0934	396700.0534	539862.4444	400847.7193	533035.3151	359288.2164	517054.7765	370435.0212	496890.0956	379012.6643	518520.9436
Xelaev18041887m	473969.335	499177.8814	451936.4639	470626.1791	456521.7334	481274.3704	461421.161	444863.6906	423594.9215	432205.7516	424995.1838
Xelaev18045095m	461468.0223	451280.0752	458250.504	504011.4732	420254.8965	447450.2667	474249.1634	509972.6439	456544.8675	432015.9781	401982.5736
Xelaev18021794m	481031.9916	427258.7577	482507.3073	407088.1161	499501.1461	459291.7892	503710.5419	488719.8483	467365.3731	430047.6019	364004.5183
Xelaev18010554m	433517.7356	477900.1051	408959.3189	395670.5524	450025.8254	438664.5203	500656.5201	458915.8274	496550.4	483572.1346	530314.416
Xelaev18042225m	409625.5383	448403.0875	428987.671	418587.5944	389164.3435	392570.3509	506028.693	524903.9242	519185.3072	521505.057	532326.0217
Xelaev18047501m	389849.6008	337537.8805	367009.4885	348127.8361	365312.3576	335559.5902	398157.3898	354146.5386	389433.0165	1072923.234	1049679.199
Xelaev18028227m	229237.1868	130473.6139	231550.7887	308110.6748	344330.0189	457444.102	524904.3027	665783.9551	843660.2568	984033.4221	575457.0529
Xelaev18021282m	333424.2128	240937.6926	396194.9843	415135.0678	480015.7145	547941.0531	596589.7691	679492.5446	533199.6372	515858.8617	317149.779
Xelaev18032234m	573460.6815	417307.4409	401235.6973	472633.6204	476711.3775	451191.1451	493820.1051	438733.2196	409550.2836	461848.9534	432484.1521
Xelaev18027990m	483166.7397	471032.2059	456576.5176	466575.7848	474727.3447	458784.8252	441657.7698	429631.3555	435982.5754	463663.3087	455047.2586
Xelaev18001244m	426866.4237	489059.9061	426203.7139	483760.7531	413738.7109	463584.4735	459882.6785	497643.4462	406647.3311	526760.9924	475069.2889
Xelaev18031319m	448661.4736	439877.6799	462981.415	424788.2744	434896.2877	423856.8582	488828.1842	472484.7407	515449.5606	456572.6169	483724.3665
Xelaev18027999m	457335.5038	535775.487	388654.4233	449270.6589	423519.5223	350079.1043	403789.96	378418.1969	472077.1815	646313.1974	633405.7346
Xelaev18034350m	495257.1171	480370.1506	485621.3318	472140.3483	457358.6212	422507.8561	470593.9792	449588.4979	462930.3968	384929.0077	420389.9642
Xelaev18040743m	478606.7429	442629.6331	467361.0868	436521.479	450292.6111	408328.5281	461723.0367	444289.3234	485006.1298	501096.5497	484869.3978
Xelaev18034806m	490363.8279	496915.2964	474340.7972	480981.6844	454109.6469	494019.8358	446434.5756	452032.9065	416355.1354	412875.9474	383176.1054
Xelaev18021913m	497231.0824	371658.2957	470572.8969	490334.8187	505222.6914	491219.3412	442548.3246	459053.4887	458773.1473	435106.2571	391807.7023
Xelaev18022995m	437335.3645	438331.9553	446175.6597	402054.2912	471264.6147	410847.3229	436520.7278	415738.0147	490582.2946	557445.7994	608161.2108
Xelaev18020300m	486978.7013	454144.4712	522164.6269	412093.9447	457777.9233	434793.7359	499706.9408	524216.4054	427646.455	384299.0763	401262.678
Xelaev18005153m	504232.0696	537469.171	502554.4201	474482.9831	481251.325	465130.8758	424445.1792	422118.2106	411046.3031	386670.4114	375241.0926
Xelaev18045043m	474092.5651	452742.456	427165.6305	414038.6385	452481.4782	416420.8281	475019.4727	484340.0476	489323.1223	467528.0018	505727.8383
Xelaev18026440m	490550.2603	442213.5577	538081.0453	483348.1747	475938.9488	427304.1101	454882.9654	461410.7926	441919.1873	380472.6451	397995.9777
Xelaev18020160m	392711.9117	340235.6703	406849.7771	414654.1775	447280.0486	471992.7164	524181.1645	522497.3127	532279.6526	556937.0603	489158.536
Xelaev18026157m	463840.7606	448420.5598	464413.1143	453392.7394	472448.4662	448487.1195	480215.251	456564.5847	469594.7983	432324.7292	437443.2519
Xelaev18008967m	431967.3428	396957.6287	405919.6134	391709.7593	427544.693	371885.9938	529698.4726	494802.7066	526966.166	569527.281	570612.772
Xelaev18014493m	518397.8384	525977.4713	455476.5225	480840.9224	476373.3499	465841.5585	400183.9199	421802.136	410250.4078	411250.3825	443126.1029
Xelaev18003848m	470370.6126	454941.2	478802.0117	452237.4027	469505.6174	455948.5455	489134.3921	451714.2365	473868.4332	401397.3952	412662.8766
Xelaev18032463m	442331.1655	449821.4345	368615.9353	466638.3105	474771.3064	450405.8485	410809.3254	510919.7724	475049.4776	548984.4982	475910.7564
Xelaev18036122m	439114.5054	461777.0838	489038.5349	476952.0861	457730.0209	486680.8448	469221.2457	429601.9666	464771.6615	424320.9734	421309.9624
Xelaev18016058m	407891.9555	448360.5426	416364.5252	444379.1668	364030.0971	400014.8271	443491.8897	469431.7662	510102.9654	671053.3382	570197.1448
Xelaev18046685m	436879.9519	407587.909	469619.9942	403435.2191	538031.4872	499888.9442	471343.2719	399125.8412	523390.85	435319.4715	451750.4769
Xelaev18046415m	534019.2978	519326.2241	424702.0095	426508.251	449344.2751	398259.7426	464354.1376	473220.2209	444838.6055	383240.1956	504911.3125
Xelaev18014453m	470043.109	443691.6812	499657.6248	487954.9651	443561.2626	475184.2856	507229.4159	473602.2706	413035.9825	359301.9623	429282.0563
Xelaev18006588m	380767.8166	376252.5089	319811.6337	376781.1975	431318.1849	394429.3734	512255.4325	525564.8344	489634.7557	696773.3743	694088.7995
Xelaev18022206m	348712.7373	391365.682	358927.2103	301139.4447	343887.7484	353275.5128	519066.8166	517505.4919	432774.5817	896933.9936	847385.2309
Xelaev18031578m	391650.1419	469375.3915	369529.6262	382173.6362	480993.2546	439970.7261	452900.0731	474847.1382	524115.2712	610880.5661	516716.6758
Xelaev18045534m	553284.0107	553133.6261	518748.7439	507493.1927	453588.1471	457736.902	378637.0384	407304.0803	387242.419	391359.4717	368412.4168
Xelaev18024173m	475435.5071	484301.6515	437810.516	502760.5585	477176.7704	464620.2018	386899.3631	415360.813	405918.7411	467305.5335	537602.0789
Xelaev18044172m	465689.6546	498743.8435	471730.7331	482008.3509	455314.0931	472660.3797	441747.0712	452842.0529	416642.8264	432050.957	431577.6498
Xelaev18026244m	494300.4456	459023.6446	467173.6888	473734.0011	500180.4615	470208.1278	436776.9036	416528.5519	442565.5923	422832.1837	432606.2843
Xelaev18029869m	474162.5437	565862.7857	495575.8164	551082.9186	426108.0159	460914.5107	406339.1731	467925.4317	354857.7852	414917.6418	373335.6459
Xelaev18038885m	268455.5535	375688.678	436362.7057	561944.2111	410095.3556	654239.9079	429572.225	601911.4608	422528.5291	524063.7212	375498.4923
Xelaev18043463m	187902.4128	156382.86	125688.316	137776.4113	189986.3384	142209.5538	229679.7189	167656.0274	213053.8299	2486829.882	2139641.605
Xelaev18012650m	397861.3182	471756.966	318446.3361	386096.9196	440122.8752	407656.289	470956.8524	487361.5391	513031.6538	621239.2035	634673.6376
Xelaev18000814m	461555.4235	497258.3549	493715.6907	532674.4671	464145.355	508823.8779	422776.1377	438785.2617	413400.5255	393608.8559	359348.6443
Xelaev18019201m	440975.4335	528995.9834	431347.9503	437246.715	419088.5433	454589.8789	419488.0518	461666.8248	468400.5448	513460.4163	491663.8852
Xelaev18006307m	398897.0678	416242.2667	434986.8453	420798.2591	441198.573	423861.6858	493027.8306	480752.3219	491563.4353	527675.2714	574878.967
Xelaev18032029m	384207.0637	379721.4857	412703.7613	407763.2127	454124.8549	446341.8346	515221.5063	537192.0749	514258.1857	550197.5458	493854.4811
Xelaev18012627m	483025.129	521212.7299	349727.4718	405195.9021	428383.2414	424237.8729	471405.3606	504526.3351	479346.8743	475344.1227	522614.505
Xelaev18039964m	471020.7275	451838.5435	420046.5522	414687.9913	458673.2196	458994.2796	480336.1671	453563.5483	490162.7942	450409.0883	504509.8159
Xelaev18023296m	503358.0237	362772.9816	321719.7694	465625.4192	466683.1918	424936.4909	423050.1116	540838.4502	596968.3708	514324.0946	433032.7724
Xelaev18026243m	509483.2789	481829.831	461173.4743	442054.7745	476305.0509	459469.2475	452904.4988	405483.5595	423083.5808	456787.8012	469148.6996
Xelaev18020971m	456055.5326	488978.7591	474666.6642	481941.9918	442696.2084	503670.5376	438482.9002	456402.2003	451207.8781	399248.7053	415855.914
Xelaev18042906m	451853.6073	515820.4906	479017.6799	479047.9515	450851.0053	525281.417	454181.395	507208.8928	366338.6311	363145.0372	402551.1943
Xelaev18040957m	506525.1341	423357.5798	382330.2889	358424.2035	470818.8933	437872.6888	532917.9527	444465.8168	525230.2166	445988.5562	537547.7013
Xelaev18033894m	465471.6815	500404.945	515266.2282	519511.0449	440104.2561	473752.5377	449630.4374	514664.0607	391408.0246	372027.1604	332561.285
Xelaev18012344m	477119.3357	468784.5547	392897.4847	440279.5494	440467.4794	399975.2773	461865.1194	416003.4576	397002.536	567701.5663	667055.6309
Xelaev18000854m	425991.671	364534.6694	339487.3677	515569.3866	622183.6828	405581.3844	449647.9856	473772.356	488606.7999	565998.6107	402993.3899
Xelaev18018104m	460391.9306	472024.9391	463331.1205	475721.3256	459094.5902	475358.5389	450753.4883	433858.3187	429502.8986	460136.0165	459140.709
Xelaev18027479m	493087.8249	522205.452	476986.3913	471713.8262	479960.7409	480892.1588	398259.6966	390334.1443	430393.3106	412251.2812	460221.4952
Xelaev18005753m	465720.9391	431880.6018	406782.635	401499.6325	469207.0749	392742.8901	506355.3506	461108.4497	491036.7305	493139.2744	564952.5507
Xelaev18032879m	502378.0117	489774.0813	459315.2514	482700.3033	474014.7041	440534.444	479804.2992	449834.2708	416174.0907	372248.9369	433042.9473
Xelaev18020426m	473570.9034	535348.2091	508469.1331	515407.4755	445685.0588	466124.0572	407029.7656	394438.1582	412671.9932	414990.4548	435651.9572
Xelaev18026115m	483719.0195	463735.5009	461531.2652	466695.7406	463948.803	452135.5129	435146.9928	420433.1626	470598.1579	437395.3079	479883.0406
Xelaev18033699m	543819.0884	512642.9961	431732.3742	521678.9225	452012.8933	455919.8392	426149.9785	410683.6948	389582.1487	463109.9575	407004.5836
Xelaev18007393m	482812.4416	480508.0702	460738.0877	453970.98	497056.5447	459268.7672	440285.5181	420505.9966	436048.6806	436604.0207	461184.926
Xelaev18038673m	613006.4052	400268.7731	454529.8674	448879.6906	481659.4479	406341.9541	429108.6895	421972.7244	513333.3344	398954.2646	436915.4544
Xelaev18022990m	387930.372	490513.7146	405612.2498	404480.1846	431285.3024	529270.6222	563941.5649	505444.1941	391769.4851	497026.3546	463163.167
Xelaev18021723m	450354.7364	491875.2277	413263.3653	453040.912	437295.9984	428333.8149	490979.4213	501897.0539	444967.7713	458880.2973	476630.6976
Xelaev18012976m	428024.544	397920.3594	480752.8604	449116.2793	409353.3972	506123.6648	451112.8232	499953.411	518948.0794	442993.0425	462923.5331
Xelaev18031131m	449457.7791	446629.8703	437141.1195	487894.2341	441690.7297	475738.7665	452314.9145	451689.6341	419522.1233	533420.2304	473565.9604
Xelaev18037954m	446927.2866	456657.6339	471368.6115	460770.0081	512970.3452	500819.6111	461425.1621	416688.7711	445742.9685	405455.969	438680.8161
Xelaev18020839m	445394.0009	449379.3226	442101.192	468386.058	458584.741	465553.0521	438924.9693	451535.5576	452863.1018	495121.5238	494336.3885
Xelaev18005666m	427819.6736	465060.6466	474829.3867	462162.3889	412065.6778	453362.7211	478158.469	511671.6532	503363.3201	476667.0875	360566.4881
Xelaev18012347m	443993.5688	408680.7114	396123.5247	368855.153	429384.52	378570.9387	519155.9532	491263.7405	523932.1082	552066.9997	610710.7744
Xelaev18005032m	428354.2424	511853.5522	449028.3818	467126.2589	440979.5732	502830.298	417930.4067	488397.9133	436836.8513	464367.0851	427045.3753
Xelaev18002013m	442224.8259	470997.2182	414636.8539	478198.5966	480309.8545	436499.6048	410207.8503	422677.5385	447790.352	526870.9898	552168.9801
Xelaev18019680m	419471.0171	417893.333	462590.3274	448857.8354	485890.9873	489105.3293	454027.9514	478064.0449	474680.2222	479885.2998	436580.2262
Xelaev18020309m	522170.5001	465245.2213	542693.0625	435737.4128	483726.8071	452730.0821	445165.4048	399478.7545	452592.835	388155.9205	411522.6236
Xelaev18018679m	383292.4372	381128.0055	350493.7243	384432.1289	380231.1601	338627.5042	550833.5204	617130.3498	596214.2363	576329.8215	570283.1525
Xelaev18002736m	445207.1293	575065.9535	783157.1041	599970.3953	385195.7492	293099.5144	400457.2185	345328.9634	365532.0465	352768.062	428297.0101
Xelaev18047791m	388233.0925	502452.069	370581.1497	556810.2642	456293.5067	541166.9128	424986.2173	530957.9441	394852.6035	464616.9707	394621.6315
Xelaev18031852m	457141.1401	456272.4223	414743.7127	511765.7859	467781.6708	535287.1153	430839.0497	412356.3055	445690.267	532288.8092	375402.5317
Xelaev18036352m	438134.6808	440595.1816	427269.5648	408754.8721	400097.0589	395559.4721	519060.3174	509878.7905	499067.1521	522849.3583	528420.7232
Xelaev18036684m	153926.4101	146160.4505	145008.5971	166295.6805	144868.4544	131103.7412	185812.0839	185319.4872	192387.9626	2305988.459	2444452.848
Xelaev18038876m	451607.1959	521523.5152	464014.323	488686.4853	450191.0976	465094.9844	401348.2742	494151.892	439280.2514	417638.7745	417976.5236
Xelaev18029939m	426365.5717	391567.5353	463056.3949	423812.0536	423266.5754	436975.13	477698.0797	527532.6675	537735.0498	479768.2754	475048.7825
Xelaev18018749m	457778.205	494063.9291	472202.2634	491113.4021	457363.1111	445007.5434	457181.9472	449600.9315	432616.3555	438117.7947	425865.2246
Xelaev18030821m	470927.3566	409827.454	541437.9375	420289.729	490589.414	423061.8959	458243.7849	427253.8045	511868.9708	378055.8623	492840.7661
Xelaev18046913m	467123.0629	452183.884	464690.9704	487988.6462	454653.6165	517291.5068	448101.0811	447157.8552	438448.5316	422052.6118	418277.0529
Xelaev18017840m	480480.2176	602705.4066	520721.4874	529838.9429	527972.0891	514233.7125	344016.7373	371751.719	351489.5781	383583.7064	336299.9869
Xelaev18034311m	475928.2035	465893.7021	470470.0234	450648.5856	469216.8037	436299.692	486451.4216	439493.2937	476422.1965	414239.3889	433326.2139
Xelaev18015297m	519454.3958	579248.8494	481882.0436	452205.8839	409658.1335	416391.7986	365191.5286	469795.1533	431779.6026	498161.649	402718.9555
Xelaev18004046m	500804.0931	518306.5316	461409.2211	480048.4703	482285.0091	437443.1091	406423.1161	361567.0663	417070.6193	475336.2011	504750.7767
Xelaev18022201m	462801.8031	471068.3009	420313.2201	454770.8726	445120.8839	476491.153	461391.5923	467140.224	455739.224	480262.9909	452408.7314
Xelaev18022837m	456661.4248	440755.5921	500950.5935	450046.4447	489073.3423	452117.5888	462526.9905	413074.787	459912.5643	441198.0395	471080.3631
Xelaev18027972m	417043.1606	426935.0699	385154.9427	417201.0696	423698.4197	396960.6027	519623.4424	500359.6971	508153.4256	545111.5537	567527.6594
Xelaev18022223m	417341.4394	541253.9647	328098.7588	398060.6858	407695.5915	374466.3387	496267.9385	575303.0763	488337.6263	536039.5154	528481.9119
Xelaev18038299m	418814.0948	477122.0154	484941.8194	477759.7978	444244.267	467422.1043	457247.4088	454225.8891	452296.5541	444584.9755	458771.7474
Xelaev18027725m	429145.9587	409584.5008	461111.2339	446879.5822	484685.4498	507672.1697	472943.2121	457430.7961	470860.6612	484741.1133	420137.4723
Xelaev18017435m	457874.7326	565831.3189	418272.3743	473956.9784	574593.3819	512095.8333	378908.8133	360603.7795	360745.0648	443185.3301	481539.6122
Xelaev18005628m	469128.8446	542697.8625	430902.9696	486779.9913	463080.5671	459344.5674	424079.8772	461157.7891	401401.6134	455207.2824	430665.6429
Xelaev18018171m	425129.1619	361223.9531	460874.4047	461352.8758	468555.9881	476002.5012	483027.0977	518965.5771	480903.1428	507928.5569	408315.3182
Xelaev18038137m	469120.033	444322.7902	481931.2214	501500.7103	463939.6506	503045.6827	412744.4898	442013.5039	459981.3035	403555.4657	429727.4826
Xelaev18006589m	503492.6628	445423.3086	495142.6856	486880.1935	505208.294	451880.3427	475751.8209	400822.9282	430010.0515	371367.0397	432716.0936
Xelaev18035192m	503022.0089	477644.6511	497633.0409	465445.1211	469672.6027	418081.9517	437325.0139	417129.0185	431048.5944	408282.0023	503115.017
Xelaev18037611m	476268.1892	483384.0839	488626.4314	508470.8086	479633.9073	478313.1596	452063.6409	395543.8262	429177.209	393466.2929	415978.0723
Xelaev18041192m	446903.1719	472030.4726	453571.4471	463551.0188	461139.7145	450131.1215	457173.5673	471750.8091	456790.5104	459358.225	444612.3021
Xelaev18005419m	483955.7515	471198.9742	482006.0175	501193.4106	472939.021	523859.607	411434.9988	427267.6338	420192.4388	374413.2975	432653.4182
Xelaev18025207m	435746.2298	523592.2803	382260.1069	456140.4483	424170.0265	386419.525	469428.8402	510355.251	470036.9541	521947.8123	488557.6618
Xelaev18006101m	437849.3103	443013.4949	408386.1825	456960.5711	453318.8304	404936.5673	487829.1943	498623.2606	500940.9115	509716.0334	458457.93
Xelaev18011839m	427880.3862	461116.3159	464129.4459	511546.0434	514608.4998	498774.5016	467557.4613	448809.6485	448261.3737	403988.2503	343269.4322
Xelaev18006343m	449289.1574	418684.9326	387714.0946	445713.3279	459284.7281	503643.9832	471250.3653	470904.5857	436053.3281	539897.7926	502510.5922
Xelaev18047556m	459437.9847	451061.7663	515162.0328	493578.0973	488391.6872	478959.144	427594.9576	400642.4098	432566.5564	457798.3538	419299.3609
Xelaev18014576m	441034.8969	427749.9501	451495.5526	464122.1378	452531.5073	448469.3187	469313.1201	467430.4091	489212.4645	480106.7114	459320.8605
Xelaev18036890m	431869.9969	461706.3203	451152.3098	486863.9486	456389.5657	482973.8781	456578.4131	478200.3521	449826.9716	445328.5482	428916.3049
Xelaev18017094m	438599.4133	434620.7193	401784.638	485443.1352	439180.9613	468879.2135	481833.4155	509964.5252	463216.0314	464713.7295	459164.7065
Xelaev18026374m	453640.974	473281.5657	537109.1041	490929.4994	439870.1614	446025.6835	426575.3542	421759.9896	468380.1387	460044.5577	404386.639
Xelaev18045868m	410823.8764	462519.7961	402962.7117	332874.0873	383837.0711	342973.7245	581665.7932	574858.5843	543470.7334	555683.3895	513133.3723
Xelaev18029448m	862355.2511	360293.0523	574429.5209	622694.7804	325718.9821	397292.0926	326557.933	364008.2252	310251.1024	370875.2109	463109.4318
Xelaev18006181m	499133.6519	426447.6498	446278.1291	453766.3254	410949.319	474682.921	476778.2033	486521.016	427713.2462	522919.6431	432875.3227
Xelaev18047528m	480127.2972	506609.5399	461106.0373	472055.3045	479065.6705	457666.9964	448582.4758	411927.3404	448631.7699	420795.5332	426829.238
Xelaev18022629m	537122.3607	400206.7873	404134.2453	523907.4172	484427.4015	476870.4942	413977.3496	475553.805	425464.4219	477541.3912	405504.7076
Xelaev18012457m	351498.5788	370888.1164	276059.1117	278804.2804	336065.4175	324998.9671	584164.9014	573013.097	557976.3536	848646.8338	782425.0693
Xelaev18012497m	407379.815	480882.8145	403832.3146	467217.5878	445626.1381	462512.4728	435147.1524	541828.7149	505172.0837	480226.5306	408365.9503
Xelaev18034508m	463677.4682	494843.1853	448490.3128	465297.7415	458301.0027	500749.5608	455774.117	477170.7491	426375.8879	455650.561	369259.9121
Xelaev18037185m	408843.3875	469710.0546	396665.6404	441085.6032	415166.3891	421454.4295	500181.3633	529386.5521	472368.0183	540115.6142	487821.1639
Xelaev18007351m	523972.1282	501356.8158	443332.1972	489785.8702	453569.4653	430030.5427	482014.5791	466164.8048	421303.0332	391145.5014	390575.9809
Xelaev18012645m	435327.5754	434822.6007	392481.089	407592.853	429192.61	394055.9403	468327.1561	475309.86	454332.7061	447477.1893	794303.5204
Xelaev18023542m	469012.7336	490895.5287	497228.4561	456174.4274	440872.7078	475960.7073	413569.6525	439194.3521	409505.6473	500690.8558	457915.3532
Xelaev18005299m	306887.6199	261812.2397	383381.5235	392015.6652	534900.8615	526178.3064	601636.6336	543999.6155	601108.8835	530606.3039	395329.8411
Xelaev18002150m	405604.114	440464.7504	419768.4184	468850.0699	457362.3265	509741.6371	458955.2089	479584.823	463385.5859	515220.9883	441914.9989
Xelaev18043918m	458590.1999	466670.9961	503186.7936	492255.9481	479515.8862	494253.6682	423774.9309	447706.6799	437061.0844	416461.2924	383737.2339
Xelaev18046205m	245598.6211	282839.5515	283585.7794	335396.274	423162.855	424310.7509	478655.7406	564086.6781	743408.4224	877233.0424	585629.8794
Xelaev18005005m	476364.8778	411650.0856	500853.2735	414909.8605	448256.0783	406033.795	464198.542	448850.7229	515987.6287	449626.3312	520045.4574
Xelaev18005215m	404418.0376	410301.9855	470290.8431	500289.7606	484984.4063	506206.7762	444388.7211	467191.7308	452857.7131	524340.6444	378119.4007
Xelaev18031234m	494898.3551	473485.9315	456216.2702	455338.2006	459771.4867	442712.1721	459940.6711	446111.6573	464453.0739	433016.3643	437591.8606
Xelaev18013195m	460830.0524	473307.1723	513761.8803	443708.6178	474192.7072	468052.4116	447532.1064	415483.5245	462969.8748	433560.2644	429854.377
Xelaev18008652m	368434.8951	398794.6438	328680.6288	386217.1502	405709.811	393697.4118	479170.4405	517128.8827	493156.7878	778049.722	665629.4061
Xelaev18026084m	508642.1743	450185.6033	337899.9359	350342.6551	469361.987	372156.5733	475899.9161	411200.9031	422849.6695	646275.1318	729697.6598
Xelaev18045910m	554843.733	576692.569	351958.0494	321766.9356	423896.7864	447587.5603	393754.8938	406543.457	492518.6412	628265.918	506010.9158
Xelaev18014043m	421250.8307	444749.9028	439521.5821	465584.768	515713.2478	500891.3729	440913.761	434544.0862	469877.8653	436412.0076	467152.3934
Xelaev18017872m	484509.0512	503646.4152	449995.1739	432333.1756	418448.176	423415.4274	477366.4157	489648.2156	470882.4172	428391.3633	450535.7895
Xelaev18013856m	486271.8054	552890.9532	446375.0595	509369.8977	455724.9117	470863.8369	402953.5594	395565.9764	390371.0959	488107.6087	432096.7563
Xelaev18001485m	496629.5464	501902.0164	499542.3608	447622.8332	493395.5291	454104.8005	393631.8915	491332.2677	456732.9185	347648.0277	399608.3963
Xelaev18020751m	489891.1266	537636.3482	407792.0809	449758.905	438572.3608	435922.4035	366224.6279	337182.4748	476463.9161	559633.1123	601289.3484
Xelaev18031837m	476504.9184	504904.6492	432256.2112	448892.6182	471298.3431	424265.4839	413316.7227	399161.0853	447977.6234	512978.0255	541348.368
Xelaev18033684m	463200.3719	419318.0147	481635.8628	425644.7819	422859.9976	518128.7587	505166.9446	463391.6878	396716.0997	463270.5186	504789.8552
Xelaev18009518m	532854.5308	583794.5071	429022.6217	401773.4918	280946.9553	260360.4398	295242.4359	286384.0767	223223.9447	848580.4346	1206075.217
Xelaev18011474m	483724.5337	483326.8461	502709.9048	490437.0723	468548.271	465177.7894	427450.0705	444123.2208	433463.0387	392741.3782	407492.043
Xelaev18044926m	469183.3084	458199.0418	454936.3241	465751.9315	464049.743	454173.3618	481084.2535	435506.5886	480042.4576	414487.6442	444592.8658
Xelaev18010037m	455079.3905	463699.5462	453098.6527	453633.935	441542.8679	496076.6338	450590.1576	455527.0311	472551.5739	458455.8111	437145.0472
Xelaev18030141m	284789.0804	269327.4357	275788.5791	284083.0162	277800.5929	255034.5145	595864.1049	568602.9306	591742.5141	985776.1281	1009027.074
Xelaev18021877m	428506.5991	463174.4883	395858.292	502903.1336	511052.1826	532487.4745	440951.752	437815.3416	466842.2998	386647.149	447166.2685
Xelaev18017287m	426249.3948	475217.163	352290.2429	448743.3104	409823.0795	458293.4125	496679.9572	478424.2228	506798.0795	553682.4511	477031.5488
Xelaev18017406m	484282.653	483776.4671	476072.5432	479287.6694	474821.9584	481318.1807	416125.1014	458872.6803	426202.4988	413927.8535	414173.0396
Xelaev18045409m	784245.099	606358.4675	289155.298	247493.9198	210677.1075	189470.8148	189314.1587	171564.5869	188246.4306	1189162.231	1443087.999
Xelaev18008317m	467376.0414	493827.9695	453114.9536	459082.9312	407397.1796	454669.7361	466615.4076	491516.415	437205.8171	451974.1381	456452.2995
Xelaev18031991m	433326.4621	421886.4227	405150.315	361315.7406	384281.6512	379576.0711	515317.0177	490815.9915	469513.1398	578799.6669	723806.465
Xelaev18008187m	453347.4289	444303.0347	446424.7623	456162.2118	431774.0548	437770.5075	456939.8284	475946.1893	444668.6844	504239.1103	523123.5623
Xelaev18010027m	395722.9681	539193.5078	409541.2388	629745.6635	465918.0859	476794.4621	370762.4509	490128.8009	349952.7874	513110.0933	383688.8532
Xelaev18008952m	461899.9574	432196.8958	444245.8017	451473.5536	440489.1917	454680.7709	491509.0287	480855.3258	475879.6981	462436.0688	447723.5042
Xelaev18028091m	455190.9904	406752.3303	440312.8226	451602.3069	443158.9551	444726.8568	481233.2372	488991.1735	491263.2629	469554.671	483335.4499
Xelaev18027218m	509606.8404	391245.3264	496163.6936	404478.2538	521590.9856	411090.4438	500023.7435	414982.0125	494141.3938	404668.1327	481094.9328
Xelaev18034420m	354213.8085	391842.5159	345465.7818	358449.5603	349386.1339	352167.5353	430092.933	439722.6289	409503.7559	970886.1835	950729.2603
Xelaev18022576m	560988.7041	521696.4498	549939.5358	493989.9795	520193.9678	434245.8237	464615.089	339481.5653	396408.8501	305692.0013	359575.7038
Xelaev18034144m	496823.6267	518557.4652	492410.398	518942.8198	467473.8393	460290.7395	397050.8027	390272.6801	434445.1866	415282.4917	408151.9915
Xelaev18008065m	442362.2115	460397.0789	439592.5337	450287.465	463720.5712	458657.4471	444288.2391	468814.3913	474915.7393	480974.7836	467562.4247
Xelaev18001240m	393953.2607	479066.8844	379810.7387	445089.6266	462152.0868	443080.1281	377906.2124	379017.2951	426248.8565	678282.7498	713297.7707
Xelaev18030287m	198979.1481	204642.1149	314463.6467	221209.3914	186145.6275	210628.774	713557.962	858374.2046	782021.903	832934.5347	795399.5445
Xelaev18047521m	456215.476	538567.5366	355618.216	358094.5636	457007.8484	394770.8686	415864.782	421421.8293	511684.0029	554686.5937	660953.5011
Xelaev18044959m	426418.5323	495782.6153	454784.4159	446678.9041	443822.4572	481941.9723	463322.8317	459742.6327	467743.994	463843.134	435169.3975
Xelaev18015904m	464044.8547	483039.5358	443885.1819	464386.3612	478122.7443	472835.9408	469413.7553	473494.5855	435792.5411	413933.435	414540.4921
Xelaev18037252m	454053.7253	433794.8415	460392.49	443116.9036	461423.7848	461631.0285	476943.6191	483006.2237	479937.7128	435932.2302	443112.6272
Xelaev18038492m	484280.0131	454022.1733	507731.5058	451131.2199	435522.6591	445184.6176	438653.4545	420755.9894	483738.3273	430530.4711	485229.862
Xelaev18025336m	508623.5975	464392.1433	471996.0654	454957.7319	467837.9593	441880.7442	450139.6667	439678.401	457216.0599	419438.5296	443013.5119
Xelaev18032348m	376939.0376	649812.3111	354946.0851	484899.5444	380822.2507	601110.1576	409793.8441	579030.1371	351582.4212	490275.7872	346666.1226
Xelaev18008336m	337704.8024	353723.6325	292845.4567	356821.5842	360812.6933	350763.4335	566730.684	500296.4827	559152.1927	817129.0252	768626.6596
Xelaev18039017m	482472.474	470439.3302	514830.4484	507634.8548	456980.5026	487462.0576	458705.1319	453562.2683	419209.2868	332767.4064	394840.0377
Xelaev18021302m	378213.2321	363243.5763	344408.033	332983.8679	351731.2951	327284.7807	600012.0094	603102.1907	577681.7766	659609.8759	644191.748
Xelaev18002149m	459373.7044	478931.5391	399492.3218	466712.1278	477145.7029	451246.3001	452079.5406	475899.7536	471396.3999	432006.9019	468824.2694
Xelaev18009057m	428743.8155	435603.537	407991.7545	399852.1576	392168.5436	417440.1982	508432.289	502959.4254	511861.93	542521.0763	558752.2883
Xelaev18038467m	440590.1744	418357.2685	454205.0712	426875.3293	427927.7306	393887.2626	458294.6293	458835.918	442261.6591	617428.5448	592862.7039
Xelaev18009615m	461947.6285	443645.8604	430014.7626	434656.7752	409295.9507	442489.9916	460074.4517	444905.1756	404244.2487	628459.3314	568314.3927
Xelaev18031990m	449202.7419	433122.6804	438324.6426	434446.8837	455210.595	427390.3225	470376.5008	485338.3889	498970.3013	479995.9689	486513.8604
Xelaev18028137m	488870.2312	497578.7496	454445.6843	448310.4746	443137.8733	437163.115	481219.1345	448649.3876	480389.0078	397639.7851	435495.8045
Xelaev18028494m	431760.3291	454877.1292	509498.9463	432677.4411	491682.7021	456713.7328	496791.2083	457245.1222	415735.4428	443904.3803	444567.451
Xelaev18046456m	485332.2724	480262.8647	478090.4801	485685.7713	467152.3393	461466.8665	414921.283	438785.7637	446175.2663	427633.9868	431008.9644
Xelaev18022761m	468115.9023	559581.0103	493302.486	453284.0345	518957.1207	497089.8181	377734.5943	404267.9424	396795.3063	401129.7715	434908.5982
Xelaev18017182m	480058.7657	485339.2751	505144.6278	468921.1933	465329.4454	440308.226	469148.9803	442629.8735	434401.3549	404614.047	410160.061
Xelaev18024197m	518517.6051	502917	481502.749	458675.1345	518064.2936	449796.6751	444117.0591	370354.2953	430506.9583	379746.1295	446686.2173
Xelaev18020813m	524149.6727	488041.9543	499199.8228	445537.1306	423458.5306	428054.6147	455120.5067	452921.1674	452202.3217	418999.2749	427525.9191
Xelaev18038222m	463027.6259	494806.6313	431730.7931	472704.8461	385820.1442	488306.1127	476812.8411	515681.4845	448797.6038	491616.4705	359382.9112
Xelaev18000562m	436808.6248	506202.2077	382594.7475	426272.0154	415838.6792	407361.5746	520134.3554	545260.3299	477362.9454	465723.7531	468584.1271
Xelaev18031769m	489534.8776	444546.6516	431314.5748	463075.2378	505550.9241	429698.048	499769.0448	451471.2787	449056.6745	418070.3013	436907.1394
Xelaev18003103m	494090.4428	486453.4877	480497.7418	532645.2147	530839.5698	458869.6528	393333.1834	388183.2764	413205.3699	373900.4372	440856.5191
Xelaev18041207m	482507.2072	471407.3652	507729.4011	451611.6303	480304.3266	459928.5761	443930.66	422982.5709	470041.6462	397947.0882	418035.681
Xelaev18004050m	398085.4029	407337.3458	418533.1213	412910.6422	423044.9607	390672.0357	559233.84	565421.121	493644.9584	495063.7399	520047.4392
Xelaev18015584m	535540.9813	500098.9923	550628.7905	558683.7084	472228.4758	480852.316	426286.0674	353177.8057	376695.9614	298908.5374	404568.2537
Xelaev18020425m	542453.3334	524394.7174	536021.9041	422903.7428	442413.0561	418979.7597	436098.4739	399036.0021	419504.2395	443253.1284	435026.6837
Xelaev18018187m	291544.4567	296898.6442	268737.755	301063.4741	298608.4942	309292.8819	594736.1847	645598.4445	617469.5398	855912.1812	828324.1132
Xelaev18020599m	584985.2483	570805.1999	498547.9312	485101.3983	456361.9382	422709.9578	376262.556	392447.2749	389700.6565	391153.3312	419377.1033
Xelaev18016045m	499102.9225	471719.0892	482165.2756	442479.4983	486371.608	459786.4029	454460.7795	459010.13	429393.109	386125.2661	437975.4076
Xelaev18018266m	354502.4973	405112.2458	311944.7298	315494.6667	383809.0219	321840.343	532925.9463	544748.6435	513862.3635	794171.3293	777884.5503
Xelaev18000064m	452461.9982	393455.3316	459914.9543	385050.5548	438512.0891	487913.0374	490009.3161	464830.7549	475924.0724	448951.1968	587065.5923
Xelaev18042465m	461267.5206	385643.9176	434881.3269	441818.9312	441248.7565	425456.3517	594300.3343	595743.4958	423200.6748	416662.4619	405549.7852
Xelaev18034947m	515204.6617	484291.2977	384809.942	442179.373	452490.8542	463105.6876	480081.6823	505624.3359	446423.872	426576.8805	418479.345
Xelaev18011189m	474339.2308	471213.6108	459248.3277	482250.4311	476213.2803	468964.7418	435084.5162	453348.696	433979.8235	435949.3635	431047.5494
Xelaev18028532m	409263.673	432840.4023	459336.9196	457142.0399	474652.0116	471840.3675	387527.4164	375402.3867	396832.04	604546.8469	675409.3833
Xelaev18028249m	318779.4581	306951.0853	324239.8676	328190.8165	324733.3607	326426.8596	566172.0882	592158.4496	599069.3363	780719.4062	802503.911
Xelaev18024003m	515148.1813	414927.261	462562.5279	448734.2869	508927.5181	453491.2274	405762.1232	383025.6528	464049.2805	482427.0382	518347.839
Xelaev18043403m	463523.7019	428968.1514	478819.5799	451407.3769	486131.9165	443143.5706	467738.6976	449038.9866	485886.0055	417889.2657	453885.8057
Xelaev18038134m	443117.6608	481489.6843	362115.9131	405837.8097	409141.0111	388898.6201	485811.3525	508817.418	475967.8441	583541.1545	572518.1876
Xelaev18022776m	335976.1852	388192.931	394020.3915	445667.8177	451161.7109	455219.7574	507180.9241	560370.5269	525921.1988	646006.0549	389434.0689
Xelaev18022745m	446636.525	443884.928	388263.8145	384831.0995	469241.0842	365605.1299	508689.8053	480366.0049	476285.5653	573680.925	577255.8749
Xelaev18041091m	478978.716	477665.8426	377012.171	399801.3944	477080.1173	486291.4202	422959.9218	421030.3347	446210.7276	523887.7186	585070.7502
Xelaev18004555m	403049.8757	444956.1178	450409.7077	443000.7727	422540.8729	462929.6079	392480.4579	442840.4757	438349.7781	673182.2918	569287.4377
UPSP:K1CI_HUMAN	331276.9427	617896.104	661543.3707	384583.3696	309749.8529	712746.6069	712831.7055	277427.5432	363232.4933	365038.3192	243597.194
Xelaev18005836m	614591.885	395062.2492	473166.9866	501857.6929	554904.9832	499004.4966	412606.0788	357710.6539	402546.1125	387528.6499	381961.5525
Xelaev18043197m	447456.1472	471651.5842	397350.7121	446778.729	456224.6144	446348.2167	480464.2977	483021.0641	487259.9014	468415.2454	462643.8582
gene50937_rna97640_LOC108699851	410965.1241	427195.2229	479544.9542	465639.7116	456763.1556	458941.5268	475026.6549	527616.8857	404229.2618	446520.0333	502237.3113
Xelaev18015006m	447376.2861	410954.9306	437572.109	360388.6872	447037.0324	390871.4396	524089.8194	477214.8303	546344.6277	476936.2175	568126.946
Xelaev18044701m	429411.6688	458890.2378	363885.4575	379218.9432	418299.0689	402239.6282	503531.3952	512331.6613	494700.869	579058.0953	581215.435
Xelaev18006216m	330276.4315	411779.8673	332585.0733	398022.2674	370370.8491	390084.088	371576.7872	401751.3668	357798.6943	1048441.384	963017.4761
Xelaev18031032m	422823.1295	407462.142	429575.6748	437411.4034	436036.5055	458583.8417	499443.2897	493672.4145	493903.9171	471393.2106	521268.6599
Xelaev18001838m	452909.0245	378164.9346	493400.2603	431746.733	512235.5923	481197.9151	500355.207	449091.53	484968.2089	378462.7635	458354.9641
Xelaev18019776m	451657.1058	455070.6423	391061.9156	438692.8413	472880.7094	485464.9943	501072.0445	491274.3504	436504.2925	476218.6216	449423.0468
Xelaev18026582m	478360.6198	604527.5356	396411.2039	358085.0942	314318.5269	424212.5793	553317.6142	580436.6113	454445.2047	464192.6618	413184.9871
Xelaev18001124m	439512.7033	498295.9469	440014.8578	531903.9827	513736.9666	493049.7608	414294.4452	413994.6268	421824.3988	421366.869	421656.076
Xelaev18015459m	452393.1809	437522.0675	421324.1499	430792.7083	385993.6783	424288.017	496264.0811	512144.4776	399089.89	580434.7286	580115.2957
Xelaev18008420m	502937.8241	446163.0686	494919.1931	484153.471	490502.6524	458629.4426	460989.8775	411207.3695	454678.2421	370226.1621	421859.5768
Xelaev18039661m	376840.018	379971.1804	396839.5742	354718.9139	395238.2712	353411.3469	560102.3338	573949.2566	623213.417	532313.5558	569636.9036
Xelaev18038711m	443000.604	426228.9584	404704.3262	569802.7066	481262.2017	477232.7653	397800.2396	479763.5728	472485.4617	476606.9498	393600.4278
Xelaev18031566m	482272.1388	506986.4792	449747.9612	426861.4038	460812.0278	414598.7244	463783.0347	419144.4933	449139.5248	473761.9334	507733.2947
Xelaev18010467m	425558.3076	443420.9667	435272.9265	419903.3651	411352.28	399606.6868	516955.9357	522102.0349	472615.134	526825.1381	512750.8072
Xelaev18011764m	524946.3644	453566.9619	489528.3244	454752.4105	493971.7481	462418.2097	425296.8976	442184.7625	429403.6921	402795.9669	429313.3894
Xelaev18039725m	455162.6851	528472.9653	469993.5335	496272.7467	442844.0495	476908.1396	391828.7309	440542.5519	406389.5905	472988.6692	455959.8547
Xelaev18029570m	437071.2805	460376.3153	430427.6699	499049.8132	469069.0802	414986.8183	451090.1124	438737.1095	448445.0211	497138.2298	518679.9202
Xelaev18018889m	418000.8295	392698.0822	515587.1901	435290.0732	483273.3746	502772.1902	417446.6535	397147.6608	524601.4755	490187.572	485788.7846
Xelaev18038036m	395836.3905	421406.9771	448797.2024	512665.526	486933.5939	502712.7485	437477.8758	437919.1317	471265.9822	446075.3524	483810.704
Xelaev18026758m	438485.7753	494218.7164	455374.4732	498719.5038	454695.4686	471545.5045	408911.4219	430305.9262	439886.513	483783.5153	471381.4132
Xelaev18017836m	453576.1291	412814.4555	459417.3399	445396.6725	465741.3708	472208.6979	469176.8702	516559.582	453924.5045	467196.9323	423542.7108
Xelaev18025748m	1422888.376	746083.8091	560435.8821	447867.1735	282172.2498	224289.8966	124921.3754	171234.5927	148174.7962	194520.2918	568293.7456
Xelaev18046130m	431085.2364	457901.8138	426296.8312	439483.8897	422945.615	434950.8435	491825.9501	517363.3014	473457.5859	503396.5953	464851.4859
Xelaev18045456m	482123.5715	472079.4374	451700.5388	526517.3088	470864.2597	490821.893	427874.386	420584.0202	427716.607	432631.3723	408152.2643
Xelaev18031163m	468628.2153	440049.2034	460198.4959	423022.0506	475688.4473	458552.1374	524634.4774	452205.5231	445441.4441	427680.5614	459475.1931
Xelaev18026491m	468491.5787	472216.0724	449246.6777	439488.8162	434948.3225	419892.6179	455215.4567	479323.8302	467356.7482	482071.3421	488076.2563
Xelaev18047217m	437250.749	490813.5127	399050.536	433248.4966	439335.3504	444515.0849	448430.8539	477299.0326	427209.2311	557193.2474	542830.8344
Xelaev18016915m	263919.7489	766948.26	205134.6176	752291.8181	264254.3557	294586.4908	325883.6219	301605.3603	914675.8424	540665.0694	394740.7871
Xelaev18037410m	425575.6505	451361.6248	465183.5481	431057.2461	445052.3082	402501.1308	485622.6269	461591.8602	420218.8493	553516.4156	560421.8668
Xelaev18046188m	349087.0693	388372.6034	448282.1447	425818.7403	452060.0521	465849.9493	513958.0965	546364.5396	551951.9897	506683.3088	413055.1922
Xelaev18037826m	433227.4419	467466.6666	416692.9185	475406.1616	428963.8358	453488.7006	456994.4734	530828.748	434620.1067	494063.9868	465279.8024
Xelaev18029692m	525780.1904	473144.832	446055.2066	433972.747	489482.6446	385217.6466	481246.3655	437717.4489	503069.2288	395143.503	437302.7646
Xelaev18005901m	466467.224	465641.3521	467139.9805	478423.1059	466807.9111	462524.5908	451298.0309	441123.1237	455423.4837	426665.2065	441507.381
Xelaev18020270m	465774.0307	463753.7207	496234.3412	463820.151	460796.4116	462802.2096	431366.6196	440246.3987	461577.6653	434209.715	446593.8499
Xelaev18009439m	595651.596	388326.3073	500646.151	514353.4072	480855.3497	456909.1919	472284.1118	442858.1795	420359.345	332150.8294	359296.4818
Xelaev18027266m	437852.4659	437972.3459	453307.8522	444518.1355	458018.838	484090.6871	483473.555	470501.51	467538.8539	474277.3199	433113.2552
Xelaev18026245m	481665.2721	438469.5553	485489.6707	465764.4021	436174.3589	448194.86	485489.4031	458174.2701	427632.4375	459845.0692	453449.8924
Xelaev18026974m	487310.5209	445775.1973	433440.1259	419491.3499	449047.5295	414850.001	476479.6583	480271.8866	484923.5145	465022.4212	498736.8403
Xelaev18039545m	396099.1922	459720.3055	447754.8809	448021.5871	432474.6219	488432.5377	476298.2145	490938.7919	479208.925	516033.2031	423318.7478
Xelaev18022118m	452586.9698	416402.9838	520113.5427	461671.3198	445659.6656	503865.8663	380977.6545	436316.1726	474282.0646	507310.2193	457494.9776
Xelaev18023036m	447109.0889	468641.5437	452756.3644	499631.71	432697.0468	498784.4599	455929.1917	484202.1811	436913.8791	487964.5903	359987.7269
Xelaev18045993m	458178.534	440287.1253	441724.5876	476068.5147	481649.1103	466383.5484	431687.9525	468162.5952	456361.235	481379.9696	439415.256
Xelaev18005164m	443627.0666	493854.6414	448958.0173	487006.5332	437174.5062	466474.9515	471489.6742	468473.5263	403971.2293	487202.3127	434750.6611
Xelaev18038290m	420308.4748	434539.5077	436249.8506	426006.6106	411196.382	423842.3958	422641.686	408215.3131	403386.1863	725600.5645	676396.8027
Xelaev18031002m	476659.4488	518548.1849	490487.6504	487306.5836	492880.4984	491575.0921	414017.567	401520.8274	396076.2331	410662.6525	428126.0014
Xelaev18022218m	475745.0091	481088.9896	487011.9836	506552.3339	444855.5923	525524.1086	395642.3407	442272.7366	426436.4516	374124.3514	446082.7362
Xelaev18007547m	444094.5424	523775.1855	427349.8538	528890.7794	443149.2843	472431.3513	432314.387	455897.12	414789.0945	448834.1739	432732.1173
Xelaev18040672m	437388.8919	473682.4048	344007.0417	444345.568	480182.6509	418366.7104	456937.8606	503398.3476	500287.4987	509995.8935	501044.0967
Xelaev18028861m	481937.4604	519917.7163	485189.5054	485556.5447	482696.2425	505841.1411	410778.1801	455505.499	381795.5539	411226.9111	375314.3138
Xelaev18043950m	472520.25	479739.9579	478661.2126	489040.5604	479480.8991	461318.7368	466695.0055	433681.962	442485.4796	413723.9257	384136.9762
Xelaev18042903m	440094.7502	357636.2082	381533.6023	333858.6222	491092.2566	360558.2895	517212.1942	484958.5458	632273.4412	502421.059	605522.1911
Xelaev18001299m	436592.5361	482542.7667	497095.2352	506835.2535	506259.9523	466865.8318	442891.0454	413966.4016	412034.472	442811.5344	407367.944
Xelaev18026147m	486718.1953	444073.5217	490378.7276	487361.9888	497158.3444	452440.1837	453481.9259	444549.5484	433661.1041	407759.8354	407635.0239
Xelaev18005497m	382684.7619	406705.5752	357038.7451	392922.0182	388500.1738	391533.9253	357082.4858	392382.9008	398594.0182	939145.2335	917829.4997
Xelaev18039273m	449738.2095	478640.7333	445080.7944	479705.8527	477954.0394	480102.9545	449462.304	459566.5014	502159.2798	402758.7684	373087.4728
Xelaev18022242m	422917.2696	419034.5451	471612.5566	446261.0537	461531.9858	491774.4498	451647.8715	461196.9014	460405.9332	478510.6571	498931.112
Xelaev18046501m	491360.1419	513777.5655	476663.6554	454475.9419	513535.3487	502293.3676	405720.2492	373207.8929	425595.7033	425038.4984	432062.8037
Xelaev18014688m	416950.1412	425792.1751	432723.3865	413134.058	399257.8924	402732.8383	517753.4108	538956.7979	492487.4367	542770.5575	511553.4874
Xelaev18021220m	516749.169	472585.9812	484870.6237	504918.6663	524339.0954	506813.3408	376759.2469	390360.4731	442870.0501	365472.9357	394887.0786
Xelaev18029889m	542147.3126	520283.8364	482298.527	452092.0196	449637.1943	451325.4921	434047.3009	410686.6613	407464.6599	420112.6671	445021.0574
Xelaev18001201m	664016.8027	547210.57	472224.6922	464651.0461	466508.9925	397298.663	373053.2471	357711.9489	381176.028	372792.8014	502591.7628
Xelaev18016974m	116292.1663	146740.1316	163529.616	270573.9394	371162.7371	472473.3364	536523.8317	673784.8866	1010720.433	1026317.289	513595.9625
Xelaev18006491m	526069.6956	504618.4833	469898.4792	556669.8761	480756.7011	458181.6417	441003.948	421627.7743	358065.2447	334565.5814	424990.9606
Xelaev18031863m	614600.5781	459652.8952	572195.712	515237.892	407297.3354	389202.3428	389113.1631	361043.7297	415552.9873	367748.5799	515637.914
Xelaev18004404m	460333.7501	445134.7882	463944.9792	434467.961	438187.9512	410788.4965	500371.2372	497360.8748	468397.1374	457897.6939	470795.151
Xelaev18016520m	474404.9518	495565.7002	479108.3703	494772.138	460772.8362	470842.5169	436941.9664	444162.3185	407837.3581	435406.6247	416077.225
Xelaev18018082m	426122.8395	388057.7097	450272.1627	468562.9052	492349.204	497835.0233	403690.9656	502279.8304	452351.4995	538038.3755	447175.3635
Xelaev18014314m	412759.0046	543931.7056	395036.8317	520628.5335	397198.8052	454196.7184	426108.4722	528980.2952	436388.7906	507192.8065	422339.6089
Xelaev18030088m	446974.3248	465802.7361	438432.8081	473752.9359	432213.9696	461589.3615	452831.18	491143.3837	480898.7081	459595.6315	432407.1046
Xelaev18040015m	460348.1456	356780.893	486282.9837	410420.0509	484596.1635	436400.7317	580534.0636	506299.7462	509122.6308	371013.1531	409790.3973
Xelaev18018541m	460627.0493	408808.9646	516546.4785	391511.5957	527371.4902	366342.3318	509915.0749	451392.3272	509408.1818	429430.8374	462950.4808
Xelaev18016836m	484309.3176	514962.0894	434013.917	477013.3884	458676.6653	443621.2644	421892.6156	445616.2642	450446.8026	458368.7226	439051.7588
Xelaev18005412m	434684.5956	484674.426	403760.6405	447979.5594	434748.6873	401900.3608	532559.0902	445568.4696	488643.2076	507776.655	484145.752
Xelaev18032439m	417855.2997	460861.7745	487065.3646	467309.2993	475729.7383	463905.2825	425337.7941	453638.6951	457726.5824	463145.1185	473353.327
Xelaev18015288m	410448.8435	396609.8751	334847.5849	392191.4135	395747.3431	432171.1193	507965.0059	534991.8594	547300.0266	615511.3453	570160.5525
Xelaev18006332m	493802.9861	427819.1418	570595.291	404638.8855	473322.4682	462057.3645	426219.733	440691.4437	468272.3956	382933.5772	469039.1433
Xelaev18021656m	412205.057	518620.3811	366915.6324	431216.8056	401899.3023	455661.7395	474676.4473	499107.2244	469165.7577	542458.7841	518458.8316
Xelaev18006844m	537085.6082	529007.3771	534474.6799	515525.4752	508635.6579	466873.3978	478264.493	363563.4204	311304.1223	283811.4232	433544.207
Xelaev18005496m	437195.6832	488977.4898	477020.5757	462084.8929	451137.9476	491300.3955	475695.1884	451064.2756	417713.4142	440940.1618	438264.5978
Xelaev18008469m	406380.94	449745.6605	362893.329	473529.9827	441075.6691	458422.907	437454.2001	532098.8452	505033.0917	506398.4692	499115.4766
Xelaev18024997m	402893.641	441950.8182	381889.1628	406487.1328	387385.3105	407542.6396	458218.9999	524102.5271	453850.7277	684847.5938	617541.9856
Xelaev18042855m	453784.4396	505239.197	446603.2509	486654.0739	446189.2178	470787.7408	466659.1364	475207.4144	434853.5852	428243.2064	399078.6865
Xelaev18033323m	522470.5085	528119.2334	496375.7207	533025.7344	435661.2372	464216.407	395703.8785	468560.9588	361238.4188	380735.397	400654.8301
Xelaev18008548m	533485.7695	500193.3428	516587.3861	467183.7175	512843.1264	453009.6762	453990.3065	398039.1653	403714.9351	350750.2387	384985.7586
Xelaev18037322m	286318.5782	296951.7294	378106.1875	382055.6509	494581.4571	563997.3799	492168.4242	497281.7146	632280.3824	611997.9739	492444.0851
Xelaev18021330m	405320.941	407086.0824	401465.9458	425581.9495	434768.6738	434290.0262	503805.3332	484854.0664	517925.2103	530194.2122	555464.8102
Xelaev18022165m	454654.8436	449591.1455	474801.5242	461538.4289	454343.5675	472811.0681	460241.5828	459529.3381	495950.4563	432888.7677	402697.4075
Xelaev18041885m	413290.8598	450812.1395	417318.8753	403294.3459	359447.1182	359975.2319	541729.8709	557267.0428	522347.2681	562161.6929	515001.8708
Xelaev18022322m	523670.5597	454048.2529	524189.9606	491472.0672	427845.7604	432874.6971	396369.6648	435987.1709	433633.873	401559.2053	503999.5603
Xelaev18022248m	450631.7434	443745.7229	431460.7704	450758.747	466850.1145	498754.8096	464721.0045	444800.6311	497729.9772	432000.6445	452521.7324
Xelaev18004907m	418634.6635	319848.9037	366834.0177	308197.0776	378096.0294	274637.5786	586039.527	497736.7385	542586.6428	687823.6343	864748.7768
Xelaev18028479m	461504.2098	481996.6367	485682.1236	435600.5586	454129.8963	455547.3197	457893.0563	471994.697	466556.8044	431909.8233	419604.1208
Xelaev18033957m	474416.8695	436831.3701	410866.72	422634.8463	411483.0391	404075.9068	508359.1558	454642.1406	528125.4274	510086.9578	516149.5187
Xelaev18033438m	395091.7502	626056.8385	336818.2002	388852.5361	365891.0783	335402.2611	257324.1347	233486.6927	303666.8455	1057752.282	1087830.979
Xelaev18023467m	480798.8021	468995.3903	531250.3654	463769.3564	509331.4156	458035.4407	409627.1636	448973.2843	430194.4223	418966.2872	379940.3406
Xelaev18047673m	471362.792	655716.9002	383585.3432	390884.6275	413905.9607	409745.5061	415071.445	459952.9002	418767.7431	539274.6563	517652.0355
Xelaev18044063m	511628.5893	418197.1331	485740.3813	360978.1109	470670.6761	365355.1693	460330.1029	404204.9465	662948.988	454865.2696	440011.8569
Xelaev18026270m	469372.3353	578783.4628	460529.0949	494722.6088	400667.1075	483002.7927	412486.5776	483973.7872	405494.9733	443910.7883	374158.5015
Xelaev18040150m	429667.0162	537262.6463	416047.367	494263.0687	431295.3316	469540.1488	422904.3556	486132.2943	461277.4117	452653.1937	426254.6472
Xelaev18041586m	499626.699	609596.5914	401628.2315	418968.8532	429256.8394	410764.1376	432473.9247	485436.7857	433261.3522	463230.1667	447702.7613
Xelaev18017952m	367619.6629	426030.6389	294205.6692	415436.806	343549.088	291477.4566	564553.425	557649.372	495603.2499	804658.9254	661458.8433
Xelaev18026411m	499278.133	421619.6589	389452.8328	423869.1896	469400.8605	428307.8187	473875.7578	493823.6309	527112.4213	454022.2072	461456.3132
Xelaev18015986m	438026.7714	436175.3891	451122.6955	414370.4427	411456.508	397808.682	468184.6865	469101.3149	479461.0756	574388.6279	574638.1507
Xelaev18032367m	775635.5537	380248.1707	605785.6882	437163.7907	424083.7196	386783.3791	422019.5802	349757.8863	409798.8922	321102.3621	465516.9122
Xelaev18039174m	481095.3295	466664.8803	365488.165	396813.2532	396523.3576	390354.5854	440558.6634	481531.8208	481734.7906	627423.3764	610363.4163
Xelaev18047090m	446330.5832	457237.6504	485479.0182	475464.721	483498.8394	466648.3705	446260.421	454118.0656	443400.5604	460455.8741	406792.7864
Xelaev18028723m	467398.5285	431642.0636	301204.7634	260019.8919	202114.5061	378861.7493	701845.4334	732366.453	595393.3969	498126.6848	548794.0831
Xelaev18029315m	459633.2931	444014.0641	367037.2064	379066.2018	435258.4306	381976.3936	475409.1301	509343.482	499574.67	596220.4957	575184.8127
Xelaev18015919m	472945.8046	425225.5464	472820.8598	413079.7569	451433.871	444079.0801	473427.0194	454852.8529	492806.9645	455303.4691	498576.9563
Xelaev18041477m	562044.2062	422552.6145	577200.8171	509225.7117	304452.2925	444752.4153	445417.2726	393337.7651	439447.5247	438345.1659	505643.3828
Xelaev18026119m	424613.5827	453417.1864	313038.2186	363353.5916	387042.5691	374903.4286	438621.638	456361.78	465076.3461	781247.5589	781752.1794
Xelaev18021534m	398194.942	511656.6234	427642.5488	542241.3984	390636.5753	519249.1464	402653.6922	572766.1962	422906.6968	465792.3813	366430.5956
Xelaev18007377m	567385.3133	565311.9404	482595.9755	463835.4928	395079.4977	396661.7462	446462.0208	457691.9816	367910.5919	380137.0304	488123.679
Xelaev18009106m	465686.4199	405356.2855	462156.3808	420164.2555	459261.9431	511730.0395	472185.7489	535433.7931	486851.0173	391859.3226	403117.62
Xelaev18009896m	495665.3867	482460.4277	562191.143	490015.9066	409755.522	472565.9907	430869.8633	445870.8852	393863.7771	410029.797	415465.437
Xelaev18019588m	468220.3003	428809.0172	516845.8296	437144.8307	457750.015	433146.3059	435730.3329	435957.0354	523143.9487	407482.9344	487767.8017
Xelaev18045382m	476445.3692	491295.974	491655.056	499728.8509	467724.9562	441095.4392	447783.8424	420253.1867	425992.5872	430312.1007	421532.723
Xelaev18041105m	455466.0991	475262.7637	471175.4131	493240.147	423101.0756	446041.1811	502746.5442	458105.067	441365.8823	430149.0089	426359.8007
Xelaev18026914m	476087.1218	353402.3452	451082.7085	449812.4893	519405.3413	421897.7362	504990.1495	421134.2315	506157.6235	462387.8131	483956.9976
Xelaev18031704m	422464.9165	440820.0005	438362.6086	435826.5375	420454.5208	452050.3567	442175.9562	479592.6749	449046.8693	575115.4343	553698.0025
Xelaev18041375m	447622.5634	510042.0367	429160.9298	431564.9802	489782.7479	440051.3557	471935.7538	460952.3334	474863.1317	467231.0715	404912.6624
Xelaev18025251m	208300.5514	271807.4308	234857.3349	244464.8294	184780.2675	219546.0125	534775.6022	638350.6817	495211.7603	1323052.322	1214756.847
Xelaev18031972m	571442.9258	580399.3367	546392.2035	445216.3	457718.3896	407956.6	396838.2502	384739.8584	385947.1582	402389.6943	412994.3776
Xelaev18018601m	408311.5692	354991.478	398658.4869	375638.2676	407595.0323	459632.6341	471456.8134	520531.4543	543066.6461	659542.1698	548152.0736
Xelaev18022671m	521869.6846	588656.2929	568096.5216	452622.7546	464786.4208	545247.091	353263.0415	332501.3408	376226.3804	378964.662	404108.5369
Xelaev18042126m	463152.6398	504107.908	414442.252	417992.9079	416896.7245	388674.4513	494631.4099	506109.5929	448219.2826	516520.0171	502780.2558
Xelaev18040840m	471099.2806	328546.6291	512968.7994	399639.7423	481689.952	343315.0689	570037.9513	398081.5856	603997.0334	391708.087	549545.6446
Xelaev18028868m	406932.9683	430290.3826	469292.6418	446316.8316	438993.8563	443884.4184	481792.7775	470670.4562	475234.8617	488017.1594	522924.1009
Xelaev18036721m	485961.7884	427325.5595	502305.2628	500529.1533	472921.2385	509228.9588	416248.4482	414580.6784	459397.2601	385063.9925	432047.1589
Xelaev18012632m	485313.7745	591871.0567	422472.3582	479809.6239	470438.3353	465287.786	392474.3499	432406.4791	399270.714	462929.298	415913.6368
Xelaev18005062m	463914.5814	474714.6593	460274.8959	453182.983	499009.0315	479910.9673	443106.1098	399566.219	481669.2318	410015.4469	455634.101
Xelaev18039698m	435765.6255	432032.6269	417192.0109	417059.5139	479216.6718	426669.4975	473320.6287	455918.1555	473511.0442	538924.3233	543936.7247
Xelaev18021770m	461890.4504	456755.1218	467646.4523	449608.3552	488769.529	465893.5928	456915.2525	451256.3688	406962.4363	475640.066	465945.3882
Xelaev18003583m	441230.6881	423054.7509	441030.9953	399791.3227	459951.1524	420587.0179	455748.9367	491011.6633	513360.8301	519373.7767	516817.902
Xelaev18019341m	348657.6925	323730.7268	283636.2096	347447.5687	340634.6872	381594.1135	580594.9659	646488.3208	558442.9759	682150.4342	723455.9127
Xelaev18018025m	500225.7503	499003.6801	395120.9769	486235.574	497161.8635	476965.1951	416384.9243	461049.401	496589.743	379035.8474	377714.7432
Xelaev18023533m	374908.3382	495793.6889	439757.3602	449633.2029	435996.9875	475366.8873	414427.4098	411550.0498	519321.6015	563646.7258	511443.063
Xelaev18010325m	474712.0723	362384.9766	461406.9061	400145.9469	477283.8851	423508.5612	501565.9188	456319.6864	539449.7062	490001.4406	475858.9543
Xelaev18037911m	482150.2724	494615.6506	473358.1847	458434.8942	466959.8911	510483.705	429792.2906	418376.2503	415661.3737	435193.5621	439576.9951
Xelaev18039104m	355651.0855	330939.5178	340987.1362	333644.1631	357388.8827	354278.4042	529711.8094	496496.7416	525434.807	808589.7826	850430.1344
Xelaev18046845m	473620.9065	410653.0061	465256.891	475473.2417	490092.4563	432679.146	467224.5048	484543.5975	462356.2855	446026.2626	416263.6596
Xelaev18033697m	476192.9131	420538.8633	440465.4754	433016.5031	399450.5663	458430.2786	514142.1491	488274.1862	502151.5712	526902.1841	394180.3623
Xelaev18042446m	443696.6443	464474.8023	472535.0414	465906.2681	494777.4803	500217.437	416009.8157	453271.7381	459369.0935	424353.577	424478.7565
Xelaev18005464m	472056.2062	455221.2688	465400.1162	471443.0804	442883.6476	517708.9056	467228.2023	456990.0556	437677.4548	409632.4269	420568.9832
Xelaev18016610m	362061.0106	345743.7749	318955.9384	369902.4466	359994.6116	338785.5817	556103.5461	589957.7151	579212.1753	636030.9619	741882.7151
Xelaev18007546m	475408.35	473804.3569	454063.5348	435539.3913	452533.8567	428520.7111	491501.8462	455369.1049	455597.7229	454949.6415	464092.9851
Xelaev18002590m	472388.9071	458792.5302	426304.5445	470735.5913	435723.6361	429317.7552	482266.2272	498054.4201	446645.1784	469777.8728	453330.9142
Xelaev18045186m	434085.8093	451454.53	445855.8714	449558.374	440035.2786	450922.4188	472319.2762	505113.1452	425438.1076	484295.7485	507825.6165
Xelaev18034599m	414494.8852	433557.7584	428808.4197	473610.7268	458202.0474	453992.4292	449960.2868	485926.6913	466649.5514	532727.1757	474054.3904
Xelaev18045013m	466528.6704	494430.7133	440267.489	468979.1156	455747.3196	507091.7711	425195.9022	461999.7884	444948.3531	424224.739	431240.0395
Xelaev18038882m	276582.5762	228489.6798	275422.9335	234409.6706	281317.9678	274328.9141	582656.3874	668687.4394	611944.5375	1113844.661	859111.7666
Xelaev18022128m	382635.6158	442627.3432	392508.8481	355682.2185	408196.271	357028.6031	587651.2776	542287.667	571439.9962	529486.8223	532248.7857
Xelaev18047257m	415815.8941	422138.4348	424660.8514	486377.8519	481811.3126	470243.4708	462600.057	501140.8847	453910.9606	492964.9297	437964.9934
Xelaev18016237m	481843.6505	469091.4354	477818.0833	502347.9953	440539.2882	467061.2678	445587.9257	444013.3262	453001.1045	417302.5951	411904.726
Xelaev18011690m	447049.455	457452.4676	405414.0854	404796.3498	423436.5302	358339.5713	512416.7676	512012.1405	472613.4829	518508.5067	588646.3718
Xelaev18024326m	441243.9337	468734.21	420901.9526	419343.9481	436551.1461	395238.3542	492127.0742	497244.9823	448082.935	531351.601	539089.6212
gene40222_rna82125_LOC108696029	470184.1756	490028.8303	428901.8041	411188.6467	436876.0193	405476.1818	485792.2397	471806.9479	461163.9683	499675.5295	507565.731
Xelaev18037565m	504705.5035	396680.4104	592682.3458	447640.3588	462716.353	404347.4323	505507.7257	384586.4632	533010.959	343778.7977	414674.1537
Xelaev18038347m	494823.4364	420064.7186	489338.8876	409886.4458	502858.9864	426699.4012	505824.853	376915.7388	545161.2844	381779.9818	464120.6174
Xelaev18025189m	468627.8083	534546.1933	585241.2807	491818.4644	529310.1453	572871.9108	360001.0357	354182.9547	354745.3624	368798.2766	350515.458
Xelaev18024181m	305857.1194	400434.7495	379845.3794	363886.4335	352759.2971	535531.0288	499234.92	531290.7304	626409.7999	590942.9408	553005.2514
Xelaev18010661m	443247.5324	465238.2006	419864.0233	432799.8691	474812.1664	445143.3536	463884.5209	464485.8644	468273.7132	515761.7219	470676.6922
Xelaev18021149m	435415.4367	427346.1929	456833.7648	423531.6341	440051.2413	395724.2806	537250.6947	455948.7302	520842.1642	468553.6069	500768.2732
Xelaev18043096m	471922.57	459731.9774	462977.465	445010.518	481510.5673	469797.8913	450703.5918	447222.1748	460838.259	436137.891	442401.8044
Xelaev18004985m	417685.7448	455414.4037	440083.6836	454625.7632	391828.3399	434074.9326	459593.41	567703.8476	427079.7848	517404.9857	517571.2245
Xelaev18027262m	468520.8906	446071.6453	429172.8194	452047.6692	476335.798	426542.7283	470232.7559	459628.3319	477702.9915	464625.9281	475629.214
Xelaev18013279m	447132.8099	407982.8349	358691.0816	375834.1687	450127.0447	379899.2695	413837.9765	384320.8424	391990.797	759988.6329	884306.6106
Xelaev18023223m	458874.8381	488541.3385	429453.9487	448005.8822	455725.8446	438499.2014	466919.2064	465803.5556	446682.3282	486179.8975	466470.501
Xelaev18041041m	495108.7375	450300.1695	449773.5816	480619.7496	479226.387	429305.1295	454928.6127	464231.5132	443280.0107	431465.758	444911.4565
Xelaev18016621m	445351.0029	527493.1986	169371.0969	266303.7041	344077.59	300183.188	578443.7237	696661.6262	570241.8609	574133.3004	689561.7102
Xelaev18019730m	444519.5398	539319.8359	431340.4698	481814.1192	446157.12	472748.5519	455370.5454	431389.6203	429991.5056	459218.5292	440434.3278
Xelaev18029019m	405595.447	411379.0556	402579.9153	365661.2352	398412.0723	400927.0326	478151.1294	488053.3317	479650.6281	668359.7687	683447.2667
Xelaev18021511m	430030.6903	436405.553	391670.0564	397024.7692	474711.6062	445283.1879	507884.2239	476108.5512	530109.1659	503632.7045	475819.4433
Xelaev18041775m	528283.0157	465598.4969	498518.623	451007.0584	482846.8063	431937.3641	431092.8364	420065.1779	461874.5656	404300.7393	432540.5481
Xelaev18032568m	456573.1351	481139.6807	491353.1036	455633.4063	460392.526	510152.6586	470164.4987	432784.5435	425513.246	415347.8115	417927.9928
Xelaev18033897m	444692.6247	476303.1663	348383.615	397453.628	492522.276	405673.9822	468449.8846	560019.6185	468482.1709	509360.5729	501298.8751
Xelaev18017690m	465498.5355	438332.1179	438553.9906	438081.3439	455073.7688	456307.7433	475937.3494	485376.2	493964.9208	433963.5768	454352.5734
Xelaev18024702m	488324.9435	476253.3891	497892.0298	482228.4874	505235.0793	487932.2919	425542.4992	396980.3701	425878.0657	405309.6718	411363.5859
Xelaev18009418m	460295.3333	510928.3912	426957.9412	515857.3066	471126.6811	522781.7978	409964.4036	450850.16	408464.3447	436602.3455	397180.1022
Xelaev18034325m	437219.9325	467376.7947	401150.5532	456060.3667	433653.111	409348.2584	455698.7822	435024.8286	456870.4313	572043.5357	587166.6227
Xelaev18035396m	432443.3938	457162.2666	439716.1903	446437.3144	474608.5958	452518.9948	494715.2685	483034.0397	488828.1354	422267.1307	435044.4979
Xelaev18019122m	475771.1739	487766.1591	420613.6152	426882.0286	422793.9417	432880.5838	510740.5073	520725.5757	442167.5256	444118.6554	454899.3446
Xelaev18005204m	367322.0042	344559.8038	333939.8668	322879.713	336727.2339	325596.7639	578466.2189	587578.1449	490652.519	825865.4648	752382.4776
Xelaev18032055m	470984.6917	471741.021	458922.5371	440069.1325	439011.4519	460606.1768	451991.6615	469365.7764	466672.8098	444474.1537	465172.6754
Xelaev18012547m	366758.8427	408603.8389	325180.0256	367934.7656	349273.796	328708.519	541175.0787	540645.6892	477994.633	788239.9345	749789.2342
Xelaev18041085m	476428.1307	407728.4277	509078.9044	430100.0717	501899.6373	453306.355	429922.2987	420585.3025	542179.0958	389150.9232	456732.3533
Xelaev18013338m	537941.5398	458806.6564	561362.3631	469916.0149	431035.1242	462650.0026	477826.3589	396725.9448	418797.7404	385081.7453	394290.6924
Xelaev18020036m	446928.5527	372922.0757	427411.0072	417500.3762	474321.5591	391458.6159	532680.5974	466967.502	566016.7477	429077.1932	534265.4261
Xelaev18007000m	380561.3206	439761.6604	369401.4856	362204.2636	349619.0039	400938.3855	428705.5703	450102.3264	441077.0603	798168.6499	846844.6958
Xelaev18001350m	66422.13399	66918.95188	139426.4538	222543.7619	317068.1683	385099.6357	646115.5715	718948.4806	1100493.777	1090242.152	609361.9193
Xelaev18017664m	469001.1932	434585.3658	450642.0927	430765.8051	460503.0544	440241.9462	505505.6039	472701.7829	485671.8863	423402.7666	461230.1535
Xelaev18000142m	418780.5895	401619.5513	470027.3725	435733.0538	475279.4395	474877.3401	457030.2211	434640.864	483324.6226	533561.859	495896.3754
Xelaev18044802m	441231.5002	480576.3873	467124.8926	474990.3614	423619.2208	441622.0411	488034.168	498446.1056	443285.5239	445174.9796	425509.8803
Xelaev18044412m	474917.4606	490933.7936	456842.9082	447926.4813	453878.2937	440117.3722	450956.7798	469223.5035	424379.5096	455721.793	477773.6003
Xelaev18032977m	464681.2307	440750.2408	502581.562	473186.4051	520598.0687	424841.0409	401066.5279	405356.1929	452639.9106	461620.3154	496066.7777
Xelaev18031045m	445996.1446	389376.0879	335473.0184	356333.4596	453735.24	297803.3208	435743.0701	545338.6064	628229.8065	634205.2355	627131.056
Xelaev18028086m	348503.9481	337117.1024	373175.2094	350007.5603	468362.9208	515387.0443	449837.0406	469956.8189	621576.5988	881045.4572	356071.8833
Xelaev18003564m	421403.7579	421275.5116	473379.6589	442968.9855	461187.7365	450285.068	476466.1474	433093.1372	499413.685	513625.0155	474422.307
Xelaev18000762m	619952.0917	399606.3795	513432.5779	476354.2019	401586.3261	365464.0853	435465.3499	435161.942	399552.6887	391412.6318	610598.472
Xelaev18009411m	466651.4112	532645.5769	387706.2968	470283.1705	426493.6288	426329.7872	462272.7633	524169.061	432111.2139	443057.5061	462943.2873
Xelaev18017371m	407764.016	431783.8028	397419.9527	412384.4035	426983.7111	380222.2667	542580.8058	516537.3127	543284.6934	474352.1968	547703.0137
Xelaev18005219m	442829.5554	484577.265	447328.7391	467026.8162	446979.6922	449786.3018	430430.4933	503239.0572	465753.1174	474863.4415	423211.3958
Xelaev18047438m	406817.3869	478440.9816	446538.1513	341886.5242	391069.6093	399630.404	532138.4299	544652.5186	520078.6689	480773.8249	545173.7866
Xelaev18039007m	466487.6504	448649.544	380243.1007	426610.5182	444693.2712	416567.4732	499598.5673	483330.9521	521115.6357	457852.9862	514589.7927
Xelaev18040083m	454182.1484	491210.8452	429319.5531	455913.1064	542560.1343	463401.3482	426904.9254	407498.158	398093.9835	496680.0106	488160.336
Xelaev18015874m	330803.6033	325063.6473	399009.7768	434049.8458	499622.7768	510648.2305	533731.588	512041.0813	568768.8731	547860.8427	417897.2506
Xelaev18013067m	436916.3636	456448.5536	416397.6075	413740.7766	433595.1802	385388.6058	450798.7476	429451.549	443479.9659	637592.7853	646601.1679
Xelaev18012140m	403191.7754	448344.1051	411974.2749	450102.73	447555.9157	548029.7626	456346.482	477472.1493	483775.6343	502695.3602	426100.1905
Xelaev18033828m	224646.678	274179.9013	205526.1819	230118.6454	228275.5973	220680.9127	636992.3462	683173.7817	554307.0883	1150035.786	1071860.309
Xelaev18044939m	500986.9724	529551.5333	453208.1935	529199.6153	472882.7906	459214.9847	401630.3616	416559.9864	376119.1995	437851.7118	436427.1371
Xelaev18017531m	535714.3577	544665.2223	480836.497	432839.3661	446255.0308	420450.2623	441753.6362	442668.0004	437854.6417	406500.7914	413392.8169
Xelaev18005411m	459636.2228	437259.3723	462007.8215	404265.997	404727.0198	364761.5092	392809.8442	428053.5937	409742.9856	688792.1205	736643.9876
Xelaev18006342m	443980.6016	477320.7037	460147.9665	492225.9035	469055.1888	501394.6488	442543.7306	436859.605	434766.0821	449072.4518	417205.2555
Xelaev18027978m	449575.602	449789.1322	444534.5014	422042.0469	452632.5866	422392.4775	480584.606	487788.3546	490507.0723	474402.862	481991.5388
Xelaev18037152m	500748.1415	447847.5773	452202.3152	458452.0157	480387.5564	479236.08	437595.807	412598.7838	438846.8708	485384.8895	449613.9461
Xelaev18021190m	417878.509	410300.6051	435094.5481	455123.3256	479315.6991	469720.1457	434980.8601	450564.8687	467270.2142	443608.7449	618701.4351
Xelaev18045881m	176732.7325	269566.3355	464291.8018	468439.1283	449043.2535	436656.607	634144.6059	641686.6942	607982.2861	552631.0708	387440.3004
Xelaev18027241m	446168.8513	410880.9785	459068.7483	453239.0745	451134.804	448853.784	500171.518	477208.1628	487748.3848	496345.7918	416315.8345
Xelaev18020387m	542930.4414	639051.3183	523496.3669	534442.3494	451829.6081	549168.3621	362095.3079	378364.2449	342056.989	309081.1107	295715.1676
Xelaev18037953m	481402.6673	531172.9603	409595.2705	444262.3145	463918.8323	494508.0252	446521.5176	396405.2242	427882.5439	472873.0871	477815.0184
Xelaev18015901m	440942.0818	482908.4797	423340.3954	393046.093	415368.8186	410803.6598	499885.9565	533645.3462	525416.3873	477568.1565	450022.1475
Xelaev18035426m	430419.2664	380541.5514	388966.5007	397817.743	421004.0898	353221.4875	529765.6975	579414.578	501077.0722	579555.9951	557487.601
Xelaev18002043m	336578.7272	322657.9817	273907.6022	360406.2469	491368.1492	475764.9915	418633.3733	557258.1426	583333.6253	873237.7059	518288.7002
Xelaev18008845m	453771.6138	453332.9423	410969.3368	393621.8172	395897.9131	444527.6089	425409.7806	453671.1742	402496.911	622150.2445	710764.2898
Xelaev18024368m	460001.0921	434221.0583	463965.2053	438332.6246	488341.4313	439189.289	501874.4853	450807.747	473555.9742	436122.1726	445736.4782
Xelaev18021632m	452346.1682	394837.596	459359.3487	589972.947	493493.7397	487437.2445	410473.9835	459837.8703	438164.1332	429927.5382	389559.302
Xelaev18044021m	514108.8097	447060.4173	451928.6462	367721.1236	515567.2043	503937.8352	437540.4014	494853.2153	474245.0999	411597.9308	392046.9448
Xelaev18023498m	407334.5442	598507.9925	355249.0766	485523.7366	436756.4032	497839.6823	391907.1682	469078.0042	372156.0194	562504.913	505214.8947
Xelaev18031081m	458028.6468	437264.7554	505096.449	424124.1142	461234.3742	443282.3592	468294.7696	424649.2747	486310.3817	469251.2555	472473.026
Xelaev18045027m	479045.5633	419136.6328	452174.1448	473713.0153	443152.3909	472762.8148	437467.7128	463312.9472	483879.5557	470656.1932	446426.2765
Xelaev18028549m	547467.1287	413499.875	460411.3654	510234.025	511159.1958	431064.6028	397755.5434	429853.8421	425772.2767	491665.8022	404633.2483
Xelaev18025932m	455058.6869	452454.3416	481561.9896	481089.1222	443469.437	432420.6465	503907.8333	453563.1722	444717.9323	431425.1496	450539.9166
Xelaev18041364m	524475.4665	515768.0581	427130.1657	407307.8119	446867.6337	455816.21	422178.9655	444293.3953	435055.1677	458705.4181	513608.5648
Xelaev18020858m	460314.4459	437884.8721	437708.8756	455647.6983	452632.3665	432721.0992	471722.015	479341.0221	472142.6593	472182.2811	480261.2305
Xelaev18012082m	412212.8393	586088.4685	360867.0315	550190.4501	453600.0401	496672.5014	397323.6516	435879.6405	439229.6192	450183.3177	441674.9205
Xelaev18003207m	353397.2851	320969.0034	272147.5769	291702.6378	317026.9247	275478.0908	654736.655	600945.2006	540505.5024	806816.7133	862575.2047
Xelaev18006504m	462993.3454	480666.2518	462162.501	469052.8123	450992.3275	460714.886	461451.4428	466231.0434	448093.3268	432558.256	428213.1292
Xelaev18046776m	465416.8189	485123.592	529963.6031	417030.9951	457911.7333	483948.3093	485515.318	448800.4553	444445.4367	441416.4596	348965.8084
Xelaev18010299m	1131610.428	418046.7603	950577.8655	734059.7321	224788.4332	198208.2664	125169.1973	206438.1971	203967.7839	129664.2777	558728.5899
Xelaev18022830m	445178.8077	472886.5446	446788.7663	446804.9793	464564.8233	456852.1184	481370.8404	446321.2033	482378.4013	442090.99	449339.7548
Xelaev18045802m	412601.3942	544405.7446	323538.8172	573940.8879	390998.1395	623371.8016	383920.5146	607761.6359	331044.7779	537152.1131	295306.5391
Xelaev18010626m	446583.5007	364217.1523	525229.3694	437134.2331	497332.2058	468997.9184	495222.004	431022.3649	503424.717	441851.3093	419904.6648
Xelaev18007305m	369251.0635	437459.0694	358240.1936	431984.6488	475487.2422	462607.3963	400634.2333	493348.3689	582253.0613	579039.7239	510193.0578
Xelaev18015373m	385340.3497	372867.2449	436766.2053	419497.1466	502703.9485	441355.3385	560582.4897	485860.5594	568836.7364	454190.2833	412940.9806
Xelaev18023474m	485082.0426	405874.2993	451236.3259	436731.4633	489740.1478	466646.1127	414625.5244	465148.9065	486747.0588	523716.5301	427617.3917
Xelaev18015931m	431446.5766	403991.6824	499993.9093	432252.1993	430769.4223	428309.2769	484431.4549	474683.8384	495992.4911	459106.1107	525185.1081
Xelaev18012237m	467079.8563	510252.7031	445766.8564	458270.1867	389078.7398	402984.3716	450817.8498	467669.8584	452532.9111	497476.6247	528014.7257
Xelaev18019080m	527528.2564	412880.0886	470709.3274	420795.8968	481122.7052	426820.1079	500814.3266	404807.99	527872.1623	362651.6913	478233.8902
Xelaev18000104m	446910.5092	579705.7173	386972.8202	475864.4697	352455.0017	578198.723	439159.703	547311.5786	362768.8476	466762.5422	395498.4845
Xelaev18039784m	404811.1299	421911.4451	395141.3408	512394.8447	416086.8575	554317.9743	439223.98	545859.9996	425730.0849	545708.0759	400826.7484
Xelaev18041739m	882811.7584	333454.5675	448227.346	634897.884	520162.1101	403763.4512	431291.5549	433855.6431	340923.3625	223399.3751	206378.4633
Xelaev18045117m	476461.7305	520077.1711	498812.7459	465053.5813	455066.6046	469920.2671	428172.9668	433423.9504	405897.5399	436073.3194	431468.5561
Xelaev18005549m	451470.3003	516914.6841	412184.0916	561640.8532	458079.9791	508996.2586	438037.4426	457730.264	389100.0002	421181.2397	386435.0755
Xelaev18036369m	520997.9177	623834.5622	528455.3457	500556.5283	517558.3987	526384.1851	363309.8732	344652.5491	367172.1646	301994.3934	343658.44
Xelaev18009287m	421724.8694	373622.6839	423183.9225	395185.4456	432981.3022	395673.3121	462184.7347	421911.8555	422061.7177	712687.9083	746587.5511
Xelaev18042026m	451564.6571	488379.8053	417125.9438	476128.3834	446884.2311	470833.9901	443195.942	451862.3928	461433.0238	488124.0766	451309.2595
Xelaev18007567m	418572.9565	454769.058	455602.2274	533987.1373	509698.5604	423480.0472	446594.3861	550068.2477	402771.732	391774.0551	416261.2001
Xelaev18039951m	438549.0922	466276.7518	428863.7475	456502.7526	433231.5702	451112.5006	457837.4291	462231.3899	520416.2753	454633.3858	477362.2224
Xelaev18045808m	537050.6464	511416.9331	456051.6424	463206.4505	434649.8326	435266.1591	488869.2809	433878.7842	390620.7516	443969.9289	425389.4793
Xelaev18027752m	529550.6872	584046.7121	448912.3212	488536.9246	409823.8871	433833.9048	398179.2443	488221.6689	374831.498	446471.7827	408250.175
Xelaev18036710m	469236.1855	435213.303	400675.3258	418765.0688	438682.0086	412892.7365	464244.812	464125.1231	451568.2927	586956.3717	573215.4405
Xelaev18023178m	264566.1587	284800.9054	422807.3242	386271.0268	481283.3806	486841.2259	519545.0206	560380.5808	657217.4736	657225.0798	397815.707
Xelaev18005171m	520099.2635	481886.9308	470564.0791	453163.2767	466734.0243	452639.5137	454674.1832	410674.6696	438237.2969	393508.2524	476114.139
Xelaev18043639m	464210.2562	559172.6367	435080.5683	483939.132	423370.4037	470946.0764	403003.0528	489394.2144	413428.6218	467351.8047	416411.9279
Xelaev18008142m	365607.2569	376152.5591	350954.7849	299158.1898	380344.6966	326967.3137	605254.1432	603486.8049	628506.6574	606496.1374	616659.6116
Xelaev18005167m	440871.9528	477014.7757	459441.0943	467555.3885	430989.5245	494151.8164	455647.3301	421910.686	501703.9426	449497.1266	434154.8632
Xelaev18015284m	467618.0017	471089.3453	416679.9847	496411.8976	443926.6719	475233.7081	433199.5976	526106.3362	481437.9105	462700.4818	332682.7818
Xelaev18024683m	496501.4335	478314.5551	445873.4173	454324.6453	457287.2284	445118.4625	439025.4916	523947.0136	432271.452	438844.0722	406420.2411
Xelaev18025235m	447047.5062	481807.0814	489142.3455	415107.8198	447073.2213	441109.7585	474931.1324	456691.565	480443.9981	451575.0016	455847.0264
Xelaev18003717m	432098.2903	309876.1731	399436.407	450738.085	488132.8213	479753.7734	527357.551	523207.8758	493412.5632	554150.7655	414953.3517
Xelaev18015865m	429090.6628	409551.3715	441335.6064	404755.5865	414708.846	406405.7601	495782.498	494065.7945	479703.3188	572702.116	568943.9559
Xelaev18037517m	540491.0022	424351.7265	565767.9697	400358.874	500890.1831	441349.8053	463824.5045	369981.327	472991.8559	378038.9854	450164.7165
Xelaev18045106m	424308.3833	460874.6258	459114.1895	422707.7268	431480.3148	445695.235	469548.9597	377578.0454	537005.9576	514692.4034	542172.8169
Xelaev18031591m	429320.237	480990.4153	369401.3952	480750.0851	457874.59	545913.165	474348.2859	489716.8454	451899.9058	437830.3596	407249.1513
Xelaev18045952m	125337.3645	156730.842	88589.33314	88830.42028	120643.2836	72021.29654	704733.2369	774735.8247	555116.5245	1555322.645	1510332.964
Xelaev18029433m	410584.9974	431902.9905	481510.6796	472031.2131	498376.5372	490890.009	483835.5872	454519.5548	445983.7348	429957.5873	427281.091
Xelaev18033910m	389936.3315	335160.295	408046.8542	422917.064	435582.3171	497821.2323	526939.2345	494490.4196	536796.6324	526313.2675	525634.346
Xelaev18019975m	399422.7921	615257.3444	332089.781	491443.2514	421201.8464	537716.718	406054.9369	559317.3414	404324.7329	500330.1772	360916.9345
Xelaev18042337m	536065.6986	374318.5399	428651.0854	462396.108	460422.6574	406892.5559	495378.7999	431328.081	483314.178	475400.7594	501507.3775
Xelaev18011047m	458412.0077	478917.3687	465052.8616	507972.6665	460135.9408	473537.8672	439359.7068	419614.559	467272.5288	409651.887	433134.1195
Xelaev18008012m	421992.1	309603.6652	415047.1438	392637.9124	485035.9374	416511.0935	551011.7796	497906.3858	578194.9675	502007.4868	516329.7417
Xelaev18042893m	315505.469	326873.0974	296358.4004	305112.0423	338012.7761	333795.3544	520334.2879	552372.4038	458731.6243	1084279.67	844298.6828
Xelaev18027545m	464247.4047	450155.8724	474357.9269	462162.8235	449834.4934	512612.384	450250.8728	490051.9279	470966.9141	402529.6366	376515.6757
Xelaev18038369m	459543.92	457860.8176	428379.279	449466.4409	412773.4775	402787.868	517320.6984	535759.6712	464967.2262	469847.3389	447701.9935
Xelaev18033763m	436963.6038	448459.2583	485810.5616	483071.9518	477465.7863	492791.9126	457997.3206	480091.8853	415081.0578	408774.5708	432233.316
Xelaev18009454m	446353.6162	409482.7575	407147.515	442952.1606	472642.2596	447927.3731	502134.6082	460489.8485	474307.1394	504594.1564	505344.8849
Xelaev18032279m	638554.3453	693306.0945	582709.6715	607661.1322	452894.2446	438161.5214	383478.0537	310148.8172	230885.6868	184263.3271	365767.5085
Xelaev18001735m	452069.4915	510882.3358	409896.4842	457696.1562	400598.6155	449132.7159	442534.9502	514228.509	463632.4681	501398.2284	452075.5423
Xelaev18036023m	315581.585	280745.5947	262304.6017	271610.1452	294186.7986	250822.4462	606414.9815	650349.0349	625566.7325	861671.528	913296.0026
Xelaev18041732m	472939.3518	504461.7067	393762.0925	441036.6409	413494.0142	400837.0026	454412.4544	493251.5769	433622.9326	530428.4055	548691.5115
Xelaev18045023m	499767.4632	487493.5319	496241.5346	492323.9273	475368.7371	476342.6019	431697.384	438030.6037	433729.0973	366475.4784	386656.5924
Xelaev18032019m	495063.6883	576744.2309	455261.1668	472661.9813	408750.1894	456657.9919	401629.2052	366173.7062	397877.1358	503224.1392	528903.1424
Xelaev18042570m	453875.978	359191.5565	403031.692	405644.5839	399379.4484	385546.7293	505550.523	448995.4451	514774.9917	604877.977	675299.7651
Xelaev18014013m	449043.3878	484583.1904	495064.2368	442385.6556	493331.9096	462136.2859	392971.2738	417911.238	467964.7186	438559.4016	495762.0802
Xelaev18002825m	498168.3428	498561.2518	439619.1066	472340.8204	454669.8152	455289.7372	455324.9616	446688.1506	451404.0236	410124.4982	430178.5901
Xelaev18038655m	476402.5129	348081.8635	442417.4476	444554.1517	480337.7775	451982.3694	487452.527	490550.3597	538128.61	493302.0263	385116.6009
Xelaev18015420m	500948.8862	484356.1624	438754.946	421695.3003	452697.5041	426564.9296	481293.5075	428694.5165	463427.347	477504.5727	472909.1862
Xelaev18025421m	511431.1822	473078.2842	473139.4586	505980.1634	483651.6137	454399.977	511736.3973	412538.4275	389907.6092	352886.655	420546.3842
Xelaev18032935m	438398.808	476442.6199	398324.7419	417105.3269	381395.7124	380613.5504	502712.6076	558123.138	508354.2456	518660.3819	499063.9842
Xelaev18020630m	226234.1858	226660.5171	304528.9711	383819.8973	504434.7684	514805.4137	561650.5867	678896.6713	599621.9819	751680.3222	410333.1735
Xelaev18015629m	433367.6476	466174.151	431437.7864	447957.5569	425073.6066	467924.5437	461567.5479	476474.9147	448769.3928	541561.5215	476392.1112
Xelaev18035399m	432180.0589	471967.3213	399428.0894	432836.7138	435371.4456	405173.9529	499619.5871	491992.0592	473648.6648	538301.3057	502068.0477
Xelaev18015864m	941681.6629	978597.4465	295584.24	175262.0341	236275.0713	182143.2215	256726.7328	308232.7357	356219.9273	650002.6287	753989.6635
Xelaev18028487m	455623.3434	476264.5612	478750.5797	432200.0412	459724.4853	449948.9664	473461.9367	472093.5539	462810.4653	430813.3066	435744.472
Xelaev18026541m	544282.7962	566968.3952	524021.2946	461107.6902	449714.1205	458320.9965	392674.0434	414754.4509	396058.0133	370598.7104	405743.996
Xelaev18001108m	483088.6127	436098.6992	474268.0583	434975.1616	491343.3268	438030.3045	477042.9694	483755.2905	495793.9629	356346.2315	429984.4616
Xelaev18033356m	421472.57	436408.2988	452246.7334	474602.747	449927.03	461866.3965	459422.6095	465361.2257	465085.754	499461.2417	475737.9595
Xelaev18041802m	433992.912	420667.5534	413014.1204	408551.697	484514.7006	475393.8866	473889.5808	455887.5801	453919.1207	528484.8234	545098.5055
Xelaev18016554m	423467.5215	449693.559	445799.5727	501785.9648	476050.9544	467324.7802	437090.0426	448671.0381	517174.9742	424335.7778	429116.2395
Xelaev18032911m	442998.4099	487077.4569	453519.2614	484302.9975	471946.1295	484530.5093	463857.1823	500494.8211	431175.6748	397838.7126	382984.7678
Xelaev18016936m	468177.0426	397399.2397	441559.2167	464139.855	440115.1952	481306.6456	442927.6494	478941.1387	491398.5689	507973.2872	442007.0511
Xelaev18028835m	426491.4757	448808.1816	421472.665	461090.5478	420895.8593	446160.0785	467144.5896	490105.7972	474899.5088	501129.144	516753.8748
Xelaev18045918m	441568.8444	521263.3116	425931.6518	496590.975	417230.7858	529648.4983	461057.0596	479779.3564	400487.335	445660.5167	403833.0275
Xelaev18020969m	380335.0907	408586.9874	380538.5046	391335.6759	372016.118	356998.8605	463927.2802	513689.8562	433835.3626	799738.3166	736982.0875
Xelaev18021934m	405167.0254	395111.505	442182.9344	465598.1701	419445.4135	414086.9092	511007.4061	536663.7437	531136.9202	490555.3454	447117.2107
Xelaev18038849m	484400.7192	449538.1083	488193.3057	519590.6796	477152.0113	539938.9973	383311.0688	409348.0355	365754.5591	415389.8553	497352.5974
Xelaev18031144m	488557.0513	494612.755	303675.0284	341712.5443	389974.305	380297.4282	507398.847	522690.0778	464791.1145	607505.7137	646502.1467
Xelaev18022836m	436558.6228	407777.7815	401845.1666	434082.3526	444709.1804	378259.2731	482122.745	474425.262	501114.0704	583402.8208	571354.896
Xelaev18008273m	480191.6529	522718.8588	442116.1072	418540.0687	452844.9775	369173.8958	504308.0682	442170.4226	442867.7118	465859.0253	513865.8158
Xelaev18046855m	424234.9616	440104.1762	399573.4859	372728.3832	368975.6422	398463.1284	495874.6235	523752.6676	523587.0508	601505.8064	585902.9014
Xelaev18045676m	397021.0497	307740.9866	439914.3194	381499.8048	519800.5479	383484.8117	522185.6216	455199.7588	627664.5547	475505.713	582961.4369
Xelaev18006288m	494840.673	538575.5033	462033.8458	419316.8869	480786.8882	438670.0468	392321.2332	389080.786	447896.6231	478799.4643	509194.8992
Xelaev18044889m	491212.4913	378130.2897	450619.4771	559702.7192	556703.0442	425271.64	443219.1841	425161.2619	474666.9109	386004.793	398984.4887
Xelaev18009759m	447449.0145	440427.4258	520379.2969	426372.2653	413738.3111	418871.6082	493130.954	472628.8869	484653.0091	437630.9544	493858.9575
Xelaev18031324m	409296.7555	419143.1423	404605.5494	379343.5698	410423.6156	405213.6029	561766.6246	539651.0554	487133.372	521953.294	568885.8365
Xelaev18020307m	461083.3571	416503.054	476851.6151	443456.2642	458206.739	485020.5753	497068.5407	441437.5059	485127.6208	417125.1979	447906.193
Xelaev18038451m	479511.702	466218.1448	473626.2963	457673.2322	448884.2833	476337.755	453482.7193	451771.1132	459607.4165	416909.0173	436853.4249
Xelaev18047726m	308104.7845	340111.6206	382940.6471	449409.019	456875.1621	401380.9611	498624.9543	507855.4618	650613.1717	483388.027	633442.2255
Xelaev18024071m	484319.0974	431560.9341	495459.9938	434829.8271	432814.7863	394199.6532	502273.7528	463719.6415	469980.3544	459507.7564	479705.0693
Xelaev18035208m	458844.4576	349431.0955	440957.625	371931.8685	526262.4112	415721.0493	481531.9482	417683.4241	583872.1566	489367.1499	544854.6279
Xelaev18039483m	482438.9717	469989.9291	492507.703	461796.5255	461548.1773	439002.336	424753.3094	471090.4212	480878.5582	443661.7102	384192.5604
Xelaev18030614m	431715.3924	439584.3678	477633.5023	448504.3073	440373.2144	454402.015	438001.8361	517627.0683	471465.2259	464043.4238	465453.5942
Xelaev18039668m	407977.3966	440844.9303	420793.3498	384998.1906	388050.577	364148.3507	512115.7859	493336.5966	481933.5664	646544.5338	613261.82
Xelaev18033119m	446345.2857	583637.0136	417470.2106	654688.148	430692.1828	430091.9928	368346.3697	359424.6312	457268.9502	443019.4814	407667.4766
Xelaev18021806m	554308.4385	465163.4776	460632.9047	507458.5277	471990.907	400911.2932	421102.4133	412146.0678	444231.2541	389885.1389	482548.1143
Xelaev18035589m	466573.8904	484933.9539	448248.0193	412246.6968	450734.2038	399554.0691	497061.1414	493573.9267	485376.5762	436960.8937	461407.4996
UPSP:K2C1_HUMAN	307619.9284	534909.1077	669848.1373	333431.3542	332266.6402	939333.5259	712136.2265	286736.6639	266950.9932	355483.6949	258746.6614
Xelaev18038088m	452324.023	447165.7317	398776.5129	420789.0453	468297.1859	389461.7449	473001.5626	458888.4614	495721.5952	508291.9691	577269.4437
Xelaev18031232m	8771.974065	6581.164127	6750.996299	3165.975817	2616.384968	5887.768079	7423.079674	25053.7678	51296.85947	2893683.806	3743211.275
Xelaev18044485m	414288.1198	432892.4576	413837.2523	497998.2637	416838.7487	408167.8298	496998.6403	543847.2196	495322.8864	479539.0139	450938.4054
Xelaev18017318m	420801.4111	434781.5514	402227.7451	450540.6132	419097.609	404814.0281	528404.1107	486456.0812	513247.2989	492936.0013	523653.387
Xelaev18040908m	376309.6105	328380.1526	368957.8606	329991.6247	355721.3175	327645.705	570278.9561	554695.8434	587098.5823	691298.4488	722495.5034
Xelaev18039428m	508608.8358	446635.2393	511720.2966	441926.0043	509730.5095	393419.5608	464697.9612	397125.879	467390.9634	442024.5062	439362.6904
Xelaev18036061m	550114.7952	449958.0067	428020.2383	478588.9074	462921.7309	423297.8995	422908.0311	457627.3217	419297.9577	490546.1745	458229.2957
Xelaev18044950m	367474.4685	429639.9681	449148.4141	422885.217	438624.8603	534254.3721	441213.2835	461420.4966	541688.7513	524089.9994	466485.9775
Xelaev18003601m	1025794.893	271885.9763	536666.5003	509983.8874	553752.1258	359498.2038	408717.6921	339311.8481	386178.6486	231008.8834	244606.3873
Xelaev18039592m	421228.5373	427928.7457	456368.5358	460787.7188	489715.7272	482835.8489	417492.6783	415540.2512	550444.9502	449409.6608	470130.8706
Xelaev18029005m	419047.0202	377018.0688	310941.658	291083.2501	340121.3749	280765.9938	585696.0564	611453.1627	541471.0499	724002.3657	747068.0727
Xelaev18019337m	369906.3523	392718.391	335659.1528	361265.2188	428275.1104	472381.4636	501409.4107	509898.2781	598513.3068	823279.8562	358580.9206
Xelaev18030519m	619979.1901	526277.703	519267.0003	369867.5944	399606.4683	370374.224	393818.0065	456160.994	552389.8576	423618.3498	361672.3793
Xelaev18005624m	410406.8596	391005.4856	402513.9604	377303.0348	386071.9908	350067.601	528699.9672	523524.7153	548652.9152	591943.5133	636498.986
Xelaev18023676m	436277.0181	459473.371	497034.2124	417307.7746	430062.2053	423906.2259	483967.0492	493440.4846	488898.2884	445317.8593	469581.979
Xelaev18011885m	812049.5896	394785.4253	648896.2989	552516.6551	359982.1039	345581.9624	280133.7488	334814.853	320800.4178	351802.179	608659.6599
Xelaev18007619m	504527.7636	469078.7077	395552.6594	448290.4522	488192.5801	405730.0346	487555.8888	445756.6933	431034.1087	481760.1957	496053.5282
Xelaev18012002m	483219.1983	493164.8036	522879.1706	445766.6424	452124.1214	438439.3519	472424.327	434721.7874	453119.2219	362328.6768	445109.9296
Xelaev18014603m	470542.055	482123.1963	466713.0441	477116.1966	464726.4042	482704.1327	432755.3784	422059.9747	474623.6113	443994.1882	398551.2669
Xelaev18010388m	473768.862	457926.1844	464259.1016	471985.3911	443910.3231	480315.7214	458120.7776	452252.4859	457731.0746	419396.3377	444461.8182
Xelaev18047023m	431354.1096	445074.6212	446134.0862	448337.3947	364121.3226	554636.2635	502326.1521	543312.3633	396779.6048	479647.4908	447670.127
Xelaev18009507m	494883.5177	435663.2962	478257.6056	496412.0812	430975.6478	415113.0993	456141.4405	398873.9224	399622.2149	483788.1234	587872.6104
Xelaev18013429m	382997.2228	395210.8342	285076.0616	351605.5374	383027.4606	354664.7138	590758.9959	580020.3596	537390.9035	654924.7702	667611.4551
UPSP:K1CJ_HUMAN	311778.278	520657.1558	457562.2763	351272.8394	372802.884	1099520.335	637055.2661	315485.6931	282882.0602	385443.2287	281727.5158
Xelaev18006673m	413249.0575	479168.3231	392847.1406	508053.1539	474612.5402	516491.8418	466306.0363	565414.6125	375451.8462	469123.2357	360335.317
Xelaev18004373m	504294.9732	497328.4943	547549.0822	424036.5839	497807.4018	379943.6802	382485.3893	386876.6053	439594.4832	430861.8437	554316.307
Xelaev18021245m	456674.5326	439084.7346	398771.745	418470.8907	413338.9317	430835.5185	508546.7301	523054.8239	472704.3175	484133.7195	531648.3163
Xelaev18027940m	463981.203	484163.5748	466780.5314	461532.9777	485949.1669	482344.8024	453969.1033	413212.8515	442305.5607	413472.6651	454291.2267
Xelaev18042580m	462095.8012	602822.9399	405789.0276	442534.1945	459768.2325	464565.6817	404906.5324	370274.8928	395528.6318	536722.0783	530499.6081
Xelaev18010744m	322903.6399	470710.6309	329917.2363	406836.1375	308807.6243	418854.8239	373310.7436	423015.5972	351950.4669	1084345.496	874415.8819
Xelaev18041246m	436609.8514	415549.2268	397967.8826	493199.7007	423214.7611	447030.6834	458872.6321	456937.8757	505683.2435	543340.0008	504675.4316
Xelaev18030627m	433768.6619	498650.0653	452240.6605	470325.8719	456115.5473	496827.8383	442399.2844	478996.4533	458178.6317	428419.2825	400065.3936
Xelaev18047665m	317443.873	405275.8846	385406.087	397595.2889	376987.7758	487369.3038	526916.6647	534546.2266	578433.768	645038.9094	475503.6217
Xelaev18031021m	461859.7845	443195.3946	501764.7126	447254.6295	440824.4264	441801.9855	462905.7917	421220.1003	488204.8977	455212.8528	482501.4963
Xelaev18002941m	427289.1817	499807.6848	419334.8182	487190.9673	421220.6151	436852.9677	458011.0375	473302.2928	503655.9396	455260.7486	457237.3092
Xelaev18024783m	408392.6182	459248.0357	383408.577	429835.5018	390094.4223	425183.3492	513149.8461	512354.6836	507009.9754	535213.6423	532074.2977
Xelaev18006612m	293882.2412	269498.5215	225177.4423	230489.8507	274298.5222	282317.871	612128.1492	652404.6579	622973.7271	958288.4352	962426.2361
Xelaev18024169m	452029.5939	485859.4712	489384.2777	470075.7643	449771.3708	454187.1354	446375.5935	479222.1701	433087.5291	441012.5453	423053.5651
Xelaev18044054m	496651.3818	537104.2942	541082.2877	508194.7202	496974.7036	513466.0562	361156.7891	350455.6031	390717.0278	353286.3472	436081.3651
Xelaev18034085m	442252.4969	486378.039	398063.3337	453345.9004	434175.4875	475787.4342	452647.4711	515665.0425	469153.5396	467774.5808	449613.1705
Xelaev18045344m	238109.1911	237127.5293	238669.668	160324.2189	338849.066	345614.8566	460466.7093	495293.9155	710928.6465	1744135.113	556578.0724
Xelaev18006812m	400695.3778	422846.1489	441117.1272	450845.4639	418161.03	414158.301	546318.7709	496610.0027	543828.6935	468991.7226	448582.031
Xelaev18018326m	421723.3885	521075.0908	384209.5971	409503.3593	414992.4795	404717.3024	403201.8397	403279.0563	406768.9496	710558.0821	707430.9047
Xelaev18026735m	466646.2872	458489.4338	453395.0164	434594.2566	436347.0258	425565.8328	485480.377	485845.4513	511007.8219	416425.0427	455554.4441
Xelaev18024862m	456110.4723	455513.8243	492468.2917	480464.0878	473923.0779	450583.161	477285.0474	446876.439	473601.4274	374181.366	420959.2617
Xelaev18017866m	415588.6749	412072.6347	372091.6978	426563.8352	416538.3515	411331.4244	530018.9267	543112.3813	523719.358	529030.6794	509654.3888
Xelaev18040329m	644889.9484	775270.4042	647713.4393	375364.1994	560372.5557	508469.1734	251239.9693	293607.753	298149.9855	259454.8876	276918.8603
Xelaev18045101m	1288443.776	436711.7167	871481.1557	782798.1529	221022.5923	121661.1013	95432.92594	183575.4802	148647.5398	76848.18989	642109.2708
Xelaev18025263m	441328.9692	532979.9139	379655.9841	423699.5806	421043.9491	433354.9438	467616.4877	517950.2889	464728.6938	480036.4126	499228.2015
Xelaev18021930m	422237.359	414425.173	421241.8338	458193.8712	447131.668	419040.8917	513286.2337	506579.1131	478742.9368	487782.4836	499407.7314
Xelaev18019539m	591641.9986	596328.9122	542693.4669	398853.7379	387379.9455	398430.113	410581.2781	433022.6027	412300.4303	406050.0595	424772.2939
Xelaev18014517m	399335.1515	415186.2012	409620.7523	382731.7261	408954.3273	365419.9893	523141.3106	489376.1782	540302.7329	570205.7594	631931.4347
Xelaev18017003m	486699.941	452143.7359	455545.3619	439057.5692	467578.4097	415045.6872	483888.1692	482606.4696	471022.4139	412474.7797	459816.8293
Xelaev18045353m	828436.7027	459929.7745	636654.9759	525143.7516	375643.9771	325354.1272	282738.7855	312635.6415	350344.3568	367350.9064	524221.4569
Xelaev18023356m	503756.2957	390654.1852	528543.7836	419625.2521	527823.1312	464859.3555	467175.0124	376404.0658	478080.5869	377598.4164	485952.6414
Xelaev18020793m	404493.5691	459182.6515	406359.049	437510.5964	397182.443	405079.5014	492090.6843	492417.6223	566649.9471	494735.0192	521946.5337
Xelaev18031966m	471429.8352	431597.013	498765.6605	469077.8437	492035.2891	506507.3346	439299.8364	434234.4396	463595.5443	423188.7561	376411.7546
Xelaev18025736m	183252.309	202511.6492	286328.5793	385046.075	519212.903	580638.6733	606253.148	617234.45	690652.1338	655039.8134	412659.7453
Xelaev18016071m	286791.6968	331366.2054	446433.4302	506986.8604	536640.7885	495706.3809	498644.3513	526272.5773	538020.1554	476732.3498	402891.8339
Xelaev18027647m	454784.4159	442351.7095	433646.8751	432921.0944	423882.2491	421485.9363	475034.0338	476752.5744	437339.9613	531719.8096	567538.9016
Xelaev18047192m	495081.7383	481274.6535	529730.1422	463865.5314	466539.8924	494814.8893	418281.7207	372586.7521	437450.0888	433866.6888	423338.8621
Xelaev18019060m	475066.7884	521023.9214	379685.0275	425934.7049	419550.4001	419706.6016	474513.4192	509727.2164	479086.3972	524467.0288	425233.7769
Xelaev18030524m	318435.2742	330641.8575	333968.8685	341544.5795	335827.5248	351319.9239	452385.6257	440404.1234	435938.5082	1068622.574	994031.7983
Xelaev18022090m	404252.6384	405675.691	436921.9729	435978.2779	464053.2563	446803.863	476748.999	491993.6568	474322.1874	552611.3758	501363.3036
Xelaev18030167m	490051.516	482411.5547	384117.2163	457492.086	467557.9054	455955.9685	422664.007	471739.7908	438166.7978	479105.6456	507056.5179
Xelaev18007898m	477857.0708	450659.7397	450551.7751	437404.924	425272.1318	393635.4129	497376.6492	486752.8823	493538.9696	450984.2688	482849.1115
Xelaev18040190m	426589.5787	471744.7347	361786.1461	406482.6823	470947.6207	429037.4999	502541.8143	478835.5971	494477.8724	531754.932	510052.3831
Xelaev18032026m	416552.2808	322751.092	409139.0945	329214.079	435976.9495	342358.3147	561257.4712	493964.7401	639508.7024	563020.3405	624916.5944
Xelaev18019127m	495606.1582	551960.6365	471514.5815	435621.5143	564641.7829	508026.3339	305235.7215	271834.5185	267333.0692	616936.5564	629562.2382
Xelaev18042456m	467967.137	461408.445	512542.8735	496592.6529	452523.3633	494790.4545	437140.8659	435444.0229	457361.3992	410680.9958	372873.4278
Xelaev18008773m	403334.5337	331300.68	458648.053	458882.6484	493276.3767	546307.5509	494374.2349	500529.185	477294.1965	478992.1259	403375.373
Xelaev18013904m	477755.9468	528555.8578	433365.2809	469066.5999	436574.9038	525222.6014	411312.0438	452633.6546	383099.5546	479615.8465	442579.0614
Xelaev18025760m	398713.5521	414649.4741	421406.4421	481939.0128	550070.639	469354.6762	461546.6374	426102.8707	489616.9589	510675.1558	424580.0189
Xelaev18005236m	646618.3967	630693.4273	596276.7305	521778.7934	440634.4593	378375.737	409718.0141	311661.0523	272320.6995	256661.6399	485843.1533
Xelaev18038546m	397258.8117	412779.1316	347644.4849	363144.3444	414748.1228	370751.1549	494316.2485	529740.6135	513964.5774	652082.5913	680624.7633
Xelaev18027805m	503956.3056	543066.9584	485310.7301	519313.1019	441026.6762	420173.1934	378218.1434	387597.1507	462150.2672	438969.9543	430908.7036
Xelaev18011159m	575406.0363	503731.9999	433859.9549	363781.7419	423209.3838	400511.8327	468509.0533	410775.7426	490484.7562	472080.8835	513536.0362
Xelaev18026076m	454381.3953	527537.4432	445530.2695	485012.4748	467465.4	493651.1063	446329.7373	434238.031	412182.456	458757.3411	393689.5926
Xelaev18012535m	460363.4618	470818.5461	470141.457	415079.1399	442420.8097	470075.6551	492638.9491	456265.6787	453258.934	451770.1773	461259.2959
Xelaev18031022m	400987.1874	455049.1339	375297.754	434263.3009	447778.3538	465686.6868	492606.0245	474211.5604	501839.3224	487539.6811	547227.5763
Xelaev18030302m	453171.8344	446316.6171	481828.5523	442452.3966	452894.3503	442548.7249	457064.0712	470625.3868	464330.2559	472988.7117	464571.7091
Xelaev18042210m	403420.5653	436314.4165	334967.6996	390417.7836	397434.3922	388486.8201	519141.1143	558411.7573	500636.3881	617687.2371	596512.5747
Xelaev18035353m	438494.7323	438619.6741	453097.2126	470384.8778	405895.2397	420659.7539	474770.9924	502536.3533	525088.927	478727.7014	437624.0133
Xelaev18025292m	508062.3321	485377.7963	411061.4427	418999.0936	514458.1601	442270.3899	408144.6915	446472.96	504287.7487	421217.0258	463263.6914
Xelaev18027573m	359957.2168	388330.7941	436648.7457	454499.4442	490104.6068	561998.2612	542802.0006	467606.784	506940.4122	447224.1748	374968.4683
Xelaev18039435m	492709.7423	515269.8272	466008.4385	450430.6609	472228.866	495801.6236	350644.065	394085.1485	353830.3756	525190.3548	564980.7375
Xelaev18003255m	512104.3481	471441.4892	542617.1164	448170.7439	440284.015	435641.964	476196.6025	469320.5699	415490.6308	378561.7657	409218.54
Xelaev18006722m	510966.7795	480544.2408	520685.6124	462191.1065	492199.7136	480042.3799	465633.0843	375499.1528	384411.1852	383098.033	452396.8054
Xelaev18041759m	480576.4324	491836.4609	446388.8568	465699.1962	458294.2009	464986.8888	435225.1498	435228.7447	436317.5216	457805.44	465640.007
Xelaev18004845m	494199.7545	332389.4572	531509.9975	526977.9273	510802.8155	587886.0416	398096.9819	401983.5106	427578.3031	389580.8854	399550.0945
Xelaev18045239m	474893.5867	488837.7981	427799.9548	441682.906	422195.1688	417814.3129	479285.7441	531876.6597	486496.0734	413604.4634	438165.986
Xelaev18036028m	408235.115	434299.3294	429580.8198	508454.1534	451741.807	499107.3265	480375.1543	485558.8597	452774.6412	422504.315	462216.2763
Xelaev18010012m	446045.163	505939.8639	461128.8537	549252.0456	434257.7637	460294.1667	446213.8198	456375.927	476545.4235	379811.8552	369066.4816
Xelaev18024229m	518365.4876	538243.1632	378310.0295	439549.7164	414314.1345	333163.55	413945.0914	392008.0381	411383.8387	626557.5479	674653.637
Xelaev18025964m	443355.0985	537229.0113	405807.6071	437451.7076	383470.1586	433857.8267	382045.9286	365935.8349	406546.3076	659272.1415	714848.4859
Xelaev18039574m	465903.3905	430753.2551	420020.7523	383171.1681	421705.291	340224.812	509769.5996	451012.0449	423470.0307	602755.8085	710591.7443
Xelaev18011668m	466806.3869	479135.7084	497629.411	475471.4579	495596.0777	488092.0049	438904.4353	424900.0913	429037.1808	388153.0823	419069.4292
Xelaev18044265m	453903.4882	473434.3886	425025.9661	461544.428	420243.4978	456180.7585	465906.3613	468377.4128	446818.2463	495718.6804	497932.773
Xelaev18028412m	442731.7608	413737.7257	414267.6356	406602.7652	457972.232	452606.443	498321.6083	471211.3753	539660.0279	470930.5078	495501.324
Xelaev18018607m	458757.5836	372259.0889	422522.5655	446591.0178	479440.7024	478089.8678	441331.7132	424942.1773	461002.4399	630269.0579	493317.2169
Xelaev18013668m	381504.7278	431083.9104	327838.0175	424712.0853	428995.5974	469411.8536	488050.8635	537399.8354	529234.8894	572341.9535	516415.3358
Xelaev18010165m	205848.505	249765.2721	312962.5588	238626.8071	335389.1577	432001.7067	565066.9259	597572.0198	905959.9759	772758.2823	624158.3214
Xelaev18025026m	416984.9837	502908.1026	415085.4615	461877.075	427398.9097	532318.3051	411108.528	493296.5972	443434.7117	517391.6896	435521.6299
Xelaev18034304m	461823.1208	485043.9053	456611.7881	470703.6847	428169.0593	457251.9355	449945.1805	480875.9225	475219.5636	427124.6907	429668.657
Xelaev18037805m	522299.2075	436691.6423	530200.1968	463348.0036	487167.0456	405588.9501	476704.919	356634.9149	519346.2205	342769.671	453122.3597
Xelaev18014221m	369209.0164	394823.2729	392712.8681	339909.0729	383329.5153	379040.5939	556641.2204	531673.8412	588868.2797	559907.2379	652182.5463
Xelaev18026429m	466470.2006	502253.6514	502316.3318	481909.1611	494896.2496	474406.1105	422261.1811	425448.9738	420563.3346	408149.6819	403680.0818
Xelaev18013669m	428484.9951	454568.3171	442873.6683	449207.602	445060.4011	485399.6317	477788.5775	470464.1577	454503.9696	499486.785	449100.749
Xelaev18007474m	467683.3114	493627.1592	411454.1282	413896.1974	464260.8578	458995.7023	491844.8499	462279.1837	468951.1493	427076.6834	478467.8368
Xelaev18043651m	430749.5527	436786.1117	394587.7814	408048.0603	428258.2192	416824.774	508620.6413	515577.0667	545117.5322	489136.9727	497194.5783
Xelaev18021861m	466977.0573	438175.8955	501240.4463	502211.8505	519993.0677	492569.4641	465444.4383	410750.0439	404532.6927	387675.4191	410612.9143
Xelaev18032046m	410815.973	454125.8966	393730.1438	398203.4734	427003.7257	405686.7953	479354.9806	520502.0163	514263.6854	570233.5792	531678.3803
Xelaev18030644m	379017.0004	561929.6938	411172.0777	630030.9669	437898.2862	406098.6888	398999.8188	448676.7317	431732.4825	469658.4958	452805.7693
Xelaev18035191m	432468.8236	431504.7148	454306.2024	421555.2733	436161.3464	409169.8649	506288.3726	473213.9327	466050.9749	538834.2078	520210.3025
Xelaev18043358m	514808.8604	387674.2693	512933	555987.3017	467469.2477	413487.3498	454248.502	454930.4157	425613.5169	417655.8209	396841.0042
Xelaev18007794m	403424.1222	435484.6663	418264.7003	500707.1074	434492.1065	493899.0275	422234.9343	436288.7082	411755.8929	587934.3431	569887.3352
Xelaev18039579m	421533.3293	451017.1533	414439.2674	427496.6492	395687.5779	446232.4934	477584.9264	498062.9005	499816.7649	552802.9566	509060.744
Xelaev18012109m	466205.6147	446420.8883	525859.5548	477757.3508	484469.6541	464750.3396	455810.2637	422165.0832	459685.0497	381640.927	416832.583
Xelaev18001081m	459088.5012	391363.6704	413123.0341	334446.7611	493217.2785	381083.5299	529809.0183	453765.2173	585771.6412	555828.8067	494307.8697
Xelaev18028697m	467285.5133	434196.0802	482963.3967	478168.4197	472894.0229	498258.5498	462965.8346	441865.6195	454779.5546	418829.2965	400181.3687
Xelaev18028287m	366343.7498	411060.4395	346196.6091	323499.1277	370963.1142	342985.8628	556612.8554	540194.7709	509131.7405	775366.6369	682976.1188
Xelaev18038680m	475242.9339	469502.641	507376.0517	487730.0696	468311.8827	490523.9065	431936.3403	423661.2296	418667.5424	384564.699	453327.7508
Xelaev18031884m	457879.0649	461695.3771	447883.7678	467130.2666	466193.3468	460138.6963	442546.5643	452578.7668	453158.5545	450373.6686	483790.0191
Xelaev18020927m	443765.2014	457764.839	478621.9425	498835.5788	474834.1131	499566.583	467547.6387	443622.7134	448110.0477	410001.1802	380902.5256
Xelaev18011480m	430724.4986	411617.5377	484826.179	472811.0187	453657.235	468692.5858	434134.4224	413033.1022	437472.0997	524497.816	558568.7666
Xelaev18030881m	374890.9031	370360.9568	369331.6405	372656.1026	368271.8768	359693.8947	536052.5373	511316.54	479984.6636	665992.224	814015.5191
Xelaev18022848m	355469.8464	407594.9475	378350.8392	418997.0099	389780.2579	456612.4382	539201.1724	591437.0801	541928.7499	535935.9967	476715.7454
Xelaev18018478m	506202.5752	404189.1083	393964.9717	367839.6825	478690.427	328054.9056	530017.6223	456881.6554	544161.9733	467978.0074	609493.948
Xelaev18032872m	425513.046	449321.9386	377406.653	402265.3275	408299.8904	392148.4931	506010.4675	517820.0449	476994.7027	576565.996	591709.2112
Xelaev18045232m	457509.7272	438020.1967	476124.9865	464576.75	453909.583	459328.0656	468415.7824	471868.1756	460301.1658	420020.7303	460454.2214
Xelaev18023599m	496265.6875	526547.8914	475879.3345	485042.4241	437827.5338	448452.8897	446100.295	423009.5055	425048.6355	421546.9428	426511.7802
Xelaev18005733m	354702.6543	383992.5647	437144.4753	417665.2501	549239.1853	440204.0338	524932.8763	515871.8812	562512.6209	396769.8048	447352.5392
Xelaev18011191m	447979.7354	483165.6813	467304.2986	495085.49	446576.0113	476428.9566	450645.0513	461196.3354	475758.4102	409859.681	391410.6269
Xelaev18023687m	474997.5974	484887.3632	395507.3593	438285.0407	449191.7793	404603.6111	470705.2374	463878.7263	469558.4319	498252.4498	518205.6074
Xelaev18042481m	237448.1892	250760.2337	383013.2831	339247.0366	399106.5611	484589.8032	520360.7224	644535.9191	743016.1295	720571.1039	440273.3236
Xelaev18030711m	524347.717	460649.4167	540027.2594	459180.8317	458692.6656	453296.4216	408940.9819	411697.6364	437824.218	429123.8382	432651.9489
Xelaev18004607m	514755.5174	454304.413	508700.0396	441505.8452	532610.455	480850.8111	437695.5804	401211.4187	420198.3012	365358.8598	442373.4291
Xelaev18005894m	524360.3283	567522.5014	390353.3827	436232.9786	451176.8768	423773.1084	436453.6756	450677.6104	461387.492	449882.6449	429249.2162
Xelaev18025533m	413093.2943	442644.5902	461741.5061	480451.2451	455988.487	509211.9026	414231.3615	456647.3866	443426.6439	548084.5406	441823.0912
Xelaev18027152m	437228.4574	489251.056	441557.3713	427274.8926	455323.0214	405611.2946	498880.2291	485557.5783	485337.0942	470657.9192	447646.2995
Xelaev18013979m	439688.6005	433203.0667	331799.2998	397831.8928	396569.3637	365494.9243	530857.0835	547726.6592	524650.0651	559642.442	593464.0744
Xelaev18042188m	465757.0737	494872.4172	465697.0431	496401.5849	465830.1713	476636.4235	420989.4165	421105.3285	386252.4635	482328.5669	468325.1104
Xelaev18039768m	703289.2167	388408.6145	507443.3695	501753.9999	452048.746	412091.0598	413514.3423	403199.8307	385250.3913	371065.4081	453630.6768
Xelaev18025442m	496939.4582	469589.6756	482607.9694	492912.6195	490943.4943	501073.5254	408330.5063	409201.9811	429404.5228	402092.186	421466.0161
Xelaev18024375m	445382.5027	470780.1326	391835.9325	453239.7063	402425.8227	408022.6317	463349.4715	572071.4191	468818.3437	523250.7351	469886.9244
Xelaev18002495m	517213.9542	509565.2399	470839.1447	479530.292	434540.2911	435506.6451	437294.561	441937.1518	402410.6453	425453.6011	470522.7344
Xelaev18040934m	266863.6618	263083.4868	284075.9193	238304.8074	245970.1287	220380.6651	585212.0791	591161.947	481385.0832	1114022.105	1205053.829
Xelaev18005008m	531674.4534	507258.3922	462307.3639	470344.3617	482858.3331	433760.6637	401017.119	418465.1119	403129.5599	439824.8048	475844.0436
Xelaev18004924m	498300.954	516683.4695	451358.3672	469911.8814	435755.1019	442616.6754	460012.1088	479875.8129	421211.4097	408319.8582	427449.535
Xelaev18021471m	455949.1895	497928.0195	501474.5143	524585.4293	449659.3123	441315.7602	465160.0519	443779.5006	397111.9404	398157.5296	432561.303
Xelaev18020266m	430165.2045	399389.3738	484373.5496	387491.9996	456772.7582	445099.0366	501218.0741	478704.7789	525112.0717	463858.3387	489768.7115
Xelaev18031018m	330227.9979	317957.8986	326508.6905	313830.0726	360376.5328	326599.2531	521832.2507	500527.1168	544300.5429	922491.2326	860094.0709
MT-ND1	315343.4757	258676.5879	286728.2224	227344.1789	307208.9605	270999.1646	576409.8507	649493.4442	728604.4718	770329.5787	916125.0526
Xelaev18015949m	448841.4045	465601.4909	387413.0703	409684.7243	406616.2547	380390.3178	442294.076	440752.3462	425595.64	675590.5216	692189.6209
Xelaev18015980m	404307.0395	455242.2446	354718.6068	375687.5298	495632.1666	373353.9474	482280.7802	508849.8179	543450.3692	575924.5793	537130.2701
Xelaev18004402m	423409.8617	371954.0312	409285.0443	393731.5194	449303.6992	433764.4498	517847.6518	460722.9793	534133.1995	576820.3041	543441.8871
Xelaev18008122m	310306.7625	328845.5872	322805.2194	317989.9221	343315.0929	311991.9784	386590.792	349848.5445	344431.7455	1275068.678	1238774.612
Xelaev18036929m	467032.0521	457395.3854	522930.1627	414211.2061	437153.9937	405573.0392	498777.8142	453194.5311	461475.916	432602.905	494201.7275
Xelaev18013444m	434762.858	493515.6623	429725.5491	444055.0985	428064.7697	447286.1039	407526.9246	471123.7588	502954.52	505189.985	504157.2685
gene45096_rna89319_LOC108704051	425648.013	574548.3374	420435.9031	542674.4554	397501.6353	507806.9485	467342.2588	515667.4692	350078.1036	450276.1875	356188.6304
Xelaev18038924m	470103.9103	508528.6421	403411.491	429122.078	450991.9145	415320.78	482115.4519	462294.2661	440531.3853	492766.1218	509140.0824
Xelaev18036112m	275412.9645	281066.5184	233711.7679	241694.901	273728.1531	292017.2566	446674.1847	424746.1312	410244.9396	1357329.466	1372167.617
Xelaev18039674m	507554.0017	411591.3688	481410.3403	379053.966	477170.6356	356571.2246	527558.7748	418389.3069	572636.3239	405368.0403	499092.492
Xelaev18034105m	430628.0833	440264.8217	437580.6046	437272.7319	457374.3893	423701.4626	487885.8186	477487.9037	492477.8218	478606.2451	499541.4664
Xelaev18015216m	311444.3914	300251.734	350351.733	264637.8625	253353.6081	213133.6816	572842.2221	611475.4787	582802.8302	1131560.145	791478.8783
Xelaev18005054m	504115.4776	375140.0251	503751.7665	424499.818	373611.1867	362615.442	425949.6545	490683.6894	412835.5842	609937.7204	663296.4529
Xelaev18028950m	456232.3524	516802.9643	469096.0804	525681.9199	445362.0499	533390.3093	386032.5641	460349.5813	400558.1653	423773.0655	386638.6931
Xelaev18032795m	433598.4889	408097.8734	407442.9723	389000.7949	447394.992	413384.9103	520655.579	487243.6153	605798.5832	482596.8759	466826.1568
Xelaev18038429m	499691.7577	486645.2125	494146.2937	489406.1345	500989.1257	471424.5057	439885.2737	395117.7177	420857.1328	365200.5539	430224.709
Xelaev18045048m	380210.0654	365090.6996	438039.5397	346047.1954	359004.2363	355794.5884	560935.441	545599.4585	586098.24	570747.15	642117.8177
Xelaev18014073m	484194.1924	509006.1578	438336.1775	464787.196	499476.0014	463199.1595	415003.9768	417250.399	425948.1053	461764.342	452763.586
Xelaev18043093m	486510.3741	506376.5499	485006.5528	437914.7074	441756.5681	436502.1522	440589.3657	443570.2835	466444.9611	436490.5007	445214.6841
Xelaev18010617m	353018.568	366327.8668	308876.9721	335321.2707	368838.3363	337186.774	534514.2335	534769.5561	511044.6789	819722.5084	803357.1305
Xelaev18046041m	412415.8523	397895.7229	456387.4447	476178.7064	516557.9942	512944.7954	490026.7333	478108.625	469307.0481	412354.9521	391879.918
Xelaev18042736m	503374.6357	441325.792	440400.0135	427074.2186	467631.9218	414599.5922	474348.2963	450782.2745	469319.2887	440610.1696	521052.0133
Xelaev18008470m	499495.2197	462623.8115	509336.1638	412741.164	475724.1685	439785.1878	495757.4729	479330.9588	442186.0525	388598.8678	396822.0145
Xelaev18035421m	469239.3801	460929.2037	432401.0722	452626.4341	450418.7081	436597.4974	470364.2268	463267.7576	450757.6399	475299.3728	493614.266
Xelaev18028459m	301232.5431	325171.18	264965.9167	277056.9807	288233.7458	224629.2345	643670.3297	682440.3501	637648.0971	843999.2448	810176.7659
Xelaev18037088m	450634.9161	387639.2853	498943.3916	421635.73	510960.0108	457401.9268	466585.5406	383808.4908	453455.6794	507171.9639	542927.6668
Xelaev18002115m	191674.1176	292684.4839	177473.2873	192512.0975	160679.4194	199647.452	404208.752	374051.6673	299324.5778	1889045.343	1688733.595
Xelaev18021003m	328353.8859	365896.6425	278946.323	297259.2404	332117.7973	289455.9497	582903.6125	630163.9774	602679.5726	761407.5594	790100.1624
Xelaev18020176m	427093.4096	451827.1929	419773.0316	391196.0671	397024.125	378963.6766	490404.3506	516053.7841	526798.0536	552376.1076	554568.3088
Xelaev18034460m	357892.7174	409337.3013	355794.5575	358726.6599	355548.6781	330082.4464	542518.2449	635805.8751	560301.082	616453.9738	640987.2671
Xelaev18010011m	502373.5421	500005.8586	432554.014	451737.3432	461161.8735	493764.8347	472381.6004	471261.5796	442361.8749	370946.6596	395601.3485
Xelaev18044048m	416012.4919	397287.7674	465606.4902	450334.7138	508020.7455	541066.159	441886.3918	428408.8541	504894.0458	432876.6171	449731.9163
Xelaev18017565m	396557.3018	382062.5559	374437.1603	302318.8086	354935.3106	283977.552	670596.1694	696281.4726	555848.0833	556317.4749	555140.3193
Xelaev18002234m	431235.7998	459438.3169	512972.1836	454013.8683	466719.8514	473543.5678	472775.5378	450831.3884	450162.1996	453985.883	400308.9803
Xelaev18030630m	376011.0069	350727.4899	444707.6105	424672.0265	474427.5595	515741.0592	566340.8584	535025.9093	485628.9156	459808.4998	417350.0448
Xelaev18007869m	467861.2239	477848.0825	498500.2294	454227.3314	469636.1386	457144.2303	462267.1558	410118.6045	465904.7233	429892.0887	426901.9701
Xelaev18007558m	439256.6125	394562.387	473590.1829	442640.8241	452668.95	442129.8859	460049.9012	514700.5053	456373.6804	503208.8924	490658.5061
Xelaev18030133m	465468.965	460911.0406	492235.8865	486821.3063	403074.2666	455249.9212	441810.5608	473289.9043	420731.2811	487358.0425	463813.6904
Xelaev18033921m	463026.3028	463950.1508	420881.1834	448413.5474	473738.6797	451662.2357	488540.6106	466291.2266	431114.6045	481061.4449	460771.038
Xelaev18011847m	511704.0943	507125.4141	497233.9567	410897.1626	438030.4677	377435.4724	465928.7081	441458.3426	454241.7058	424156.5448	510621.7408
Xelaev18008152m	464930.7682	469652.9534	516264.3096	463624.203	467139.8678	450110.2751	459659.0871	458591.1837	430734.8267	421008.9107	412391.9216
Xelaev18033740m	565085.5344	673461.4949	594507.4376	526837.9194	487597.6154	549644.7161	329337.8339	305452.0739	302483.352	288315.9127	289537.6807
Xelaev18032329m	382188.3475	408437.6305	368609.9574	373422.5978	384731.5126	395365.2908	549851.4381	548678.0308	516677.3409	672522.0695	554663.7825
Xelaev18038645m	445321.5822	432524.9152	516292.2666	462404.2201	461132.6336	453131.9464	461613.0429	435494.5012	503949.9569	398542.6257	449692.168
Xelaev18033462m	447602.1029	454273.0648	468981.7844	472447.3263	450315.1924	443984.7773	452474.5817	466872.586	467272.0356	446659.4381	468523.4482
Xelaev18000878m	457775.9179	472014.1093	469607.9109	291658.1814	340991.1271	337560.3518	548869.6644	569560.792	571664.6542	525269.6472	508078.3147
Xelaev18029961m	453774.9492	467619.0761	495460.084	473080.9843	488417.4038	470516.9132	457081.839	453963.1643	444688.9531	401742.7762	397637.7014
Xelaev18022682m	449295.3257	507294.2305	425845.067	507170.3619	463263.6165	518643.0061	425626.1252	462502.0659	452140.3421	393521.7304	393656.9246
Xelaev18003084m	497006.7028	464751.8695	435426.271	389723.8736	438417.422	431990.406	502257.3145	427086.7281	428861.5663	532237.8504	541934.0379
Xelaev18033902m	449785.5844	407447.0923	485651.7647	431247.5656	488068.04	455120.7272	466091.2975	402473.9178	475980.0655	485276.9203	521223.8816
Xelaev18013406m	468262.2186	406894.9995	486202.0169	452292.3701	510277.2489	497075.6913	470527.3765	410210.0786	471791.2727	416845.0037	430232.4162
Xelaev18006187m	361033.439	451834.4145	460944.5117	425575.5676	410168.1487	489599.1907	512306.7069	579445.5267	416445.9869	519516.1155	447201.495
Xelaev18035130m	401234.9299	425882.7692	472181.0774	487706.9818	462433.4494	498812.5341	440178.9038	477931.4812	462285.4008	489713.6951	428621.9412
Xelaev18017158m	505476.9195	462527.3514	436496.7684	431080.8007	456244.5948	403828.8541	543149.1402	442737.7712	515403.7087	372883.0459	438351.5847
Xelaev18043138m	458933.1312	392477.9136	457278.1011	436087.7339	461410.2577	444824.5897	459167.3346	438082.4521	491019.4106	561052.9034	483564.241
Xelaev18030846m	405715.1049	511945.4529	347157.6871	453422.5179	414759.0881	434591.3525	472612.9468	498806.9946	415090.0803	629617.3318	537234.2097
Xelaev18005883m	479286.8064	486351.1119	455607.5848	474621.6986	484437.7954	415081.1379	413942.4042	357578.8958	404135.4239	551682.635	565882.7143
Xelaev18028109m	481178.1697	464913.95	471362.8664	459499.4101	472698.6931	469535.9708	435636.0497	449433.9745	452377.7214	433668.0195	432465.4082
Xelaev18042567m	468089.6916	448562.6894	421601.0679	395208.4264	407977.2978	370841.1828	543315.1835	556342.5312	519503.1254	439121.7124	478500.0754
Xelaev18045464m	438855.7737	435892.648	435206.6818	452444.8657	476844.1301	456191.6081	460398.156	452834.3316	510151.1142	450994.9409	475147.8032
Xelaev18029413m	604541.3213	687502.722	585403.1593	419840.4103	398671.9941	477803.4104	361992.5984	378542.8152	358627.1646	350134.2735	327652.9254
Xelaev18037117m	452289.3675	460480.3662	517131.6282	441304.7054	472726.1388	455634.9305	443395.318	446172.8392	463698.5878	412869.5695	460520.0024
Xelaev18024681m	444836.4453	476232.1552	402792.6453	432194.1442	450010.0075	424835.6305	482220.7434	514904.0566	449662.7	520171.9214	468989.5031
Xelaev18026275m	393938.4821	571555.9059	493530.0016	371889.0224	412747.839	338640.5271	463827.7966	472836.5096	447304.0553	671672.6703	478518.5373
Xelaev18025379m	445066.9715	475994.3496	460798.6334	460964.8785	460500.5875	470769.5506	464025.5643	502728.3795	430397.9898	399737.187	450296.3485
Xelaev18045256m	382232.9129	473219.8459	300015.5755	392231.3828	367504.1198	399108.9495	494102.4463	559836.9153	491369.7068	650187.4048	662061.9328
Xelaev18020868m	426241.891	395337.8639	453478.3493	305164.2961	331845.7865	270377.598	625958.8277	629369.4283	604834.8291	497353.185	566952.2038
Xelaev18043422m	420658.5817	461565.8381	414590.7472	439983.496	427460.1611	405765.6902	436527.7369	520942.9525	483210.2898	614264.1435	473358.9559
Xelaev18025048m	433197.8376	431707.1018	465698.8872	498665.3268	417831.9573	432140.1519	466740.0972	486389.295	511875.9091	443299.2523	447522.496
Xelaev18033524m	484100.8186	490857.0361	465364.9705	445632.71	471017.2754	455012.6811	442871.4295	491818.6035	466790.183	379685.0678	405561.8337
Xelaev18043753m	513081.5502	454112.1945	508985.6353	449605.0516	473801.8741	436055.0389	474181.1949	431829.5758	452912.3491	375014.932	433375.6979
Xelaev18008119m	454096.9653	470970.7512	471416.775	465579.4863	465657.3044	503076.0898	409060.0674	470102.66	445087.9745	473671.0646	400217.0373
Xelaev18026089m	476005.5608	441834.3392	476564.1691	470004.9252	463797.2243	451089.6538	486899.9108	476279.8365	453100.405	384766.9635	428807.3977
Xelaev18002152m	447979.3908	438785.2489	413316.3084	407197.0768	433392.7091	441106.4494	515939.529	534308.3525	507900.8668	459353.3254	449413.0538
Xelaev18024753m	329209.4519	300677.4675	372972.4842	324296.2904	339823.7427	394228.0015	521500.6271	505499.7795	437562.8231	916136.5722	892750.7658
Xelaev18033431m	398961.6663	452471.3493	454857.461	464653.7911	509784.9526	545983.3452	450164.8129	464792.2332	440454.1813	445028.773	397578.9323
Xelaev18002130m	1322266.324	480665.3628	709684.1423	679498.223	199058.8036	174749.8993	146689.5745	208456.3169	150936.3317	129468.1763	712694.9435
Xelaev18031304m	346560.1533	385420.559	284671.6915	315019.1437	411897.8015	340027.1211	496438.9015	544332.2586	462348.6575	880677.2102	829938.8399
Xelaev18000497m	452860.4935	432891.7455	376805.8325	419865.8112	417433.0605	418632.4601	446775.5342	433864.569	464578.1645	676324.158	616835.4457
Xelaev18029899m	490378.7221	414363.9357	501034.7544	563855.1343	490854.7744	493654.9468	420629.3389	438036.4844	371832.4326	404895.7491	412194.1212
Xelaev18044085m	431825.9419	359379.8322	400916.5861	430001.6213	453787.8584	457796.3295	486732.1116	501850.7983	502200.3126	572496.3946	503354.3763
Xelaev18045242m	445909.2853	422254.1754	477167.7884	420404.3257	445958.2761	488503.484	507693.5203	491399.2721	502267.4161	412408.9013	408215.2466
Xelaev18045103m	458501.9741	459922.6157	419420.5191	476158.8519	455529.0994	489102.921	439586.0538	476187.1775	429664.4398	489914.8225	456277.4914
Xelaev18009163m	413650.5798	378388.8886	491856.9481	420474.8496	464040.0804	423219.6441	526085.8422	478286.1212	509711.2187	453369.4272	502352.0449
Xelaev18018424m	444664.6441	467529.2768	513248.6473	423307.3476	459084.7922	499167.3433	485337.293	472112.7546	438037.8584	407042.4157	406200.7616
Xelaev18037104m	398940.4161	368906.8629	326101.0258	380296.0438	390157.3527	341941.6938	592466.1744	552120.8617	485314.5235	673489.0546	678980.3083
Xelaev18027517m	431009.2285	444353.1737	394323.9909	383581.977	413325.6006	409996.9254	517819.8093	500697.8967	529805.8645	524413.7974	548146.7891
Xelaev18042215m	364115.9565	340878.484	406075.9986	307691.6558	344692.3045	342846.0538	542826.7661	648542.9196	563818.5764	755563.9009	582298.4591
Xelaev18045030m	515193.0589	432427.1413	497466.2099	475810.9697	463291.7965	456083.255	436571.0484	431640.4823	408201.3442	467361.9732	452311.8614
Xelaev18023641m	456674.7996	446274.5012	472184.98	460923.3575	440779.3004	473364.3862	476912.8173	478358.3706	472047.0014	412019.6448	432593.0422
Xelaev18019206m	514912.614	507741.0787	403867.4939	428527.2199	416266.0141	440931.6525	447382.1675	430681.6507	544991.2946	421649.2833	473119.9309
Xelaev18022331m	442614.5177	505777.0452	432809.8976	452033.395	437291.9008	440855.5714	479523.9928	486367.2874	442055.7907	470456.6691	455096.2091
Xelaev18041443m	460607.7973	459366.4766	392220.8881	439042.8326	439709.7841	451557.3431	494297.7224	455778.8829	510752.6694	464790.3493	485805.6515
Xelaev18033544m	432640.2384	473014.6883	448399.5823	503801.1925	444809.0202	475562.0549	431878.8402	468427.2728	471089.7619	456139.7909	423424.939
Xelaev18015007m	603696.177	478769.8262	639495.2322	563170.0594	596951.2947	496627.2308	389376.3017	277167.8616	273519.3665	223711.496	368875.3802
Xelaev18047167m	453127.9555	477756.7034	457200.8244	465869.1083	478178.7062	454819.7267	449900.4148	453711.9411	437117.6517	446663.0307	460746.3461
Xelaev18044237m	429967.3904	441172.1144	443867.1341	372111.0451	406130.9885	372510.1992	561795.1057	517172.4559	526349.4792	461668.4673	545571.2937
Xelaev18026721m	540259.1987	456000.9685	476079.5662	487872.2637	420409.7117	434023.9089	431257.8752	430018.2031	414279.2318	430885.5774	519019.1972
Xelaev18025465m	364422.8051	420199.9341	431721.2553	408701.0993	435116.2458	442177.6157	504418.5704	553219.8033	519482.1142	518951.6436	484457.9134
Xelaev18025730m	456299.2855	401798.5418	447594.9569	440894.8884	473352.1963	403042.7548	505495.4109	484099.9015	485030.1894	456302.0108	501479.901
Xelaev18001015m	378517.8073	480962.7537	274321.3052	359474.3311	403862.5692	371285.4987	520495.0494	600547.1717	534839.3376	628397.5137	596205.4071
Xelaev18017004m	623339.0985	392502.8752	354111.2578	361293.8721	389667.5001	400174.1664	395937.7903	561174.7102	454629.4978	579326.5942	608261.4525
Xelaev18044311m	448381.222	440889.5514	393072.5322	406785.4796	453756.0458	435895.8637	513048.0586	509248.152	507778.6843	454340.1249	494092.0973
Xelaev18016752m	1418983.003	1359207.61	207242.0963	162366.2001	141936.2372	126580.8863	143161.1225	128512.2972	154555.4013	147253.2612	996346.725
Xelaev18005720m	464344.5768	481958.607	440535.7109	474870.4522	466594.0562	432949.1249	489036.2634	444019.2225	469571.3363	435634.4879	421200.6959
Xelaev18023084m	449221.0018	453853.9261	442527.5766	439164.4409	423723.556	435658.583	439015.3513	479459.8396	449055.8473	543394.9303	536302.9177
Xelaev18043313m	453432.3966	476164.1631	444282.7041	446174.697	452600.6424	482487.741	419396.7454	485697.8426	444531.2962	512278.1612	435523.6644
Xelaev18034002m	419773.3413	423241.6727	418061.8995	429802.8329	434598.2233	499524.5632	504315.1772	496289.0589	495729.2549	504161.3492	435617.2476
Xelaev18041532m	410549.2468	452789.8739	337677.2692	411537.4059	423392.8033	390109.7268	516235.1931	495999.14	514430.421	576630.096	595409.9101
Xelaev18016721m	464199.5765	459152.1779	485983.1019	480534.9039	488036.714	476715.7432	434041.5636	426268.3359	465325.1492	433795.8992	398494.9521
Xelaev18008265m	425916.3184	534021.4942	351927.6478	372210.9642	411831.5763	372363.9914	457374.9306	519389.1559	543247.8541	528192.9074	586263.5586
Xelaev18023642m	459402.0447	425433.4258	499043.6576	500916.0401	452291.7651	539675.6972	415880.6486	503245.8254	399320.8596	467872.5504	353707.8508
Xelaev18012629m	431196.2923	496327.6529	464622.5479	549880.5269	424458.1379	537787.3743	408962.2451	501449.6509	373878.5513	405080.9574	415945.4423
Xelaev18044045m	434420.4514	468030.9525	443344.2163	464518.052	416412.3426	391352.2613	530072.191	519190.804	509772.4971	418636.2621	428857.6172
Xelaev18008352m	449882.1006	460920.0929	465001.8649	489383.6929	456319.5733	463224.747	448730.675	454763.3644	432741.4942	470293.944	448822.7634
Xelaev18014709m	436133.1662	538592.9598	422822.3426	490016.0809	421610.9071	507832.2533	430584.6919	504290.8362	399876.1704	473039.3601	405799.7059
Xelaev18037635m	500604.0378	508804.025	547240.6515	447406.1382	470759.6254	465819.3458	422664.119	412090.549	445464.275	401831.8968	368293.5823
Xelaev18011525m	409709.5864	496519.0383	427515.2675	501302.2729	433026.989	468923.5132	439957.9224	481219.4548	427948.5104	520195.7849	452522.1018
Xelaev18038898m	559333.4265	514498.5938	523163.0004	451460.5144	496514.2733	455614.267	416716.0985	404398.8412	389812.6161	352972.2176	418070.0366
Xelaev18007420m	424859.1111	433599.2002	445805.4594	435018.9674	451183.7792	463397.3266	485093.9318	477435.3492	507293.7341	462732.6492	464489.5112
Xelaev18003721m	359622.7845	370190.7292	435998.1348	350211.6343	392721.3799	395297.5343	534410.4163	547088.4396	649955.907	525108.792	549747.9551
Xelaev18041201m	456841.6846	474785.6959	457202.5534	437602.0917	452027.2725	399831.2328	498470.1427	476281.7769	444680.5305	457316.9258	496253.8465
Xelaev18007917m	417684.1328	547339.0666	459024.9485	526555.4258	432232.6248	514211.0237	412916.7447	449295.712	468507.4353	387147.355	376399.8559
Xelaev18036220m	415088.6983	384847.8525	432500.1761	529131.3404	392851.6264	382682.9873	563918.96	499534.104	519967.6602	436489.4506	492902.0595
Xelaev18023421m	175127.3239	180049.6047	151989.695	119671.3321	155321.4613	138426.958	797048.7772	926585.2743	666879.3554	1185083.58	1004330.768
Xelaev18045149m	400704.6423	419611.0792	410682.4752	470830.9737	508826.2494	427386.5629	440890.7585	516452.5	477581.4296	541687.2753	453544.87
Xelaev18008642m	514621.4023	477881.4211	430039.1702	478970.2202	466003.0376	514305.0147	423504.6774	426043.5309	466479.5914	411376.2843	393400.8438
Xelaev18029207m	215507.5986	234180.4003	296215.3948	162254.5476	193663.0676	142744.4716	801703.6291	816019.9389	815826.7219	835607.6304	810987.9049
Xelaev18025889m	967030.5483	827002.2726	925090.2932	325784.4103	307259.9477	298645.8155	229892.6949	257631.9826	260808.1357	213252.411	232853.2766
Xelaev18025953m	450223.6119	368628.68	487359.4021	434331.6143	487834.9419	424195.0536	463394.8162	412362.4481	531075.8677	445353.8229	562542.2974
Xelaev18027760m	491713.0318	469593.7719	435047.4966	441678.3035	461741.0545	426708.4762	480724.5168	487467.8698	487913.008	432191.452	401375.0413
Xelaev18016532m	470227.5116	452905.5798	515908.7476	496464.5991	493169.3612	509991.1898	409850.5292	398346.8705	423619.4598	406943.2933	434034.3417
Xelaev18030084m	453302.6217	478190.7847	432597.9311	463138.2771	461216.802	441430.7737	454818.416	458933.976	457118.3653	463834.7141	482868.4333
Xelaev18038627m	75321.72391	97042.96136	154040.8455	345436.6141	595953.6872	771212.6281	664312.5608	659334.8594	682161.0014	723502.8984	415741.1813
Xelaev18022597m	453216.8068	461159.4623	447608.0139	546036.1804	553928.6488	459929.4299	371910.8748	363151.4545	469276.1937	402380.7732	486333.3134
Xelaev18007308m	485977.5635	513386.4426	550238.5483	450839.7533	478810.5708	484995.8886	408786.6801	374863.5661	445469.1225	432787.7614	376276.1736
Xelaev18005235m	472416.4614	522328.7957	529139.6865	510450.5582	441538.5188	422690.4893	446368.8491	450373.3881	430547.7927	371156.668	387785.2858
Xelaev18040332m	507110.1549	454222.6611	567477.5325	480611.9558	472851.5706	447270.6017	464127.7559	417413.5046	413987.8697	364621.4912	397936.0513
Xelaev18046688m	510068.8757	507695.0412	568737.8764	456912.8015	474554.6773	456887.1474	377182.0268	366662.8925	404654.2893	428479.1566	470062.9212
Xelaev18045147m	457571.4133	449403.4563	530675.4696	461641.8089	518129.4004	452803.2091	439326.8569	429479.8977	467133.9746	398760.344	395370.0253
Xelaev18021967m	476518.274	516346.0274	442957.9277	430726.5481	473236.6947	441961.5522	468604.1733	411689.7484	454451.038	445924.9275	475051.8463
Xelaev18017996m	470850.427	492013.4051	520846.2125	496703.9877	477722.5796	431351.7421	413102.3061	382738.6279	424040.9366	445534.855	475412.1893
Xelaev18024571m	456386.3152	468472.3883	462692.2854	440232.9613	485773.9331	479821.7658	450251.4332	415257.8176	481998.5222	418540.3853	471348.2424
Xelaev18023124m	453177.2705	466476.1079	408701.1794	442315.0321	401251.4012	392150.1808	424758.6431	387404.2276	425344.5471	697870.0719	673865.3241
Xelaev18037091m	340372.6519	398500.0076	294725.6328	307665.5784	337864.368	308207.2177	484681.8366	517914.4215	443258.395	977544.9395	951147.5776
Xelaev18010951m	449389.8781	437342.9703	449575.8888	483464.2047	432515.4751	454185.2331	480015.6533	482832.3544	449778.6364	462618.4335	464380.0848
Xelaev18027220m	458345.8541	486635.5153	471718.4104	451555.4707	459196.3577	470327.2873	436524.898	450619.3116	442632.928	455710.9302	453885.1304
Xelaev18041293m	491363.9609	491412.9943	474862.4268	491271.9415	437745.6623	477999.1506	412792.7773	428869.5644	459492.3624	441645.4343	407798.343
Xelaev18033979m	551880.2423	573190.0074	494517.6053	494489.9499	423413.9629	391063.1143	365120.0904	419080.1611	388882.0758	403144.7302	513402.0783
Xelaev18027671m	101395.1446	45331.61393	109271.7203	61859.01015	70941.1301	55669.53702	29300.1965	51938.18645	94140.6559	3686529.319	2304567.095
Xelaev18032011m	442856.1263	487512.9699	486646.7869	470688.4038	462617.7902	447294.9536	444995.8613	465847.5657	410760.8488	483322.3582	438298.0014
Xelaev18031787m	531394.3029	553427.9077	570857.2208	492372.1608	499980.6222	490726.1785	341497.9317	320580.0172	323112.6968	462089.2904	426578.1777
Xelaev18015152m	485876.1083	475975.7633	463616.289	527049.7524	452734.4124	522177.1599	412666.0538	438779.2418	412477.1021	459145.3778	356502.7138
Xelaev18035840m	487742.0098	525171.6928	596890.1685	489671.9027	535992.1534	544250.2652	363933.3736	330913.9212	429417.74	325539.0631	315738.2817
Xelaev18016746m	442230.0977	439328.0612	452001.2727	461856.2901	469568.2909	441032.5944	454427.6534	421040.3571	476975.7043	488639.8079	519226.0907
Xelaev18010641m	508506.8507	500104.4687	520753.9067	457363.4021	472585.5822	476207.5725	437750.0705	395063.9953	435933.7711	377471.4122	413516.8739
Xelaev18039558m	425694.0807	436258.3839	481623.482	478730.9595	454870.4943	458562.8174	467421.6505	450017.6498	463029.8659	445282.8752	483809.0855
Xelaev18037636m	547336.1092	478741.8897	511441.0398	493945.118	463053.9559	469188.5641	431574.913	432421.9949	424811.9217	357283.0649	362212.7584
Xelaev18034422m	496491.9978	477017.2078	500782.8875	492936.3033	472273.9481	454548.6916	436973.8574	422937.1644	427683.0469	372669.755	447931.7813
Xelaev18014219m	508367.3499	463627.5932	531968.7643	485426.2682	456450.5244	479979.0758	414653.3307	415130.11	430651.3931	367692.0985	447391.8237
Xelaev18042717m	476950.346	441951.0423	544989.588	538266.2511	536235.1788	509006.9557	405753.9025	363609.9311	357878.3702	361125.8737	462630.9167
Xelaev18031595m	492725.8184	460355.5556	450368.9554	481375.9444	506691.5585	484124.5567	436724.7258	349821.6303	445966.1851	421202.6303	503384.4569
Xelaev18000775m	496986.3741	537027.2763	443959.8824	415151.9803	404429.567	406281.5751	435618.0586	464657.6728	431739.797	507769.0006	528167.2211
Xelaev18017858m	190603.5507	175505.418	351284.8036	370588.7985	460514.0498	534311.6921	569125.9919	597472.7517	711100.6564	724530.8504	499477.4632
Xelaev18024019m	489513.6781	502895.021	529210.0624	496734.854	463836.5924	515742.6096	381686.0109	403688.9883	410109.1459	414577.0912	391366.9299
Xelaev18024984m	442728.5667	452411.8093	464939.6104	459014.3793	476680.8688	478229.098	476339.4699	449780.7196	484103.0315	422417.8821	411973.6609
Xelaev18043759m	442638.8429	502398.0476	484398.4511	573205.643	455685.0179	411866.9029	420599.591	382932.5485	497654.1311	416704.3574	413632.1475
Xelaev18021123m	494337.8291	456276.4672	532790.185	496550.3973	465224.0319	493424.0514	376484.9635	422042.6362	423820.5638	420208.5445	432054.6853
Xelaev18012800m	435400.1329	410383.4486	496811.4039	457357.2186	474077.9144	482099.6342	465254.7057	494761.966	473088.6837	437407.0135	395445.7657
Xelaev18006105m	441830.1516	463441.9184	499738.2886	509225.5868	444256.6925	517223.6626	461049.6535	471860.6766	448789.8639	382799.7925	347087.1967
Xelaev18028947m	467955.0619	524784.7676	472078.7281	452870.9993	502756.6572	517470.5161	367926.1788	387108.2627	412109.0215	436629.6951	492982.3859
Xelaev18007854m	384718.2557	367792.5011	332766.4655	338188.9285	382152.5584	371635.0843	525566.5947	579151.5798	499088.5361	720844.5735	714749.8791
Xelaev18008771m	427915.6688	437841.0191	497398.819	468310.9254	440048.3903	480551.9861	439251.0755	439640.6505	461834.972	514542.612	452175.684
Xelaev18037523m	454266.9138	445529.7501	410468.9725	402028.1538	446089.8808	423968.7248	482208.82	513861.1355	525917.1544	501429.0352	454339.6638
Xelaev18044322m	468864.0483	527256.2888	416880.2163	411128.7607	482235.4937	384550.8763	377952.2738	320963.0318	454072.8716	586448.0495	707274.5209
Xelaev18043560m	473919.589	503724.7156	535763.6522	497448.3745	470389.1639	473881.5622	415450.9061	319593.0502	388293.0051	483077.1738	482270.1309
Xelaev18016180m	456746.2265	498291.4597	492150.3571	471039.346	461952.7975	460179.103	418896.2176	406656.6658	410203.2314	501798.8098	475514.1253
Xelaev18042820m	452128.5861	466745.0931	506864.1143	435894.697	486563.9507	477606.4322	418378.9043	444823.7151	399851.1344	544381.5734	424551.8556
Xelaev18032813m	485187.2457	444988.8881	534279.3221	479935.4442	459040.8172	382483.7407	496207.5152	448784.6608	453867.869	379572.6799	442148.5012
Xelaev18023393m	592908.2442	542446.4953	399739.636	422082.1076	431217.4136	387700.0849	368471.2283	407195.9866	425528.3974	509301.1859	589956.0026
Xelaev18008186m	464030.9185	482031.3143	531777.7472	479684.157	459987.5491	502578.3726	367151.8113	349905.8572	445748.7933	468858.7825	494059.1451
Xelaev18046175m	455280.6464	450306.0644	471739.2412	508671.0723	482548.511	432640.2902	458502.3944	452640.9483	463671.0403	416771.7299	419109.7532
Xelaev18028448m	440457.8697	464815.4171	385923.5985	408841.3326	415272.471	420815.687	480123.4559	503201.5119	481365.1909	546698.366	554302.9703
Xelaev18028955m	538201.2147	545132.4049	463725.4647	510983.3944	453174.6107	496534.7004	388241.5684	411066.9461	380385.5769	400305.2581	405439.4496
Xelaev18029417m	455888.4024	484062.6172	460698.2044	472045.5753	491899.4693	503032.3667	417384.1813	477718.8943	451415.3278	374853.4837	408968.2158
Xelaev18047239m	527883.2309	444129.2109	456677.1414	497566.5334	465497.0612	436873.0008	426813.7837	455780.2719	381991.872	512097.4113	438337.4403
Xelaev18036397m	488285.0794	456439.1094	480924.0723	464799.5359	452610.2951	438494.2303	469800.7722	469825.1409	441194.8752	407794.4454	450047.3507
Xelaev18013663m	490154.0283	449158.2607	501888.4634	441990.3159	450844.8825	440118.4406	459254.0613	433797.2196	438283.6657	466700.0537	473656.3224
Xelaev18032233m	481210.0876	537090.2413	458454.3959	455176.6984	451612.8718	443163.5098	354486.5163	368417.2103	384299.8813	578175.2938	590902.6908
Xelaev18014571m	490612.3228	472113.7533	455694.4133	453259.0706	442806.203	503219.0323	440655.5464	404955.3043	469684.7467	470440.1615	432681.1104
Xelaev18019686m	367420.9372	393772.2244	403840.8525	375843.0292	366748.6413	378246.8562	537652.4458	554518.9067	505689.048	660825.8797	627182.0232
Xelaev18012274m	523509.5605	457856.6044	608727.4531	430183.8786	492303.732	411233.6855	447562.7126	391873.8025	444103.5465	377689.0446	407855.7304
Xelaev18008053m	464887.5712	464310.1604	485828.6252	471964.6788	443424.3854	487954.1684	447935.8463	450291.8652	468108.415	438780.6446	393078.1137
Xelaev18040875m	493681.0957	650806.016	348850.088	460191.8584	386834.8619	378150.3734	437898.9076	459977.1746	286414.3965	595722.9623	616940.1251
Xelaev18031819m	428519.4774	472927.1212	545217.0516	518484.9975	432916.2908	451875.7117	430768.2777	452180.0868	468391.8128	402483.5344	399643.549
Xelaev18038238m	474150.211	493011.5063	484504.2856	477648.8968	472355.3719	485523.3969	446335.5855	415203.2159	433801.331	415921.8515	410926.2951
Xelaev18014633m	412270.4809	414716.8581	468562.015	464822.8107	488495.5498	460171.9907	516986.6867	500325.0583	438103.7476	423042.3063	444675.904
Xelaev18011206m	522848.4552	416416.3868	542219.8257	519296.9153	460919.577	436909.5274	429072.6912	378850.0725	427250.3042	390128.2114	493794.3847
Xelaev18002900m	469408.0131	407984.7739	443367.8841	432216.3093	427237.7172	416335.8813	500693.495	446215.6649	429771.6824	555968.8465	579944.0814
Xelaev18028316m	472168.1812	465971.6129	470353.8842	438217.0333	459782.4124	535791.1893	525981.5218	437914.6228	411067.7962	396168.36	395975.6231
Xelaev18027190m	461891.1068	343538.0626	489936.664	415061.6385	486548.2262	488849.0401	551189.0523	486890.6093	458417.6054	444460.2973	408265.0167
Xelaev18026492m	471666.8048	510928.5581	565167.5231	477794.0785	445429.8813	496638.7281	375685.5521	363042.733	371989.9652	486334.014	482539.2775
Xelaev18028151m	448859.3425	471004.3107	525725.7965	512594.7187	483319.3769	479036.0917	418528.0718	388299.2281	419112.5005	386305.8219	484137.722
Xelaev18013609m	262289.0023	249468.2365	581403.4317	550464.6973	565559.1095	488672.9552	479694.7468	456393.067	573791.4884	481282.6527	339523.7751
Xelaev18032958m	298576.3407	344724.3607	437572.4486	583331.5272	502848.2712	491227.7481	448880.0167	452946.0583	481877.6985	503653.5175	536258.1513
Xelaev18000685m	445035.7114	500406.7768	454518.2673	496530.9169	476865.8155	518033.1162	376610.4931	419639.7681	422726.178	472666.6471	455067.8879
Xelaev18014137m	479358.3936	535384.8928	550374.8873	516872.1396	467100.2799	509953.4316	348250.015	342149.2836	349320.9151	490047.4376	442705.4885
Xelaev18007454m	463883.542	474205.7485	433871.1202	435796.6672	425233.6876	416815.9014	445322.5875	446768.219	447300.0779	550651.5374	556333.0375
Xelaev18046966m	475339.8467	467447.5389	472717.2341	462093.6554	466933.0217	468663.277	469926.4491	427317.9148	468256.4765	405691.7457	429975.4231
Xelaev18031302m	457884.8303	492846.1309	479301.6875	493423.1753	493668.41	458415.5233	430955.7469	446459.5734	411406.3823	447439.5917	403698.3206
Xelaev18039797m	421344.2649	418618.7181	435858.7973	404414.2772	491389.6646	433038.8766	501747.6901	467841.9142	545473.7423	474989.7283	459299.6784
Xelaev18010314m	411213.0897	447500.149	495544.4633	394468.269	499079.5758	473500.3104	385330.4856	362070.839	383214.1271	594847.9563	704329.7599
Xelaev18005114m	224276.892	286937.0275	237044.1339	244550.6587	223896.3064	231018.2782	688095.7497	794527.4258	677998.6657	913929.0884	817906.9202
Xelaev18007671m	468449.0915	383210.0104	483411.527	476376.0094	501817.4916	423985.8182	443104.7384	392506.4214	427566.1811	559023.6011	528140.2768
Xelaev18035295m	432194.5674	451011.5179	464592.4214	508368.1423	491492.9148	494332.6428	463838.7561	458705.074	414875.9566	417352.0588	418971.198
Xelaev18016354m	414532.8167	410694.0229	424999.0625	447920.3209	360550.8427	381708.6936	547007.5554	522768.0377	475245.3391	560197.1523	569917.8723
Xelaev18030520m	482272.0499	477487.2635	536209.3444	452811.2978	522344.7551	468178.2387	403210.7029	352862.7332	461957.873	434155.6687	422238.2281
Xelaev18017241m	441598.9881	551050.6191	501873.3768	502006.7518	436677.4248	503357.8883	396703.3158	470929.5368	440861.1934	388724.0244	349701.4622
Xelaev18031190m	477776.1028	470818.7456	426480.9467	453561.0603	451082.3188	443384.8315	463598.5312	459077.7254	499312.4919	423757.7599	460294.9981
Xelaev18003631m	386153.8146	369624.6971	388849.5503	401085.8381	420837.7286	450568.3175	500633.2748	486534.9734	492159.0166	623886.3658	638305.9646
Xelaev18014822m	459727.1945	445401.4779	440754.9805	455339.2908	437500.7078	446478.465	423928.8164	433895.2548	445974.8878	547758.495	558878.3679
Xelaev18013983m	479518.4099	475162.1497	548567.9805	504225.6208	493526.8643	547785.9186	388275.8884	401081.9103	385504.2899	389833.8921	374867.0517
Xelaev18046673m	389793.517	418955.2761	459869.6169	423536.4176	418958.6194	414859.1801	373590.2657	362475.129	358096.585	812602.9605	820861.3267
Xelaev18038407m	496398.2408	456591.863	476096.9688	462360.7822	484234.1543	461770.294	431339.3739	435561.2387	404908.1726	445122.6004	483449.4826
Xelaev18037845m	403654.2013	488756.1133	368268.7784	435336.8856	458858.7283	486118.3358	499614.9504	427050.8412	470224.2084	528826.1892	519099.8915
Xelaev18020296m	493489.1948	517316.5972	452211.4407	455057.3994	476347.0228	569257.6897	411432.844	410770.6128	360466.0415	428623.0822	449695.2867
Xelaev18040088m	447260.9338	422870.1065	479300.2768	444508.59	503768.0464	487896.6059	477260.837	491777.0074	419766.0601	415921.7139	434034.4807
Xelaev18005888m	627731.5265	511976.5793	576452.5048	523796.4534	507987.5204	381575.76	424668.6341	338077.9633	333536.4526	266399.7723	459636.0068
Xelaev18016239m	446810.0706	436430.6427	488946.7697	484264.9827	459009.4709	488736.734	424707.4819	441983.5177	470585.1293	443706.926	447229.2938
Xelaev18035450m	449276.9055	474638.0003	461569.5269	516253.8093	470248.4905	499476.167	405692.2558	446182.2393	418789.7878	444017.9138	439521.7156
Xelaev18002012m	472873.5189	435270.2663	441410.0086	401151.6016	431083.7594	369784.807	536244.5456	489240.1295	503719.0433	461674.721	522387.689
Xelaev18004916m	586625.5209	491485.6861	661926.6439	389381.9049	422366.8508	377207.1166	385605.4087	368678.3623	397651.4899	476877.9757	482263.687
Xelaev18040663m	445920.6323	467421.9608	444711.7705	508306.3626	499567.419	481711.1694	448030.1139	466727.6794	414032.4885	447540.6251	391202.9066
Xelaev18016696m	467967.9577	471668.8654	470818.1374	431293.0943	523277.2951	502152.8971	404048.1897	493992.6089	491445.1055	332107.4673	391991.7473
Xelaev18002798m	471463.8159	475598.6222	524400.322	491234.6188	418414.1833	471878.0207	463960.5048	486595.7996	421369.3796	382373.2275	389645.7354
Xelaev18015853m	456063.842	503657.7295	440762.1823	459054.1797	447723.9311	454277.8638	450394.9756	462074.7242	452820.0542	450895.3438	459087.8708
Xelaev18001195m	521430.814	415037.5031	573135.6503	436219.0336	473302.0039	439897.7323	436036.7826	460388.596	426951.3301	370089.1281	455860.474
Xelaev18002048m	496094.3293	486014.129	493551.0337	449840.1612	480020.7604	438799.138	471403.8331	438950.8617	459406.8934	365202.8276	415245.0076
Xelaev18040998m	679300.301	549243.8395	657713.8469	486982.5168	495387.8464	415168.4631	367437.9579	311316.0714	245257.2868	331261.7542	418049.1949
Xelaev18028119m	486154.2906	507836.0684	497244.0982	487102.5389	472527.552	499336.5296	388944.1948	412802.439	454845.2803	368031.7282	416972.3657
Xelaev18047711m	469764.235	460236.2394	514283.4721	466792.6635	459396.878	503040.1145	421139.1351	427321.6616	445652.5971	425270.9179	426542.1907
Xelaev18038762m	464600.3229	483419.1717	514342.073	492625.4581	440482.8554	468080.3743	444907.9392	470251.7091	437351.9912	410746.9143	372372.812
Xelaev18010783m	453180.8526	477140.9075	453013.4978	399680.9163	423173.4467	436988.8786	527347.3455	480330.2886	462153.9448	472141.8105	470852.1852
Xelaev18005880m	353976.2003	332195.9309	464348.2061	436545.6709	471783.267	504745.1575	541644.2167	489959.0572	556721.4688	519881.8	389559.4961
Xelaev18027977m	429296.1924	416299.8176	448532.0455	493016.2544	480302.8662	495921.8883	452359.1613	528913.6269	432628.0991	457358.0012	391158.4849
Xelaev18042532m	493059.08	325447.888	386419.7805	484365.4193	409092.3919	435596.0357	437850.3744	583856.6784	563388.8836	588812.1568	352907.503
Xelaev18013836m	446738.8249	485391.7937	506567.2934	468791.3924	479651.6067	440719.1274	524183.3026	488949.9693	407581.3232	327843.4324	409533.8201
Xelaev18023489m	341240.5188	372074.0237	448137.7788	471712.3895	473840.3475	475452.5853	486893.6075	483712.3759	523842.5242	552805.4297	451847.6989
Xelaev18015169m	467450.7656	487482.2766	393515.7283	456803.7469	463616.6441	453002.3701	457912.8363	519271.6407	421963.1891	463369.6211	457196.5621
Xelaev18024349m	399198.753	506317.4947	432940.4638	432590.0369	402715.931	464783.0765	461143.7907	487482.9516	464059.0637	554656.7156	477808.3728
Xelaev18025908m	472543.8176	418650.405	452122.0433	423610.34	412393.5236	382418.5107	498563.967	450945.3234	475516.3111	538183.7365	577057.4993
Xelaev18043239m	484191.358	450269.2635	439952.9174	495813.3004	489815.5366	493895.1002	456304.8729	435721.8913	446760.5354	378694.3802	432867.7268
Xelaev18041928m	458630.5682	434812.4775	510748.5419	417379.1127	485602.0609	458292.1823	467998.4497	402672.3108	492928.5804	437844.8785	472578.4727
Xelaev18000027m	470851.512	482792.2272	480165.2839	479761.5767	495735.2397	484859.1958	419219.702	411971.4765	452624.8654	411505.8948	419040.5245
Xelaev18039848m	473045.6401	466583.8794	519450.4414	469362.1958	451834.8497	399798.0559	435447.1763	385401.2063	422620.8092	421104.5835	620452.7626
Xelaev18005239m	470615.4851	474404.6874	513645.3531	478498.1639	483096.2221	455818.4685	450288.6201	407399.821	479122.1244	398045.5746	385083.4674
Xelaev18047018m	295620.2078	375491.9794	290365.834	323281.0828	273253.1836	239303.3907	321011.5775	301212.7154	301859.2083	1467084.736	1456053.624
Xelaev18008413m	359780.9461	387814.1495	428784.4215	451345.9534	456816.8025	505892.8074	461521.3722	490907.624	547509.6791	536859.9865	449417.3545
Xelaev18031408m	483976.4319	433226.1996	576581.4811	482685.9024	496623.9839	455934.0901	415624.5607	472918.0748	397037.8093	401188.2597	379260.9214
Xelaev18015376m	471656.3633	473078.1096	519643.3572	495585.939	499774.483	467985.6871	430217.6169	412874.6535	438509.2735	371198.5289	411797.1456
Xelaev18041129m	495907.7096	503291.054	516008.7365	474743.8175	498822.3632	482262.3346	439518.0377	421802.3295	384718.6036	465058.3439	313375.7719
Xelaev18036917m	462907.4738	495263.8366	558214.5059	436805.8205	485415.3182	466395.8169	412215.0056	401707.8095	416147.2368	424066.2792	467771.2014
Xelaev18021275m	465100.674	469087.6819	552094.5287	541884.7122	460070.8574	499377.1708	438490.5383	412906.2753	391072.8568	391125.4759	365570.987
Xelaev18011058m	479063.0837	534336.4902	417695.5495	480507.4106	454292.3089	438420.7176	404902.2707	420765.4413	428937.1627	457250.3192	535160.4975
Xelaev18026242m	472291.9531	475398.5497	481575.6688	443128.4508	449120.823	418549.7995	495607.3011	467851.4978	473800.1402	402687.5357	437120.7064
Xelaev18012297m	479177.2375	437919.341	543098.6369	458822.985	500680.3721	446916.8802	451194.5915	435441.2479	451213.0975	362820.6456	431658.2105
Xelaev18028071m	422570.3123	425783.4301	443662.0635	403604.273	408970.8465	377860.5406	531175.2448	517148.9688	507671.4381	522570.6017	530613.7514
Xelaev18028661m	429626.7472	473916.0492	452598.746	488715.0634	454271.5669	508421.8741	436379.4567	454625.1871	428786.0053	471607.0284	441845.6212
Xelaev18010304m	416046.3123	416624.7651	452330.7029	456681.4513	446909.1353	399108.2484	537766.1609	513692.1896	484281.0295	471675.4315	456977.964
Xelaev18033855m	419149.373	430669.6266	405837.1701	426701.2728	427377.9211	395269.4262	490122.219	488039.3445	480700.8005	579330.097	574497.6532
Xelaev18009819m	471563.3768	565547.0724	515443.966	504794.585	496875.7517	496005.0812	326633.7452	321459.9685	379922.4488	481306.2967	474756.5607
Xelaev18019773m	533580.0626	447484.4407	612789.5087	497893.0891	434903.1576	457394.1158	422599.252	426288.0733	399003.1496	364142.0093	386011.336
Xelaev18018470m	486353.9999	455841.1403	517000.2246	457736.3029	446388.4027	486881.1102	449741.8496	366452.0785	507539.8198	372559.504	466444.6735
Xelaev18038144m	427653.5355	449250.3933	466224.7334	474535.9807	444664.3395	503133.9191	471289.6782	482012.5695	456587.8415	420365.1968	429977.1077
Xelaev18024325m	521112.6217	530013.6402	496085.3957	482727.1964	444139.9575	454023.7194	442618.3126	487274.3639	386363.4846	396673.4976	339389.1675
Xelaev18017525m	459046.401	415673.735	446832.5792	473163.6785	505194.4388	485263.9168	451948.2948	427641.5512	508731.1121	435259.1638	411238.3385
Xelaev18031124m	353751.9212	364529.4022	345988.0427	298252.2009	327930.6546	366285.2581	548535.9636	547937.6222	562701.6878	734373.8248	801094.7132
Xelaev18046625m	442226.3845	490011.6907	422689.2829	484032.1384	472960.3364	484934.5786	445261.5047	490901.0648	446854.5185	440886.5734	396574.3551
Xelaev18000195m	457481.351	447472.623	507927.5257	411831.0125	487525.0804	447218.8561	479036.2974	391707.4918	494806.2224	430748.2443	484093.864
Xelaev18005855m	449265.0519	442089.4215	488286.7255	446917.6619	480393.2738	475488.6988	454800.4692	445876.2616	477489.6068	429508.702	436914.1991
Xelaev18005800m	448091.728	510743.762	473853.4185	443997.2906	463962.6269	540441.4948	355564.4004	453108.8414	383368.2849	458685.3285	524355.4441
Xelaev18044302m	490326.3942	500903.4594	517572.4599	477395.0913	496471.1893	491095.5399	414403.2599	404390.3463	413022.5148	386492.4348	401269.8155
Xelaev18002525m	481000.2028	486187.5418	495860.0892	485476.7373	478323.2156	460538.5332	481991.8121	424671.3143	399329.2352	410303.6946	400735.283
Xelaev18010651m	441077.9419	443063.0525	449980.7402	483544.8269	458295.1155	459477.0437	444310.5222	477293.4244	461717.7013	448990.2511	474454.8652
Xelaev18024332m	412846.5858	413204.8886	415872.4741	381152.8077	385408.8478	326037.7248	428514.0734	403877.1894	438893.5542	783040.0337	872548.5034
Xelaev18019956m	477318.3337	485905.6595	488797.8353	463861.1184	505033.4363	491608.9193	419374.6493	419955.2926	443298.6563	401885.3517	405166.7243
Xelaev18031826m	430115.1937	462229.5595	446154.3417	425403.2625	429601.7036	428393.1834	466453.4284	490889.8278	472776.0601	488951.281	535311.8892
Xelaev18025495m	479536.7183	482962.6552	496646.1891	455066.7654	485691.7596	438943.6294	418320.1387	408930.3585	439012.9154	466820.8027	466437.6639
Xelaev18028659m	459145.5575	451016.6213	442509.8467	409301.2511	481916.8287	456488.7678	460360.6377	441884.3391	467229.4816	481817.5638	513761.9277
Xelaev18037717m	502335.5645	501055.9183	559178.4782	536218.4191	541966.3964	500808.0379	363040.7507	394107.6658	370026.7094	345691.4393	340510.1023
Xelaev18040021m	487105.9993	438004.0258	461680.2875	466512.5435	423203.5602	500497.5465	454712.8318	449332.8369	447517.7296	496079.8094	419218.6241
Xelaev18047244m	435937.5611	399289.4692	446697.6521	489140.4542	491316.0901	509357.503	477094.6917	469359.7557	436931.3637	506459.4789	376220.424
Xelaev18009233m	419221.8618	531938.9856	385082.6748	455427.7089	447289.5346	459242.2727	450536.0891	465780.1225	443563.7815	494136.0658	515367.3761
Xelaev18038201m	432062.9484	461365.5966	447723.4634	476501.2516	445076.5621	467185.7304	419424.3639	465661.5735	430192.6296	505338.1484	522200.0479
Xelaev18026873m	439995.9167	434152.5849	502586.3964	465687.1508	544281.4289	491577.0845	426151.9128	400840.5731	443778.2884	437454.8281	438536.6049
Xelaev18006950m	470530.4819	440904.6673	477283.912	459096.3494	432423.986	411779.2677	471994.6683	472537.3183	449088.1345	470093.036	500023.7275
Xelaev18044690m	437072.4856	395259.1713	506806.8044	463572.3378	495269.3048	508719.2265	457583.2649	429536.1606	437583.2414	423420.1876	485089.1039
Xelaev18023691m	465000.8369	417594.8292	456589.7993	431529.9721	506714.3572	452176.5042	395683.5193	406963.7032	490539.0843	526589.0088	529582.6856
Xelaev18008120m	477664.8604	451594.9084	512662.5003	468499.1218	484181.4305	482983.8959	394078.6961	423395.0022	451973.7884	447208.3024	429830.1493
Xelaev18006505m	489876.7725	454120.1107	456051.3418	472251.9494	477649.2363	454502.2592	442325.467	428576.4611	452913.1023	431576.6514	470683.5642
Xelaev18005393m	481691.5327	473812.4942	462202.9052	480392.9248	444255.4443	438416.6874	446926.5377	494269.5268	427910.0311	450124.6388	425959.8479
Xelaev18033780m	478762.2191	445713.6532	496898.0074	479989.0451	473485.9881	469928.5077	446550.7719	421249.4104	434336.3703	437060.0037	441487.3202
Xelaev18011280m	428395.7795	440386.5475	376864.5933	404144.4139	424220.1265	405752.2462	512157.1933	527490.7551	512712.6548	533289.6334	528369.0149
Xelaev18025689m	495988.9925	530081.0916	531691.701	482933.4218	459606.127	477754.0718	408017.839	418956.4457	379443.7739	415847.4799	401358.1642
Xelaev18009232m	479815.4196	537405.6905	495504.3714	515339.6824	422805.7106	430880.1192	402602.1176	440417.2848	428223.4374	433341.6596	426701.3822
Xelaev18028700m	408268.15	444650.9879	456141.8703	463931.4399	508436.4039	412587.4973	331998.8867	393765.2267	433385.9958	686433.5965	606401.1396
Xelaev18008117m	486084.0098	495493.3056	482483.3025	493899.9868	468942.6269	476276.7335	402157.2434	434437.8745	460790.8934	373351.1225	421243.5005
Xelaev18016999m	462267.4432	470836.0261	403587.2299	453747.4966	476053.5527	443952.0491	508280.8979	483360.4557	458713.9565	456815.8712	411158.9148
Xelaev18008754m	491510.8945	433935.8958	463358.7452	437744.341	486110.1737	463286.995	497715.3912	433340.7692	483248.5213	393697.3926	428722.6274
Xelaev18023215m	398775.7445	405833.3553	356989.2025	440024.5688	432541.6161	367905.9503	479359.1738	506764.5853	497603.2262	630152.0176	634714.0078
Xelaev18015230m	528049.2832	395066.5309	590185.3599	457569.4028	543700.9518	365634.6234	469342.2344	394012.9387	424178.0241	397213.9155	440613.286
Xelaev18039745m	998211.6496	431651.9782	811469.7128	473380.9763	161489.0376	293144.8647	145107.9821	183600.4279	127100.6669	447048.1082	1083823.155
Xelaev18032868m	522133.7733	436527.0967	503306.2282	481602.6875	450999.0391	450468.1753	386109.2277	374837.0627	454514.7473	406326.6525	580444.2025
Xelaev18008842m	407682.6195	406384.5716	414911.9827	436342.0476	453352.5315	478095.1979	443836.6072	480506.9284	522147.6926	553775.871	491650.4731
Xelaev18033844m	379956.3418	419852.7379	345297.8204	384432.3196	309256.0628	340686.1345	500657.4548	523295.8612	488642.4787	669827.8419	876083.6759
Xelaev18046749m	416756.88	325367.0784	492979.9303	462800.5188	491249.1041	507018.2336	519989.208	501625.0962	509420.243	431640.2927	359099.0916
Xelaev18005531m	476053.976	428824.4144	540034.8489	452881.6312	499384.8599	433936.0865	470206.8542	466285.9508	413750.3617	352655.9194	475291.0495
Xelaev18039384m	457111.0884	439483.3715	483458.5587	439998.0046	446650.9274	422257.3097	454725.7343	486575.384	458537.9205	497059.4675	472783.6525
Xelaev18011569m	295923.421	326178.7942	392142.8569	310037.6333	283808.0887	275377.3662	633606.1639	679667.559	694843.731	635910.3607	665579.5807
Xelaev18005139m	420391.7506	494375.5675	395847.5779	420377.4804	417751.134	403919.2046	478067.2028	496919.7691	460044.0732	558027.1213	558885.3552
Xelaev18013813m	420685.5528	367991.2298	506778.8829	475497.8971	491764.0401	463068.1921	490151.3621	470395.4684	478814.8209	441403.2745	425288.5847
Xelaev18005027m	595392.2579	576736.018	410888.1709	444790.6409	418192.5102	445323.8295	429359.4508	418000.7515	386356.411	432428.5718	462465.4252
Xelaev18025032m	507705.5239	403195.0211	427097.1003	441248.2905	473243.1145	438279.2941	437300.6006	457518.0466	513889.2517	484279.682	466173.0924
Xelaev18024671m	492895.1758	518599.3513	450011.5675	426257.6797	432946.1413	392719.2932	459358.5208	461914.3731	446088.2699	491161.5012	481441.1032
Xelaev18005180m	480798.1678	427099.6113	541793.3121	433551.4692	496355.7151	468850.2493	443596.1693	415456.8633	478032.4381	379880.229	445065.8947
Xelaev18024438m	429122.0268	435341.0953	451768.9695	496670.98	438506.3679	477925.8704	473756.7234	544999.5895	430904.8601	455687.3833	392065.248
Xelaev18037431m	564965.6691	572983.5859	480730.1197	512266.1454	482961.7582	387619.2309	422830.0193	414325.4484	332318.2168	328030.7404	484793.5285
Xelaev18028042m	463745.2613	470974.9914	462605.138	432735.4154	439283.7563	445604.6699	508368.1726	478088.9602	461351.5558	429924.8077	436883.3429
Xelaev18021657m	481120.0545	474088.749	552531.997	483618.9608	432726.9177	430414.0289	468839.2388	402185.1463	413449.4966	413417.9905	472317.5672
Xelaev18010781m	505139.5973	494073.2782	488076.1531	483278.0858	506853.4148	436362.4995	425323.4024	396446.7082	406006.257	419196.3569	453962.4923
Xelaev18004506m	403610.0626	361999.6187	450966.4193	455786.5491	498082.5126	558663.66	458293.6332	499062.2404	488430.2069	470873.2028	392764.6129
Xelaev18044083m	464770.2328	404174.6422	507677.3989	383229.4421	458297.2904	426970.8055	502995.1721	418056.3047	481569.5608	480646.1584	550782.4542
Xelaev18026274m	532707.1982	529836.0017	427688.264	400398.1224	421084.7523	455859.4531	452605.6593	474993.1495	443950.3994	434613.7425	457043.1278
Xelaev18016429m	467877.2913	399171.0738	448411.7662	487326.2443	484119.1699	466677.2177	401782.3102	441238.7706	406582.7949	575535.6047	509998.1924
Xelaev18010137m	476892.6277	491251.7437	495656.2154	461972.336	431528.9225	465530.0587	448463.9384	465400.5055	423997.5206	438125.4312	424408.4988
Xelaev18019085m	456657.6313	585422.6282	541659.818	531162.5007	486293.0366	493255.0526	397543.6448	436914.1364	397357.8702	364647.7832	249840.0648
Xelaev18007720m	463230.6781	499222.3264	498524.5357	494419.5323	451225.301	494642.1297	414887.5528	444953.783	426504.1931	384953.0527	432600.7921
Xelaev18033187m	615227.4874	593699.1894	535672.3044	491740.1035	426603.3668	474121.3559	337435.3076	342942.7788	360830.5873	404708.6427	400789.7399
Xelaev18047119m	499059.6383	434988.8411	514715.1309	499413.5159	496963.5081	504328.477	455370.2342	480320.6654	370265.4421	301585.8642	418671.0905
Xelaev18039244m	548740.3124	565397.6608	513227.9906	493900.527	431905.9518	455040.0525	422191.9371	417593.884	383292.2489	381906.8633	362693.52
Xelaev18006094m	312842.7078	350589.8941	390071.3165	441147.0122	503548.2355	550379.9661	527293.6656	399791.6857	503096.056	605505.2297	545758.0686
Xelaev18029876m	468992.4628	476560.9429	455909.4541	479505.2194	453267.314	452323.835	467400.0207	430786.5468	471350.101	434627.8151	432422.278
Xelaev18035747m	458482.6596	655626.7802	402438.9251	533989.3356	449342.6596	514514.2375	351768.4429	404607.4402	359753.0909	471319.5898	414324.0651
Xelaev18025503m	569136.8398	402506.5491	472831.8695	477275.3514	476310.5225	446757.1247	440647.2442	454857.3563	408787.6594	499870.3274	374936.6411
Xelaev18029066m	376822.7106	420973.7113	356723.4088	363169.5899	376012.6383	427805.7452	523755.3797	615967.9161	532243.978	612241.6081	524972.1485
Xelaev18018281m	456863.7334	426272.6477	459485.4865	473209.8175	464693.6859	431428.0752	469354.8046	465651.9332	480823.4182	465689.622	446372.8767
Xelaev18044882m	458641.4489	451293.1172	399467.1509	487072.3438	450122.5651	445926.3021	458526.508	430531.6095	463733.3939	532848.0442	494107.4012
Xelaev18031127m	487984.0028	413926.878	535819.2629	458517.487	507975.8897	438645.9025	466321.9856	402595.4995	475144.5832	384724.4387	435130.9535
Xelaev18034549m	504344.2437	436061.7639	485578.44	473090.3656	504864.9302	467068.5018	423974.5419	402473.006	439246.1804	443201.1895	445037.745
Xelaev18022463m	418066.2233	455103.354	439364.0298	474323.3269	516447.6488	463564.7608	466049.0933	471339.339	452590.8479	466318.2799	406054.2979
Xelaev18047010m	493796.1571	493030.9518	524097.4404	501022.1019	473627.2129	479148.9218	416112.3541	407657.8895	420703.0389	409520.4938	373903.31
Xelaev18039071m	448073.6038	425721.09	501041.8232	472046.3175	471099.6198	472483.3466	437396.6838	456201.5711	480963.6641	448541.1561	411698.4889
Xelaev18002834m	449757.4114	473348.8693	489568.443	474598.3016	419584.6347	525490.0441	481029.378	456706.2135	476075.871	393555.7279	357151.4379
Xelaev18010218m	431641.4289	427445.781	448539.2176	428978.0579	444983.6427	439868.4096	496501.2365	490624.5316	514257.245	448202.2543	479667.8958
Xelaev18030615m	448385.2516	493272.6487	480780.1996	459213.832	441738.0599	461488.9922	460713.8794	458644.6864	426770.4794	471124.3651	436577.3107
Xelaev18008249m	493429.5757	575115.2119	430346.8708	406317.8517	453624.2346	416964.9716	401477.0214	438366.5567	454362.8604	529805.0985	454830.0817
Xelaev18011946m	455429.4312	467201.0882	463944.6212	466836.544	483216.1815	492198.5734	448960.9432	417898.8925	473283.5354	436796.2226	414549.36
Xelaev18043461m	429034.7628	426665.5938	440482.415	394200.7699	440226.2409	431639.9361	516494.5256	471822.1551	474283.8019	550177.0393	522441.9601
Xelaev18037778m	467177.455	376327.8801	518603.4677	442165.356	527013.9193	474490.5982	401264.8183	358661.3069	497592.3868	456962.1499	538582.32
Xelaev18025907m	422296.1189	436368.1715	359870.5227	343373.5589	358560.9859	342728.7148	507898.22	585386.0896	506388.3285	665374.4837	645467.9741
Xelaev18028708m	453548.8715	550610.5843	398056.266	459336.8759	466052.0606	496258.5908	358778.3607	413246.8036	400997.992	589516.3756	499755.0166
Xelaev18038919m	459225.1356	405463.551	465634.0999	453171.4518	558340.7749	431649.3207	457983.3602	440692.6123	474744.565	396904.2779	479870.0244
Xelaev18006306m	376446.8284	407519.1499	483231.6692	462648.725	538955.3486	550539.9122	490055.2421	481190.6076	410693.6214	421661.8351	398783.1486
Xelaev18043764m	453718.577	421036.3831	476048.8407	474128.9746	504715.45	506887.0866	415828.8438	442666.3949	437780.7595	446022.7991	455916.3643
Xelaev18025929m	475617.0821	485661.3465	398296.6326	453906.7499	414922.0101	405047.7267	479804.0281	491014.5735	459537.0431	520889.7559	482405.09
Xelaev18023869m	375584.2808	451369.5425	539499.4074	338334.7773	354785.6669	512630.4395	528702.0102	478435.2181	460228.596	554711.702	515663.3142
Xelaev18022494m	438478.529	483173.369	398037.1467	388669.9891	423758.9855	427371.9819	452628.488	488531.9986	449047.4034	589415.2606	582877.9204
Xelaev18040508m	491254.1576	510601.8619	469863.0908	479377.4493	447630.3208	439821.3986	469544.2973	444262.7565	401591.8837	405139.8306	458507.7866
Xelaev18028669m	448504.1606	443962.5837	383546.0639	448378.0902	430006.3432	428911.8097	479346.5819	498258.4399	503387.394	511321.7071	496952.2738
Xelaev18031011m	469786.3277	482947.1014	461677.2229	458151.9537	463103.0361	450607.4379	473627.22	459855.5939	418128.1618	453836.2515	441191.2073
Xelaev18029847m	411704.3868	480966.8735	427482.4102	455114.4334	432459.1917	461864.2375	434520.2643	464288.9503	461585.5774	539754.0528	515028.5986
Xelaev18036674m	477522.8027	502298.9028	487123.408	507814.2104	468279.9544	489946.5139	433294.8326	426242.6411	404973.6875	411296.1635	391129.0628
Xelaev18037955m	431650.0561	408482.6865	458604.1358	468706.7202	399774.1329	428546.3276	526618.5532	569360.5925	478051.7993	454897.013	412918.3884
Xelaev18043188m	429445.2006	499778.3152	378144.5445	403540.7418	426194.8912	423837.1558	480797.1527	515800.3131	503413.5019	508062.874	507370.856
Xelaev18041600m	477882.2995	487792.6485	475765.5096	536758.6628	505037.6219	469777.9271	343845.2474	345111.8896	400207.2011	464320.4811	541504.1252
Xelaev18011452m	449013.1357	535337.4287	474681.3476	455130.6243	472836.6305	479130.1598	398372.521	458789.1105	439534.4805	478193.604	379962.0846
Xelaev18022141m	479299.3542	463185.0692	495157.1265	455528.5183	470198.9823	426797.4133	486108.8525	446264.6574	452677.8102	398093.7061	441037.5956
Xelaev18011645m	426896.5597	458740.3412	449305.8042	458564.1218	463477.5303	452224.6215	467969.3326	484174.4852	481953.046	437324.4574	455151.5367
Xelaev18022156m	402093.2396	458550.5515	376442.4218	367248.842	379843.7719	387012.2158	541752.3468	575493.3207	545104.3682	532311.9706	536773.4039
Xelaev18008441m	427191.6676	473750.0039	445085.1271	417631.167	406406.8019	525344.1714	476133.0849	491370.9895	503125.3692	463064.8025	411255.4251
Xelaev18005713m	380585.0375	447739.4399	401471.5281	449374.7383	447264.5586	476106.142	442080.3377	446008.9075	482634.0375	613761.2092	529019.8315
Xelaev18035098m	480787.5592	543778.2789	455744.2492	470432.9096	483289.7786	490603.026	407225.6156	422062.9637	391170.0327	433667.7846	440231.973
Xelaev18006895m	494288.924	474352.3722	454670.0138	467539.9156	438216.0633	470070.5458	455986.178	498402.9672	435846.474	441476.7338	382965.7738
Xelaev18023071m	402959.8531	448636.5013	426242.8102	433749.3329	376609.3993	408686.7015	497165.4083	473736.3017	411600.4897	620001.1179	654949.6468
Xelaev18030885m	412627.9177	447180.4293	402644.9856	444084.9907	418393.311	457216.1938	506629.7104	513606.994	464743.5262	500428.0726	510287.6235
Xelaev18038887m	613582.443	638708.0259	405258.8118	575483.8026	488191.5009	395682.1697	320285.37	370714.332	342166.6483	321759.4007	499097.1507
Xelaev18017211m	428002.83	413827.087	396432.8295	435430.8425	417540.0131	384634.5707	514910.9367	514410.5344	454529.1159	573072.0489	587694.0881
Xelaev18044604m	651400.1155	666981.4772	476449.8201	386007.1426	420618.9125	375349.7842	345685.6793	331708.624	383473.2888	461813.9799	537533.3725
Xelaev18015955m	457270.4022	451261.6033	507055.9012	536772.7657	445348.573	453211.7795	428165.0899	448248.0389	435143.9698	394766.6311	456362.2388
Xelaev18019014m	361344.4871	397694.7024	424284.4289	451600.3447	471619.4768	526993.486	470064.4848	479087.3651	507009.2831	544174.1719	442959.108
Xelaev18010326m	449939.5025	434356.9627	493841.1512	455807.4313	428273.3949	434902.6462	440413.7608	427527.0699	423085.5394	534755.3984	573620.4165
Xelaev18023613m	414415.6836	430473.0214	470531.3393	398026.6482	421719.6463	396715.7284	438309.4116	415763.6732	436541.9312	654807.9624	694952.9224
Xelaev18016103m	515563.0894	456650.0505	560058.197	451989.0991	454431.9612	448999.5578	445169.365	458702.887	425877.2432	396947.2854	381691.8046
Xelaev18034778m	404741.9619	468917.5406	346062.1712	420207.0315	427872.4458	376877.9792	391482.8034	383206.2402	405596.7417	763300.4421	856321.9632
Xelaev18022747m	468285.9916	502907.8611	468974.656	472693.7919	468489.9169	467774.649	407933.4964	434783.477	435567.7884	444756.4056	457684.0668
Xelaev18005716m	467907.5765	480692.7546	438004.3346	455879.6637	441187.3127	450537.3923	501293.0918	493088.0489	431803.3434	432873.6714	434638.2586
Xelaev18006630m	509206.672	446765.2266	476265.0832	459257.1356	493720.6849	432000.1239	446830.513	398550.9276	463545.5795	410793.8217	489863.8102
Xelaev18039961m	535859.1112	435973.9701	421829.9103	368761.0648	356337.6312	342440.4245	462791.1678	513234.294	465921.5605	591481.9259	641871.8084
Xelaev18028794m	515355.1401	523611.1439	491807.6293	483714.8866	457521.0996	446009.7452	414831.757	451362.6347	416392.7052	399523.8193	393557.9269
Xelaev18011718m	482576.4222	476007.2689	501872.2993	453369.311	449841.4355	466440.4909	448852.2865	440852.4861	424005.3972	437209.9185	447690.7407
Xelaev18003094m	243210.6822	294857.4794	385699.8609	460443.8466	480048.242	503246.0428	567165.4234	564540.8061	557731.7031	659337.8049	403102.9132
Xelaev18014886m	477569.2008	482052.9708	467578.3905	437902.5942	464489.1473	448143.6672	451769.021	420281.8523	467387.168	470388.0012	452850.0983
Xelaev18047474m	459905.6597	480950.5729	454109.2493	454562.4091	432741.5698	442373.1276	456856.8832	473391.7735	439844.0104	486673.1641	471996.4507
Xelaev18044578m	440545.3512	392111.6391	492652.919	481242.0349	492651.5796	477662.8396	455141.0779	426964.1687	474797.4759	498679.378	408778.9419
Xelaev18022721m	438537.8627	457980.6906	435540.5054	481553.251	464420.4631	438468.2942	471516.6875	493487.9539	450378.7625	453619.5526	452253.5652
Xelaev18008415m	470808.4798	440269.0519	455064.6963	446547.0139	437697.5446	400772.2412	490249.9204	493559.8831	491876.8546	477166.7568	439484.141
Xelaev18017321m	458193.6837	541011.0674	395974.1868	432862.4443	392556.0948	393183.8795	471085.9787	504331.1597	432836.7306	530418.6795	531068.3371
Xelaev18041273m	469618.5194	513357.483	570279.3938	491448.9808	391755.3385	425315.5654	428437.0416	475726.4535	441060.962	414202.2164	378743.7662
Xelaev18042978m	421025.374	526524.8977	483505.7811	492989.0858	521908.2172	549689.7246	397888.0721	350383.8466	420492.5043	432864.9512	416569.5153
Xelaev18006978m	462111.0261	473736.3176	469804.494	439980.4161	431313.647	449567.0005	450011.7579	464357.1122	442216.5774	492159.0866	484071.975
Xelaev18026608m	504253.0313	473046.6693	505334.1955	476794.3503	470994.2678	470494.4722	405451.9316	394086.0914	441552.8537	414832.1689	462292.1543
Xelaev18023410m	422036.9443	426676.3731	404437.579	406422.0161	418163.5165	404225.5384	503758.3312	491577.3623	504101.1473	558619.7243	573693.5755
Xelaev18001086m	423568.5589	448667.0931	534184.2353	499988.7645	490085.6012	494449.0638	406371.1302	475738.8101	433703.4541	389144.0765	406351.8153
Xelaev18027773m	326720.9934	363053.7479	417235.6206	294514.1382	290300.8991	254007.0064	607093.3275	601599.7861	613817.1023	716222.7484	749695.5137
Xelaev18001004m	398085.1076	356675.2103	409624.1645	334610.1687	497869.3113	569280.8724	422740.793	421105.2595	578342.7256	779123.7712	370012.7088
Xelaev18027555m	462556.3519	532771.8999	416336.3462	429672.2308	461047.0262	465355.9021	447179.183	449737.1747	455887.1423	452559.1036	465899.8507
Xelaev18036368m	451454.4044	486031.9502	445769.9038	486971.3293	476400.798	460031.3314	448808.7058	460206.5224	432710.3344	434992.1859	441634.5676
Xelaev18021730m	569068.6785	586271.9772	447108.3158	489844.7723	469707.5975	445941.9722	332980.5249	373682.2087	406269.4556	480036.8661	411317.2129
Xelaev18041601m	476837.7967	489470.5419	433313.1688	483705.565	432676.6837	480696.7225	420081.1315	445970.1086	400927.9799	516060.2163	481719.5964
Xelaev18047771m	446048.925	443545.2974	474561.4315	496975.2569	466749.0655	472445.7787	406918.454	419104.5844	457057.0318	482768.4843	485718.3345
Xelaev18036021m	426103.5189	411726.4238	468584.088	406947.4922	430802.7344	487715.0232	546704.13	465233.4889	518036.8309	410930.6685	469735.5653
Xelaev18027443m	502370.1695	422863.3738	543356.6835	454579.4948	491424.2765	482498.8088	415620.2591	426355.8072	500398.2895	422820.1827	327977.1743
Xelaev18043848m	391595.5354	488022.8587	469592.3008	503699.4558	494098.5622	493791.6963	429490.2782	478839.4952	440095.0694	411456.6038	411167.6981
Xelaev18007075m	488539.8961	470595.0564	518679.0975	458172.8032	477879.7377	531020.0968	424157.3436	465077.0108	424528.061	390869.1584	334346.8828
Xelaev18047261m	482585.282	454223.0245	436887.6988	462508.9124	461823.7183	503974.6683	482114.5528	464185.1174	421677.1176	396168.4444	455126.0731
Xelaev18032173m	454590.7026	464331.188	463018.6556	431884.9443	420068.0966	453514.6903	465021.5883	503171.7405	482280.4586	453549.368	450290.1153
Xelaev18017251m	404383.0933	459746.2484	447661.5825	453632.0802	440282.8512	449581.3734	500242.675	485749.6274	456600.871	484159.5803	478957.1836
Xelaev18023965m	470875.1419	437595.096	484601.871	423771.7029	494735.6456	429920.7751	492208.4677	420218.4768	478221.4372	396070.1282	505361.5972
Xelaev18024292m	405589.7147	404615.0335	433900.7608	455987.2993	482615.3217	471483.7202	527969.2309	487279.0744	478927.7826	465216.1171	431159.2486
Xelaev18026678m	423110.183	433553.4568	464791.2234	486568.7282	455875.6739	454601.8637	477035.7159	416867.1453	473902.7552	477819.2798	493508.3045
Xelaev18021011m	355857.5838	432209.6562	386745.0082	534211.9017	432397.2036	540796.8114	464218.4923	545622.34	450081.0027	511347.525	397619.1637
Xelaev18041850m	402198.3461	371788.1471	468006.9372	495711.4691	455978.786	530424.6921	443543.036	507400.1172	499491.5142	462860.7669	396933.6228
Xelaev18022476m	447765.3571	502184.5138	440647.7267	433776.8865	521225.6747	477746.8817	462592.9341	431728.0392	451687.3724	442690.4045	408188.7718
Xelaev18003918m	544166.2155	410741.368	594349.2793	434641.8448	530468.0245	422254.2017	428243.6809	355766.4793	455155.7558	369167.5209	455970.2078
Xelaev18033652m	465659.0605	499286.8364	528965.1965	508922.3026	445692.4008	482748.1401	424498.9791	407492.968	479286.235	338382.2851	398279.2233
Xelaev18011223m	427488.944	508302.0571	467204.7092	515466.2947	480528.5726	488908.4533	416756.3656	431668.2338	403962.7251	441730.9507	442754.0231
Xelaev18020194m	402915.3892	498953.2222	410156.4678	486864.8274	474528.6303	512218.2825	458075.2632	425719.9372	391933.0988	415785.8981	584146.1271
Xelaev18047160m	430858.6476	459633.9807	474702.8871	428585.3706	414720.7558	448446.6116	470110.7539	503978.8784	500867.3067	454935.4243	460082.9364
Xelaev18046697m	463017.9176	428598.2289	498285.4403	453773.0991	461781.5891	400360.7125	492614.985	457052.437	519661.6467	397832.0993	445139.0998
Xelaev18024185m	425895.4102	532897.1777	430901.1149	513325.1568	447236.4135	514554.1037	379768.6946	460527.9391	414449.3209	538184.4497	382947.5756
gene40788_rna82942_folr1.L	450014.9615	452949.0788	508392.8959	526977.0599	484406.8422	526565.7103	400745.5052	389674.2979	478424.965	368580.4582	404470.9136
Xelaev18001577m	317096.1041	374383.93	303019.1509	329859.5916	360428.1283	345220.945	426250.9923	435435.0696	409113.3418	1058715.6	1052568.791
Xelaev18004383m	503581.0567	464491.9601	550938.6009	471297.9591	450580.3526	460625.7473	453013.6625	398698	423387.9253	412524.9886	421210.8443
Xelaev18030119m	502712.7408	457178.1171	473259.577	435203.3241	471080.6115	468833.2797	456167.6763	401869.3073	451574.5079	439221.6441	480809.1874
Xelaev18017000m	403407.7101	334243.4259	470867.6482	470371.1864	537895.3206	530020.5515	452084.9423	449448.3794	481825.4516	524230.2941	398576.5035
Xelaev18042802m	346999.2852	340532.9954	284856.755	313638.8262	354296.6264	320541.4833	464270.324	469754.6546	340127.3638	1100908.432	1106399.117
Xelaev18026558m	410124.8766	434448.1697	463021.8368	440944.4851	496552.8601	498246.5525	472996.0768	470465.3932	482246.9149	434112.5751	427708.4298
Xelaev18010504m	394386.8069	459099.6493	320950.6693	293530.2738	390120.451	368974.1431	510715.8804	408638.3432	434919.4118	838906.6726	868338.1402
Xelaev18013608m	504304.535	485791.4682	513378.6464	474341.7279	487739.9938	465735.2226	433155.6664	427294.4769	401971.4668	390188.9038	415003.4667
Xelaev18024118m	460230.4757	432323.9081	477300.7952	446742.0234	472592.7247	434322.9307	481883.3173	465851.4316	484514.058	422945.3319	449838.9257
Xelaev18010254m	473151.8848	455192.8216	491744.6692	450159.099	495619.8221	401291.2611	441408.5711	453394.4082	438323.67	441414.9086	499427.5422
Xelaev18028871m	445585.9255	445659.4366	428924.0212	450672.8573	458328.0527	486189.7469	493908.8464	470803.1418	461527.6703	442624.555	455810.1343
Xelaev18005350m	421668.2125	544988.5354	288198.3774	407075.8229	418100.5664	376884.7382	509919.7192	492682.887	474220.1669	594150.7421	598164.9015
Xelaev18016424m	423794.7487	423208.2856	390740.2835	370810.5742	384002.7576	357378.6999	487023.8399	512565.5289	426222.3337	712443.2658	714050.7323
Xelaev18047958m	475416.3209	587540.238	487789.4913	524320.6608	472121.3413	537348.1831	385425.521	406019.154	367353.9588	391964.0842	338671.8723
Xelaev18022649m	597333.6954	526834.0992	615661.1266	470152.4449	513838.6828	542894.7212	369679.7931	333848.8709	354270.754	291880.7558	312627.3381
Xelaev18021846m	416252.5534	501214.5321	516483.3845	472524.2638	447979.5536	505064.1391	521661.2831	464766.8323	438692.2613	335616.0585	358864.6763
Xelaev18029701m	463729.2745	423997.3517	407979.7047	421544.4304	502164.2539	456265.2332	476169.388	466410.5349	495307.0065	469320.4191	466719.3881
gene48315_rna93854_c1orf123.L	346942.9697	301520.3629	325822.425	269514.0719	274537.8434	244042.9406	685120.2364	759023.3277	752363.9075	595676.7087	617124.46
Xelaev18016929m	428925.952	478793.3983	518689.857	475499.2714	469428.1894	480079.2378	405584.4592	417784.3379	447369.5894	509927.5479	408388.6198
Xelaev18035113m	443952.8478	492633.4955	437375.7486	480610.4252	474851.4197	477503.0203	458759.4357	484816.2122	434982.0908	435744.1082	393518.1738
Xelaev18024007m	398944.2886	552338.7746	393098.2729	362291.753	333369.204	348976.2916	488147.1209	491685.3744	478944.903	631319.3553	688010.143
Xelaev18003547m	466791.7342	466043.0301	505485.1489	548554.8257	399924.2009	510459.0326	418633.822	397446.7264	431916.2504	421367.5198	456146.5078
Xelaev18005330m	458665.435	454689.6822	395730.0617	401070.3753	436881.0578	395056.0127	490083.8095	501077.753	516899.3942	502078.1821	526012.0912
Xelaev18007714m	473706.0812	430925.4403	506726.3148	452824.8442	417860.9611	336020.3454	528545.892	466082.5485	479853.7453	492924.0568	469833.4239
Xelaev18008032m	472904.3409	409141.436	474487.3916	512263.3563	453676.3757	502419.2031	447240.7755	419580.8224	483097.7979	442741.5479	401369.8544
Xelaev18008331m	430744.6933	442663.5049	446043.5876	456205.039	440373.7836	458448.7799	442623.9239	468190.2404	451868.217	527318.9749	517173.5053
Xelaev18033153m	418639.483	428667.4688	444837.6816	452336.0933	411588.0924	403982.3859	447109.1526	398703.5975	416530.178	646988.891	698281.2549
Xelaev18037420m	460163.6092	481657.1463	478649.9731	484816.0732	464002.2431	479970.7473	435924.0663	404324.2855	455854.5041	420200.1597	458412.0584
Xelaev18030101m	260694.5158	290665.2434	506386.9637	553374.2506	637691.912	510498.9965	575542.1984	500689.325	411612.7311	430998.0946	333078.8495
Xelaev18005036m	438230.7153	471822.9857	439318.0635	502462.0333	465763.604	475046.3086	415837.1244	451906.2665	519664.3908	438225.7908	395828.4917
Xelaev18045033m	346209.4709	385099.1319	321558.8268	366343.0294	346789.6837	332710.6966	438475.4229	423208.9132	391253.1489	985595.3943	1044799.742
Xelaev18026530m	454547.2172	478300.6382	437041.9201	456639.5205	453660.7348	467714.525	493306.1728	432258.379	416383.5419	478324.0856	487706.0159
Xelaev18037002m	467567.7784	460360.2184	454394.8279	482384.9775	503246.8895	493306.4329	416233.0066	448156.0503	419899.6663	450811.8609	429344.6971
Xelaev18010529m	312688.2608	560375.013	261338.0349	411261.3866	402993.3184	408504.9009	367372.5186	453741.5125	361461.401	986522.1548	772858.8385
Xelaev18025733m	407585.4832	473623.1401	385557.6501	444660.2902	441644.9408	525527.5642	453960.5806	462771.9391	447965.4716	555756.572	488010.6356
Xelaev18011904m	527569.7843	474697.5904	400828.0899	560000.8901	561846.5121	490464.2147	424619.7966	386276.4203	395426.6253	336844.1479	413324.2563
Xelaev18016569m	483479.6597	382766.3966	513853.6244	461587.9885	482474.5542	477522.6468	483120.2301	415012.0931	502289.8362	398425.7368	409074.4032
Xelaev18027049m	608251.9862	656451.7873	557543.9212	459128.2344	463468.9504	454119.0464	303615.8173	338982.5274	347376.36	397468.3253	386937.5498
Xelaev18034326m	445272.0526	611795.388	403959.922	642807.8711	403324.8626	441320.5609	364224.3424	412906.6081	474017.9374	436042.7226	346945.4526
Xelaev18010034m	543468.2334	481487.5689	420656.5039	455499.2332	451662.8696	509759.8543	506403.0859	476998.0412	379487.8407	357167.388	412093.8666
Xelaev18039356m	856317.0163	765748.7456	521473.346	411157.2922	433101.0999	287715.3047	394001.3542	276011.3009	283728.476	217698.8624	471432.8253
Xelaev18007581m	605747.2346	581801.1494	369170.0672	414543.6453	438603.3595	431238.3934	415184.4712	438320.1147	399058.4467	460745.6932	478885.5771
Xelaev18020744m	490449.6384	501981.7985	469151.327	452107.5274	451970.2948	464575.9076	468375.7255	478745.1276	469299.7018	372449.5938	367777.4603
Xelaev18013281m	455203.07	456098.1935	467552.705	458350.1548	447552.4642	435805.5718	475729.39	445063.8383	490596.9395	445155.9241	460331.5834
Xelaev18025009m	485794.6073	418688.1119	499990.2505	439123.8911	482327.8405	433775.0904	483031.1164	444432.5145	462458.1522	405978.5602	471839.6052
Xelaev18037633m	434778.4114	502745.0803	489555.7368	483240.8839	474257.2844	515147.5538	398390.5658	409528.679	425197.0954	472376.6457	427115.3419
Xelaev18009011m	534928.0474	570130.9693	544165.9016	480168.6222	493378.4534	533294.2144	373991.23	351904.406	389682.6329	340321.6351	343818.1365
Xelaev18012741m	494084.463	508402.3586	526933.3593	499958.4817	476808.8115	508794.4092	418904.4428	419079.8293	390876.222	367302.3346	366682.0181
Xelaev18001235m	446885.5055	414222.3588	586597.4763	439025.447	525770.0073	440494.3549	475337.0306	393314.1122	424700.8716	434741.6373	447777.9933
Xelaev18027713m	606721.2151	509777.4775	633328.6897	516915.1661	397100.5555	408214.5642	374398.4224	333637.1416	347155.4457	379609.9366	496460.8472
Xelaev18010984m	483758.0712	444269.3237	507057.907	437978.3566	474535.9608	437667.2507	466126.0658	448715.6405	452443.6845	423707.6056	449806.5421
Xelaev18009262m	434250.4579	565348.6409	349951.0429	470235.1673	473544.4374	516989.1938	376162.6299	441781.8163	412698.1634	551196.4201	477901.0056
Xelaev18047636m	473705.875	470040.444	512415.3474	507710.8542	468281.673	464415.6363	481287.8331	451019.6982	380410.7321	421344.4781	369719.6126
Xelaev18029062m	472586.6967	444756.2148	451520.9023	483802.4951	543970.5352	493396.375	421774.7761	406361.407	470098.2937	396490.1944	418650.3792
Xelaev18003681m	471643.8786	394093.0495	515738.1391	452354.4749	480752.7147	433807.1826	489176.6012	457371.3228	474854.983	401231.0548	450978.4177
Xelaev18009425m	466779.6398	542608.1599	457764.5076	503938.4444	439921.8085	474931.8481	423430.549	401885.0301	450238.8307	433109.9093	418848.7008
Xelaev18043363m	397562.7528	395092.6876	503385.2031	439703.263	479314.6765	517605.7099	464536.472	460498.3509	516165.8212	474556.0599	388294.2741
Xelaev18018080m	511488.996	555420.6341	319024.0217	394182.2734	407268.2989	437520.3616	417991.303	439036.4774	404131.8001	698773.8484	555656.8967
Xelaev18033548m	455432.3469	519461.3027	471079.4196	527840.919	443447.2365	500880.113	395753.1517	458362.8401	421976.6861	432417.4794	376210.2346
Xelaev18022353m	530854.3144	646796.6624	504726.9327	464663.6679	421264.2546	452673.7785	352368.6277	472963.7218	361225.7062	415901.3359	361004.2619
Xelaev18013200m	469200.2129	497873.6537	467570.9587	480225.6856	457631.388	485423.5033	433007.0871	466586.8448	444369.4383	388944.7635	411434.9459
Xelaev18014440m	476870.16	499237.7693	450158.993	457306.9013	428148.694	430701.847	469399.354	467132.3553	431926.1532	452365.5543	479133.129
Xelaev18006477m	438446.4468	497233.0979	532919.1693	433894.688	499603.5222	527118.0659	380878.4516	406532.4103	481324.4753	391010.7052	416208.1436
Xelaev18038989m	427253.1438	421209.3509	479636.262	477479.5481	445663.3064	499770.5585	472518.3223	479189.4177	462976.5529	445057.4724	421388.8275
Xelaev18026756m	435478.6851	508012.3861	415981.3157	463665.6202	458780.0407	468366.5609	440288.4824	490690.2607	433894.6979	488377.4693	441822.5807
Xelaev18047346m	465274.0642	493302.9682	485863.5247	541637.7211	451471.5264	471246.4091	444199.2426	469253.576	398807.5884	420682.6223	350689.0508
Xelaev18021722m	452721.4031	482458.2871	406726.5872	435219.0903	468026.0597	439516.8907	464757.1759	447610.8664	478315.0106	480661.4735	504265.6141
Xelaev18038191m	456581.2594	457092.5773	427425.9718	424668.2996	441309.9974	432406.1415	457633.7886	492531.0955	464599.4601	522097.908	498845.5388
Xelaev18010281m	484071.8784	479253.8781	467722.6166	472584.2074	483936.2544	441228.8465	428493.6251	449613.1908	478987.4732	382782.4077	434984.9052
Xelaev18036677m	462390.033	534745.4243	391154.965	531659.3785	486959.4849	502569.8162	389649.166	518404.6334	376461.4884	504559.7217	307153.0745
[truncated: 4,640 more rows]
