# Supplementary material for: Decoding protein phosphorylation during oocyte meiotic divisions using phosphoproteomics
Source: eLife. 2025 Jul 17;13:RP104255. doi: 10.7554/eLife.104255 (PMC12270485; doi:10.7554/eLife.104255)
Supplement: Source code 1. [file elife-104255-code1.zip › deposit_code/oocytesTimecourseDP1.Sym.csv]

Symbol	Reference	geneName	I	II	III	IV	V	VI	VII	VIII	IX	X
HBA1	Xelaev18045101m	hba1.L	3085350.105	36934.62947	1346997.337	895032.0805	10775.02833	9225.274582	25637.93106	39225.42323	26035.26888	23501.07468
HBG1	Xelaev18045102m	hbg1.L	3016056.407	36486.07529	1441309.165	852025.4577	16044.26227	16318.34166	36252.21687	39950.34728	19688.30191	23966.62666
H1F0	Xelaev18023705m	h1f0.L	3224153.129	63365.00691	1482155.412	548997.5553	32771.95957	29193.89671	23022.42437	22563.20789	33220.12065	48132.97793
PATL2	Xelaev18011481m	patl2.L	2145220.491	2262446.93	620352.2206	379514.4956	117701.6224	75801.43333	50156.04304	43049.03719	27276.19338	35346.48063
HBG1	Xelaev18047466m	hbg1.S	3109649.216	68654.47599	1169526.528	771823.2904	62664.88112	59293.62125	56738.60311	87622.91649	71799.9134	53997.91375
ZAR1L	Xelaev18016174m	LOC734032-like.S	3073743.727	912690.9044	466530.7538	366477.2987	244718.2561	201166.1827	135193.9074	97377.0545	74533.70591	66001.98104
PMP2	Xelaev18033829m	pmp2.S	2726538.14	75650.97407	1576724.442	729517.7387	61345.51925	85666.54906	61097.37928	60434.28313	62700.64458	63780.32978
CRYGA	Xelaev18036346m	n/a	2736940.289	81575.86436	1187186.808	987253.0473	96690.08173	80366.31838	85946.6807	112687.7401	70916.74594	68234.17339
ENTPD1	Xelaev18037047m	LOC101735145.S	3111470.501	81283.50546	1245370.74	765387.0736	11473.50676	43603.13747	48403.45584	44822.95736	74392.36674	86721.11199
MYH11	Xelaev18045183m	LOC100490639-like.L	2779959.473	82697.65832	1352505.237	849128.9995	72959.67443	63147.37322	72628.33081	80947.17718	70782.84299	81650.35189
GPD1	Xelaev18013641m	n/a	2839291.8	107161.3069	1522509.072	515131.681	96844.31007	88752.94734	95017.85863	81057.80076	72590.83037	97084.66277
TAGLN	Xelaev18037390m	tagln.S	2699220.074	90195.02247	1276039.93	883152.0821	91819.18692	76592.18936	83032.39677	105233.542	107269.8901	94874.42
S100A2	Xelaev18042955m	LOC100494786.S	2888930.285	135763.4261	1083264.322	605133.5958	147890.148	134634.2795	117482.5614	142362.9368	150265.7672	122406.6234
FHL2	Xelaev18012968m	fhl2.L	2619817.849	114904.3486	1402422.858	659295.9171	158079.8959	175363.3275	82662.65333	91115.02091	101076.2247	112039.3734
TAGLN	Xelaev18035452m	tagln.L	2551860.916	116502.5055	1218395.692	923878.5246	101223.9847	112047.5065	121773.5857	136627.1251	119788.9822	112322.1845
HBA1	Xelaev18047465m	hba1.S	2656063.733	117844.1582	1182718.848	757411.9673	107393.2396	158524.1917	143156.0266	138640.3436	145460.5787	117083.5515
LAMB4	Xelaev18025940m	LOC100170549.S	2892510.192	171185.7931	1090553.519	598257.8136	128870.1384	152167.2116	142866.0036	104386.5203	125516.863	132174.4226
OXR1	Xelaev18033940m	LOC101734581.S	1598821.902	1735717.15	993524.8242	631516.872	228062.9708	153123.7144	90428.05194	99098.05982	79160.85645	76152.33141
AHNAK	Xelaev18024207m	ahnak-like.S	2470346.365	131863.2433	1395474.303	686913.9372	151596.2438	135076.6041	136447.0385	134022.4298	144557.2461	130561.9593
CCNK	Xelaev18030436m	n/a	1670046.537	1276204.959	640670.2828	796501.444	424218.3468	283622.9051	168478.2364	182159.729	112443.109	96965.60644
ADSSL1	Xelaev18041160m	adssl1.S	2541395.463	169446.8767	1358912.668	518204.9979	157952.1238	158687.3186	164662.0195	149113.891	161142.3666	149815.71
LMO7	Xelaev18015711m	Xetrov90006074m.S	1342180.108	1372815.801	1134873.394	857716.2107	385231.2817	196266.1221	139313.6082	80487.09013	53662.88636	79345.22228
CA2	Xelaev18032156m	ca2.L	2523223.515	183443.4237	1318057.605	372715.9365	231714.3706	176810.2446	203351.2459	153820.0551	221428.8365	151043.8869
SDSL	Xelaev18010383m	sdsl.S	2658216.172	160961.556	1391826.354	402031.2758	169949.7273	138401.2319	146850.1668	127114.6064	169747.6756	163053.4371
DPYSL3	Xelaev18017257m	dpysl3.L	2331670.008	131861.2553	1454559.195	536716.991	196601.206	253440.3733	192193.4613	170093.7098	119085.4212	143341.4083
PTRF	Xelaev18043071m	ptrf.L	2335523.496	119761.3665	1321006.228	832836.3699	183043.0774	146791.9973	109020.0435	169101.4214	146202.3097	146187.9027
MPHOSPH6	Xelaev18024941m	mphosph6.S	1112919.046	1174626.154	919845.6421	937374.0151	596259.3653	432322.775	184488.6615	127684.7981	76805.20974	73451.5145
RLN3	Xelaev18006826m	rflb.L	2499642.891	243418.6774	1215828.896	344680.0614	294059.3018	219494.6238	175979.0824	199984.1443	177195.1372	173066.548
LMO7	Xelaev18013192m	Xetrov90006074m.L	1171796.092	1140158.136	1002222.189	886333.7131	510740.6924	351015.8833	201773.9661	188909.32	92834.68718	81549.17305
IGF2BP3	Xelaev18000039m	igf2bp3.1	2245282.136	2217144.785	268909.24	176397.5236	144892.948	152808.8453	155716.2608	139986.1956	114661.001	161336.264
CYGB	Xelaev18045079m	LOC100494515-like.L	2348401.034	98782.91948	1257042.704	628268.311	207481.5451	176973.4829	253400.6614	194315.3175	193135.0462	169107.4586
CAPRIN2	Xelaev18016752m	caprin2.L	2161247.744	2175618.269	239072.5197	218605.7796	178748.9074	167714.2211	156479.4465	162846.8538	150713.3527	159104.3357
EEF1A2	Xelaev18032367m	42Sp50.L	2607828.624	432499.1993	472908.1634	573192.2505	321326.5397	322703.4231	291083.5577	195306.4333	180008.953	200201.8431
STMN1	Xelaev18012146m	stmn1.L	2321889.849	2048987.059	191096.0412	197580.3283	173845.8151	175831.8119	170829.082	154500.398	146026.1634	182320.9554
CYP11A1	Xelaev18020779m	LOC100495360.S	2287671.089	244099.6765	1310323.176	595168.0458	164211.1207	205514.2301	196049.0072	171198.2922	181573.7847	184284.2983
TBC1D4	Xelaev18013197m	n/a	1630415.829	1493438.071	970610.9249	706097.3544	249765.8214	139930.6113	132759.0215	109062.3611	94872.44794	135302.5182
NT5E	Xelaev18027304m	nt5e.L	2393238.989	212278.2583	1216433.352	508783.4486	184719.8591	253637.2995	190797.413	187578.0231	193172.2047	202902.2527
KRTCAP2	Xelaev18040928m	n/a	1738233.609	1970972.722	367058.9021	276785.3579	341910.1378	372750.4205	205636.4112	166558.1996	166972.7097	147773.9327
DAPL1	Xelaev18047120m	dapl1.S	1911238.217	1885649.778	523539.0023	346473.214	247301.4781	183717.6929	169883.0754	142299.1803	154215.6613	164592.324
LU	Xelaev18037757m	bcam.S	2469636.518	239853.6676	1146010.099	546739.0445	155113.097	121006.6861	217716.1545	190317.5694	234477.4393	220100.2482
HSD17B1	Xelaev18016890m	LOC100489679.L	2579867.36	272102.9402	1117679.526	441556.4939	182484.6132	185341.2199	213924.8349	157042.7283	172622.3878	232291.2096
CPEB1	Xelaev18018089m	cpeb1.L	2001137.427	1776306.766	519200.4832	349529.9833	219765.7328	188436.2732	150295.8006	168500.8397	161712.1575	181714.7017
NPM1	Xelaev18016933m	n/a	1886680.648	764290.539	921725.4055	510956.9115	341788.4732	352578.2726	260650.1018	215356.5565	184076.5915	174526.4106
WBSCR22	Xelaev18011792m	wbscr22.L	1526013.663	1684309.595	961302.1138	528115.1473	211561.1287	181270.3134	158539.5274	163101.2526	130080.0703	144698.44
GTF3A	Xelaev18043180m	42Sp43.L	2582944.099	436583.8254	463573.3058	512847.7361	325619.1589	257815.7207	281793.9458	231964.4965	250896.7616	246207.8064
CSRP1	Xelaev18012283m	csrp1.L	2286354.002	213811.2292	1116317.403	648220.8124	190020.6915	237505.9421	170472.8759	217718.7062	237607.0218	218971.374
GNMT	Xelaev18026445m	n/a	2233043.422	277783.1906	1082140.614	480895.6523	259270.2828	277659.4642	220869.4271	241664.5211	252914.3369	225837.0086
ALAD	Xelaev18038183m	n/a	2250214.352	220783.498	1369348.17	411853.1475	198036.7683	170225.4556	223269.2638	212146.7096	247781.4097	232258.5298
SLAIN2	Xelaev18038955m	n/a	1435216.311	1168713.927	980048.6383	742922.1573	458452.3827	308426.391	146868.4384	131345.4771	107934.7796	152054.9675
TGM2	Xelaev18046576m	kiaa1755-like.S	2134424.675	239996.5142	1178065.082	625703.1914	236978.3825	222944.7642	202213.2713	211913.7414	254059.8915	231595.8821
PNP	Xelaev18007331m	pnp.L	2100186.505	269996.4591	1047437.918	641299.8566	270262.5326	216597.8843	256876.3446	239751.4241	259550.7684	244748.8243
COL12A1	Xelaev18002130m	col12a1.1	2257860.525	230055.5993	736827.7753	755861.9441	272784.2878	260712.4538	259658.8213	245909.5233	266567.9963	266606.9252
AKAP1	Xelaev18012847m	akap1-like.L	1006457.313	1074718.542	968888.8497	889423.2042	537369.7527	386994.9652	249845.1607	240561.9378	147937.6785	121286.2509
PCMTD2	Xelaev18043594m	n/a	1334175.888	1032319.955	896911.1409	782946.4441	551487.8868	297834.2676	215573.8445	190175.1764	153961.5514	162565.8785
ESRP1	Xelaev18032204m	esrp1.L	1169885.255	1066662.181	797738.3323	725091.7644	603903.523	422089.0867	297710.882	239091.4531	165217.2344	149648.1879
MYBL2	Xelaev18046595m	mybl2.S	1474378.557	1459474.295	535560.4444	562942.7676	391545.991	349384.3867	257367.3245	267208.9334	199855.4166	188793.2357
HP1BP3	Xelaev18004182m	n/a	1872928.006	524238.0775	999578.2872	641243.3148	242197.133	262368.8238	326493.1064	244998.2412	225476.9387	244942.5773
THBS1	Xelaev18042667m	thbs1.S	2029746.145	238932.9384	1160638.824	596255.8832	263111.8506	232906.8966	249883.5804	288611.3852	208431.2519	273205.4507
TOP1	Xelaev18032453m	top1mt-like.L	1052960.255	875399.6442	854732.9198	796436.545	713374.0328	486041.4197	307304.4764	228998.0951	157098.1798	143559.9857
ZAR1L	Xelaev18013721m	LOC734032-like.L	1964996.399	695444.6073	490540.4533	419362.4288	453358.229	384374.9381	373551.264	278977.7528	284153.8582	280704.6838
ANXA2	Xelaev18018055m	anxa2.L	2302151.541	232996.7362	805824.2667	436492.6775	333169.9835	349915.6056	242467.1895	242920.6728	275840.5704	340478.42
C6ORF106	Xelaev18014857m	c6orf106.S	1896987.442	1754845.705	287239.227	202103.661	253973.3658	270953.9266	255425.6488	230978.6717	295118.4709	285500.2121
ITGB3	Xelaev18043375m	n/a	1949505.416	296728.0323	1062164.593	664153.0734	287358.7309	257552.0354	279574.2774	239848.7438	223274.2309	293777.8631
COL12A1	Xelaev18029459m	col12a1.S	1992724.917	300424.972	694332.7386	785350.6598	283508.9996	286072.0254	357972.887	272047.2714	264240.2468	333132.916
DDX21	Xelaev18036986m	ddx21.S	922992.525	1018698.612	858701.4468	846880.9615	676492.1428	504438.2565	333372.5963	187205.7079	132234.1364	155159.4051
LARP6	Xelaev18009826m	larp6-like.1.S	1116399.8	886705.8328	888461.982	695282.7055	662754.9062	370009.0929	405296.9133	257282.2162	146881.3325	192531.2068
DDX27	Xelaev18019137m	ddx27.L	1243508.748	1103574.222	825740.2086	645997.8649	537048.0177	329094.9674	253971.9374	273486.9479	193056.4445	227029.4732
SNX8	Xelaev18045233m	snx8.L	887315.1096	969237.7443	817526.5101	830275.7966	636063.3911	485731.8731	352950.4114	280499.7197	206250.0214	162459.2209
PGM2L1	Xelaev18000071m	n/a	854250.2811	903618.7595	777124.6553	750310.6334	675368.7034	576991.6097	448420.9095	309282.4945	183397.8199	159463.2581
TUBA1B	Xelaev18020901m	tuba4.S	1105476.978	995643.1038	859193.7	551561.324	545707.6204	485470.7817	404869.4289	298373.8661	188378.5227	211343.8896
ATP1A3	Xelaev18037727m	LOC101730884.S	1680236.381	350802.6126	956071.0416	576683.7619	350515.9745	394601.5858	296006.808	275529.067	364411.4748	321542.9626
PXN	Xelaev18010452m	pxn.S	1521413.012	1465301.576	529274.4279	335564.6647	307019.9526	335029.8169	274636.7253	314350.3089	311113.341	298527.4349
H1FX	Xelaev18025909m	MGC69473.S	1661668.539	370595.6267	959898.3563	635274.1283	301746.7383	326279.4224	300947.8867	324719.9881	353407.7052	328070.2615
ANXA2	Xelaev18020763m	anxa2.S	1715832.942	349335.124	937647.3925	604858.67	334145.885	363091.1866	316536.3041	322684.1103	283026.7728	340477.6025
HMGN1	Xelaev18011433m	Xetrov90004011m.L	1614077.244	485462.1624	982774.2502	515673.5902	304082.5301	456401.706	337555.4755	298871.1364	263234.5865	334687.9562
RBM44	Xelaev18045087m	LOC100485964-like.L	1076101.194	1081252.992	857974.3336	744717.1947	506353.9832	374417.0542	313895.0252	261952.7009	195145.1068	224548.0414
CYP27A1	Xelaev18044512m	n/a	1557352.692	423505.4137	868782.28	596531.2028	348256.0854	357996.2466	325851.2397	337264.7175	427272.2039	328269.1357
HSD17B6	Xelaev18013411m	hsd17b6.L	1723735.374	438904.3362	856412.1278	590930.1189	328981.9096	351014.2337	327408.3566	318490.0362	280555.5376	363978.3608
ALDH3B1	Xelaev18007472m	aldh3b1-like.1.L	1070153.89	1051651.994	759617.7798	661083.5982	525132.3584	466191.2701	376580.4881	270325.2349	237393.455	230110.8439
ANXA6	Xelaev18016924m	anxa6.L	1682184.695	331418.1704	1066372.246	621201.2009	297079.9292	364179.5437	323411.6564	286021.3204	229229.235	365990.5727
RBP1	Xelaev18029942m	n/a	1574442.313	690640.9929	897740.8471	611106.4786	286911.881	292359.3095	295169.2549	327647.3632	277898.0177	343331.8995
C16ORF88	Xelaev18045215m	knop1.L	970105.2637	920410.9411	711507.0016	715755.7777	713502.6292	542829.4476	397706.9095	289849.955	162913.5364	212343.2915
REXO1	Xelaev18006769m	LOC100036702.L	921016.6727	779785.3095	852800.0275	811462.8354	668917.7121	536103.6834	366939.4076	264140.4639	210517.4583	201724.616
HIST1H1D	Xelaev18001422m	n/a	1095417.214	457024.5001	706873.2419	462425.8337	446835.1665	356491.7925	753726.79	398553.3549	681935.3116	246129.8482
KPNA2	Xelaev18047436m	kpna7.S	1348390.68	1133328.421	680514.0983	484649.0891	401708.9912	343861.5623	327927.4881	314793.8713	313442.6093	303484.6015
DDX25	Xelaev18035291m	ddx25.L	951177.178	1031540.65	807262.5653	754920.5606	582575.2712	496301.0642	383138.225	260635.2913	163353.8415	214486.4135
TRPV1	Xelaev18014198m	trpv1-like.1.S	1432906.911	384321.864	999870.7214	549239.5254	303713.2879	343422.8606	351868.7898	405952.6567	464730.5881	326622.7198
TPM1	Xelaev18008636m	n/a	1568012.181	489675.0718	927379.4593	705350.9802	288513.1692	300245.8711	301373.7479	330228.7337	304697.9984	358486.1325
MGST1	Xelaev18016580m	mgst1.L	1518663.184	241823.8304	1033360.988	578020.1664	398632.152	378358.7039	350098.3003	344059.383	360529.4401	348735.988
PLEKHG4	Xelaev18022799m	plekhg4.L	873324.3254	887056.1432	926644.2875	887568.6301	607382.2495	454701.3746	351641.0081	251827.535	175573.0597	200984.4308
SLC4A1	Xelaev18043284m	n/a	1757257.915	241129.34	816858.7646	646988.8253	294547.6347	292784.3672	339424.3546	355024.1429	405000.1193	404435.2322
CYP17A1	Xelaev18003904m	LOC101730309.1	943262.1109	817006.4531	769224.1779	731387.6745	639109.1549	498957.2084	427265.3234	344267.5334	233259.7466	218270.641
SURF6	Xelaev18038376m	surf6.L	1162551.636	1301175.441	621366.2203	653692.104	420326.8377	410844.0358	255354.4719	334769.5432	233368.3291	270977.7737
ANXA6	Xelaev18020030m	anxa6.S	1430984.38	384935.7134	959004.287	594086.323	321427.4366	366974.6172	449937.7924	366881.4626	359517.0787	344802.1289
SSH1	Xelaev18007460m	ssh1-like.L	980778.4769	1042795.152	811095.0101	759699.3477	554994.2793	430599.4768	362799.2001	268772.8251	190882.9047	237513.0348
LDLRAP1	Xelaev18012591m	n/a	752567.8272	848154.1911	738518.8654	807622.3447	668457.8922	606120.1288	441544.1484	406262.2203	175491.4372	185313.3293
RBPMS2	Xelaev18018092m	rbpms2.L	939341.229	997612.7701	666985.619	819657.489	580822.1668	502372.178	363715.2433	344180.5553	187706.2869	236723.8958
PGM2L1	Xelaev18016487m	n/a	826563.3368	834900.0553	654002.8899	763679.8847	720696.1196	570639.5395	431392.9588	368849.3304	245601.7143	210607.0076
VIM	Xelaev18032928m	vim.S	1176941.011	450515.0427	918367.9337	611181.7828	393756.5259	493784.7492	551876.4811	329789.6194	374459.8515	300573.6531
GNL3	Xelaev18004698m	Xetrov90028698m.1	1033743.529	1047994.436	799624.3896	705319.5378	526368.6842	345871.2364	319509.2971	312727.5969	269086.2438	269067.7582
KTN1	Xelaev18041105m	n/a	1073414.145	1155388.727	731545.4452	681329.9257	457300.9016	395136.0704	327857.925	278246.2956	260462.2797	290839.8831
TRIM24	Xelaev18002502m	trim24.1	791711.103	931162.4658	725714.8028	747733.5267	664425.9511	560040.0749	466908.6677	327239.4401	207672.5235	219845.1979
RDH10	Xelaev18033799m	rdh10.S	867881.9832	669621.9559	788941.1253	681135.5404	776720.5885	466375.5323	373493.9501	373422.3761	351212.8974	241607.3154
ZAR1L	Xelaev18016521m	LOC100486817-like.S	1331245.869	706447.4951	543835.077	530669.6863	492388.203	467877.9363	455752.7638	388968.9868	332607.2686	376756.5734
ZAR1L	Xelaev18013931m	LOC100486817-like.L	1326002.169	691063.2951	543892.8919	481752.8163	493364.853	463062.476	463184.9359	429889.2848	355808.0396	375988.6048
IRS1	Xelaev18042113m	irs4.S	665153.6814	761717.9415	882883.9133	912311.6291	665834.8223	564317.583	382862.0299	377761.5678	200678.3245	192588.595
ZAR1L	Xelaev18009039m	zar1.S	1432867.709	904838.505	436572.9186	475013.3409	495602.2907	511678.4084	427445.3871	343974.1739	209513.6003	420920.7684
RNF10	Xelaev18010465m	rnf10.S	788150.2204	869212.6409	687564.2223	744323.3806	668370.0325	625957.885	477484.3181	359141.1749	188621.5227	233469.9549
XPNPEP2	Xelaev18042226m	n/a	1401729.619	423093.3738	817484.5403	499777.5854	453489.7441	382269.5582	342854.6057	448265.3691	385577.1809	417236.0646
GORASP2	Xelaev18044680m	gorasp2.L	1296563.795	1240116.654	472144.8377	414105.661	365495.4336	390174.4554	373656.7442	363892.4758	372707.9075	387497.9424
EIF4EBP2	Xelaev18037108m	eif4ebp2.S	1301589.103	1467347.958	426371.7594	348525.6035	347345.8014	296482.3341	264343.6924	503476.545	336925.5117	389125.3143
VLDLR	Xelaev18003802m	vldlr.1	840861.3541	652329.5077	752629.2174	706642.4739	703308.55	624139.8272	508220.6333	309260.0583	271861.2773	251407.5132
PTPN12	Xelaev18020964m	ptpn12.S	1521944.397	1323277.728	291568.968	273992.2953	311212.372	364873.4806	373488.1	355970.1866	410354.7287	468063.7806
DPYSL3	Xelaev18021408m	dpysl3.S	1215354.585	360424.9578	833259.4053	678414.4401	356290.4138	509154.1072	327888.8707	442772.9697	468752.9634	375011.5947
SH3BGRL	Xelaev18042269m	n/a	1252987.223	414092.7582	840135.6608	623884.7695	408060.6883	404787.5281	378493.4133	433147.979	428391.0811	387813.9434
NUGGC	Xelaev18032566m	n/a	794842.5341	867588.8943	766988.951	822034.979	677367.1066	545343.9007	398720.5595	286417.1498	212994.3028	254709.1464
C18ORF32	Xelaev18011108m	n/a	714396.7627	682652.5776	625705.5894	773765.4417	584272.6017	591360.1779	520016.7543	537493.1682	355863.1561	230123.1821
LIMCH1	Xelaev18005236m	limch1-like.L	827856.6692	888411.363	745373.7095	745577.9481	602886.7509	473478.4974	423485.9879	387790.5123	264356.9058	266704.9284
FTSJ3	Xelaev18035020m	ftsj3.L	1136134.16	1039343.133	764461.5294	562710.1424	425443.6559	375545.3131	326740.2085	348384.5608	292749.2663	367042.6664
MECP2	Xelaev18041778m	mecp2.S	1125773.482	879198.2338	700494.4266	440474.955	482172.5764	468522.2126	390602.8765	387808.6531	392599.7152	365051.8387
PARVB	Xelaev18019753m	parvb.S	1234054.673	1036519.519	462967.0983	394250.1172	411992.1668	460130.9741	439023.7956	373262.1014	444626.9688	406258.0192
SMAGP	Xelaev18013486m	smagp.L	716300.9962	739970.8765	638288.3576	525147.1026	743931.1824	770600.0635	586035.7891	332185.5854	357413.2602	239019.67
EPHX1	Xelaev18026283m	n/a	1269964.019	387741.6599	730115.8866	631390.1792	448123.0719	386890.3315	393435.3768	444106.3402	452744.6227	425785.3191
PES1	Xelaev18010344m	pes1.S	947775.1531	938765.9098	772992.7068	734915.8249	526643.5796	465758.0463	323489.9667	330546.5863	266924.6566	318712.1951
MASP1	Xelaev18029617m	LOC101732807.S	599823.1037	269082.2845	900252.27	644070.9789	753191.6013	1118694.089	594678.2764	213340.0009	325086.0141	201915.5383
DDX47	Xelaev18023566m	LOC101732130.L	1013356.76	920279.248	708402.8348	655133.9287	568596.497	418533.2428	372771.4802	335312.9185	291114.8746	344607.4396
DDX21	Xelaev18000221m	ddx21.1	838657.4401	750434.425	684377.0095	666815.7433	739507.4277	588217.5304	436152.6645	333421.7204	298096.9745	285864.8827
MYO1C	Xelaev18011885m	n/a	1300312.695	347640.827	838382.9857	580699.172	384944.8468	426659.7989	421080.4057	423143.1867	406563.8182	445171.8392
MBNL1	Xelaev18027691m	n/a	1209640.669	514696.1632	824972.4255	578280.5404	425012.3365	405806.7377	429284.4451	413516.5665	374706.6376	414685.0232
NOC3L	Xelaev18037014m	noc3l.S	1156515.611	986850.8286	707345.8464	590236.1529	432712.6623	371983.4226	344654.1965	352166.3339	294799.039	398468.3351
FAM129B	Xelaev18041771m	fam129b.S	846534.8276	705021.6751	740517.7659	722393.1877	620175.4853	563965.0944	441252.9679	414205.8795	265416.7504	295245.6317
ATP2C1	Xelaev18031124m	n/a	1069853.92	401466.184	798024.6971	708412.6455	493986.4782	436462.2663	463935.1609	410831.0062	417026.5618	377397.2146
ACBD3	Xelaev18028632m	acbd3.S	1189475.151	1116245.064	488575.5415	377459.5325	409349.6137	427241.7739	429531.542	396735.23	412311.5993	420879.9901
UBE2O	Xelaev18046729m	n/a	781787.9111	821256.4228	711564.856	707631.2149	640276.19	575861.627	464653.653	357367.4735	292313.6203	278292.3562
OXR1	Xelaev18032279m	LOC101734581.L	794876.8075	818058.3705	751130.8311	733859.8117	632556.8259	539002.8876	461415.5749	363531.5712	245855.0399	287475.1562
BRIX1	Xelaev18011028m	brix1.S	898881.0921	828343.3439	673384.9277	670567.5901	615455.0723	447843.2404	425598.7806	395767.5667	335945.993	328368.4645
Xelaev18036531m.g	Xelaev18036531m	n/a	843334.73	732793.5087	625925.8147	565516.6439	662421.2003	555741.7268	465817.7186	427504.4422	431758.6372	308253.4232
RGCC	Xelaev18015757m	n/a	817619.2991	1094236.718	546256.5577	606431.639	565787.4552	555799.5608	508530.7067	386181.1811	290820.6893	298948.4575
DKFZP781M2392	Xelaev18042464m	LOC100486352-like.S	729516.5344	535201.6684	776001.3426	544733.6744	583100.9501	616281.9437	555785.3743	488357.6341	506130.6691	269414.9614
ACY1	Xelaev18025806m	acy1.1.S	1196079.999	444123.7604	758977.4212	565498.037	428857.0102	464304.8667	416859.4486	447351.1411	420304.131	443456.5748
DDX56	Xelaev18018637m	ddx56.L	968319.3019	972430.4074	725040.0755	631770.4341	536154.7581	407079.4834	420086.777	310018.8999	308509.1285	359297.9427
UTP3	Xelaev18037543m	utp3.S	950606.2813	977811.2322	767093.7187	581083.4303	512270.1447	380911.4982	362085.8449	382081.3748	361070.2936	352800.8757
TDRD6	Xelaev18028111m	tdrd15.L	721442.0789	893547.263	673121.7239	740681.528	643085.8205	626221.4478	497534.0431	338467.4817	243306.0636	269805.4328
EEF1D	Xelaev18032489m	Xetrov90017319m.L	697079.7462	1019892.695	707911.5846	767723.6981	463747.3156	544147.2569	476977.3662	448707.9544	263191.6843	261993.611
SERBP1	Xelaev18025105m	n/a	1031144.794	657757.9064	726639.6132	534198.3702	461819.1637	472217.3016	490397.5331	428697.1173	422274.8467	389682.7415
PALM3	Xelaev18000819m	palm3-like.1	912671.4358	673714.9401	774559.5898	673881.3797	544344.2539	533467.7511	472217.2458	361009.8463	325257.0306	345150.1967
LGMN	Xelaev18041312m	lgmn.S	1213736.412	362148.356	864508.612	452206.9596	416311.6591	387608.7877	462366.1889	429023.4948	526976.3964	459146.461
ZNF585B	Xelaev18032666m	n/a	1152379.903	1163617.174	408170.1382	388562.856	400573.8827	437013.2527	463750.2547	419182.756	408826.0202	436066.7561
SLC25A1	Xelaev18007675m	slc25a1.L	1114498.403	432581.5145	804733.6913	636431.9134	373811.8486	419252.3346	448432.6304	514217.2692	409696.7593	426670.4036
SOX7	Xelaev18030202m	sox7.S	503159.055	681966.6607	760662.5101	930245.5705	773020.8343	736274.2116	506963.9854	352810.536	181661.8713	195419.1547
RRP1B	Xelaev18014473m	rrp1b.S	735948.3596	781645.0413	751362.6214	755327.7339	686462.9182	596918.9218	455801.7911	317695.4073	259299.7429	285860.0627
DDX24	Xelaev18039568m	ddx24-like.L	882104.881	827067.1941	681999.1239	602942.2799	600838.7267	569565.0842	482531.7168	373602.7501	273910.6498	344299.8892
FKBP9	Xelaev18040551m	fkbp9.L	1203910.653	353963.7148	766268.2302	656061.4371	490723.0551	451169.4373	407795.8016	396012.8349	374678.7082	473874.8338
SPAG9	Xelaev18044147m	spag9-like.1.L	803166.2173	745885.6365	718957.5877	791408.1541	628548.9529	570488.7717	438968.6122	329038.6176	272859.9668	321854.1398
HTT	Xelaev18005064m	htt.L	1036991.839	1195328.22	568677.9978	515648.8195	407700.7862	391015.4937	396234.727	379993.9917	358821.5471	415762.568
GFPT1	Xelaev18018545m	gfpt1.L	1123491.778	438958.4378	786018.9568	532573.8594	454951.3536	456779.9663	448923.8133	467892.8042	424997.4192	451076.1042
SLTM	Xelaev18020681m	sltm.S	964108.7291	831359.4988	543866.9676	488578.1682	538486.2171	598014.6523	459099.9865	440006.2595	390898.6882	387862.7976
PARP15	Xelaev18044570m	LOC100491162.L	901561.4283	889108.6877	637768.2194	621325.9931	518276.0958	447721.6394	413443.2152	456347.914	376391.5839	365374.2756
MREG	Xelaev18044845m	n/a	835015.4763	734951.3034	779041.2536	589334.0654	636848.4392	509548.1344	471884.0497	371074.6608	351275.9206	338834.9941
LDLR	Xelaev18000746m	n/a	631083.8617	684084.2243	761556.1605	754684.3252	850976.4252	658250.875	505080.1198	253937.9369	264141.8221	257290.4218
DDX55	Xelaev18010605m	ddx55.S	827920.3711	917394.6218	729342.7961	682845.5247	533171.0933	516856.648	344654.8206	395401.5944	340262.6747	338920.2375
DDX54	Xelaev18007432m	ddx54.L	1111854.391	868914.3997	662612.2343	529822.4408	496528.4042	420811.0532	357310.8089	359707.1567	363885.3519	455392.3491
PLEKHG4B	Xelaev18025016m	plekhg4.S	781697.0079	719973.3751	795614.8636	761091.8698	652907.1319	463116.6774	425499.8283	367531.068	315170.2009	321758.3177
PDCD4	Xelaev18036619m	n/a	976817.1253	812874.8098	579593.5491	554069.0436	479804.2005	472386.6759	441019.277	511375.1708	391797.53	406936.2834
UBE2O	Xelaev18044094m	n/a	795883.4125	814059.8323	666086.011	721662.3936	591686.5875	570209.1078	446955.0643	380046.7275	310290.3925	333194.5597
NOTCH1	Xelaev18042430m	LOC100488695.S	961954.0312	787386.3405	550396.5503	590602.8165	503073.977	466274.2175	463498.816	449092.1727	449777.2504	403448.0239
ZC3HC1	Xelaev18017898m	zc3hc1.L	1187680.541	1119929.603	291001.1786	279947.4006	479856.2102	489437.661	449042.2773	383005.5579	499253.493	499601.9667
DYNC1LI1	Xelaev18033151m	dync1li1.S	1062737.431	1077966.677	469155.2554	474637.9787	442081.4467	405239.746	434833.2015	392268.38	446173.3309	453768.1242
POMP	Xelaev18032784m	pomp.S	723817.4746	648519.5239	781632.4504	738692.9162	583796.4283	550349.8241	557115.2491	382230.9571	341299.2847	309620.5334
GTSF1	Xelaev18013546m	n/a	773003.6492	610431.6048	669358.5734	610175.3787	615911.3854	555533.8776	633365.1471	435063.1512	387103.0693	333023.2226
CHAF1A	Xelaev18009664m	LOC100485264.S	1150415.669	1050017.44	459457.5684	426291.5847	399275.4272	397035.0871	443864.5575	388932.6328	446540.449	498511.3417
TMEM55B	Xelaev18010313m	tmem55b.S	1103814.586	1160251.817	526429.1174	476818.6049	361249.41	434853.0937	382341.9221	370018.2614	373229.8959	480152.6034
ZNF335	Xelaev18043862m	znf335-like.L	757826.3344	831088.3133	782891.1155	701176.8349	565914.2246	470076.9294	394047.5162	450829.4132	330091.7142	330003.41
BLNK	Xelaev18034608m	n/a	730368.1464	701748.1916	677231.1783	729543.618	683002.1701	592502.6108	483071.863	381966.1563	320693.7884	318991.0952
NAP1L4	Xelaev18024673m	n/a	928504.8257	736201.0506	585898.0996	462823.4786	468729.1111	450333.4341	599356.6143	437842.733	556634.5512	405772.4677
RNF8	Xelaev18026380m	Xetrov90029974m.L	856242.0392	828839.8529	802047.9359	631132.9087	436194.0519	451727.124	466129.8682	439036.7483	339820.7535	374877.2721
FETUB	Xelaev18029648m	n/a	811131.6219	701035.5555	651746.6883	555305.0083	564754.9717	568063.4449	499953.7487	499066.1428	414608.3789	355145.5752
MAP4	Xelaev18032736m	Xetrov90015537m.S	1017913.65	896373.0768	435662.8021	429101.7158	484075.3559	526517.7565	503899.193	441935.3983	468849.2267	448666.1644
ARHGEF10L	Xelaev18036398m	Xetrov90028761m.L	774037.1879	870549.9673	642484.2549	718840.6075	613055.1842	496698.2108	488687.2943	404101.453	284834.3676	341283.4821
CENPH	Xelaev18026643m	LOC100491826-like.L	775708.3206	712348.9116	662119.1104	613443.5037	569922.6497	614879.2869	578393.7891	349596.031	415798.433	344389.5266
FAM168A	Xelaev18014084m	fam168a.L	788567.4379	658051.8048	635589.0231	675423.3809	576351.1323	551265.2607	561050.9837	450438.1314	374504.0339	350224.0976
CALD1	Xelaev18019913m	LOC100124848-like.S	984424.2305	542020.5745	715568.9827	652850.7978	483718.3835	462448.0098	455816.5569	417966.6131	438522.528	442845.3639
MLANA	Xelaev18006820m	mlana-like.L	650378.7359	718738.528	709867.5984	753432.3731	590993.0075	620411.0364	502757.4154	386157.1998	397048.9119	293009.1457
loc100492579.L	Xelaev18023075m	LOC100492579.L	815587.7421	835046.0423	584762.5456	835869.3694	570686.167	507446.4042	455256.3612	370422.0669	286614.5553	369044.3343
GTF3A	Xelaev18013758m	gtf3a.L	928616.7906	974511.9616	518931.7956	654693.1346	632067.1986	459890.2582	570816.8372	279248.0011	218562.2236	426778.5219
RNF25	Xelaev18045624m	rnf25-like.L	638487.4699	724635.7056	740966.0123	677861.2493	713122.1735	578453.8704	536521.0955	398819.4128	319356.5872	294263.1348
ALAS1	Xelaev18023892m	alas1.L	821403.1163	608618.4015	706919.249	574061.6033	574483.6292	487534.1665	516329.1932	464264.4735	472352.1273	378893.5802
TFRC	Xelaev18027456m	n/a	774881.6132	666503.8288	673047.8683	641513.6164	625231.2281	556574.8306	562725.4681	400853.4384	364519.3946	357451.4055
ERCC6L	Xelaev18038499m	ercc6l.L	903558.1781	790516.6978	569544.2889	523723.5012	529356.3592	479650.2199	491056.6171	465610.681	458208.7558	417223.89
MRPL34	Xelaev18006603m	mrpl34.L	1035642.519	929993.4681	586564.6172	484642.4264	458066.6252	369435.1788	363009.6267	442956.103	478457.9649	478533.3132
EIF4EBP2	Xelaev18034856m	eif4ebp2.L	969406.3275	1294236.701	553336.4011	428744.9139	417982.0517	400180.6271	327575.4489	440916.0589	388426.2302	448270.6892
C11ORF96	Xelaev18024534m	LOC100495977.S	747723.466	731300.8411	745691.9368	654491.2877	607285.482	442678.5319	404626.3524	588872.4393	328358.2739	347256.7346
PDLIM1	Xelaev18004505m	pdlim1.1	890742.3689	845050.4005	586714.4867	494370.7636	503492.2	477175.1225	441871.4581	490857.3422	482710.0287	415273.9046
ATP8B2	Xelaev18008564m	atp8b2-like.L	967406.9249	438637.5023	746341.0731	489769.6409	558727.6905	534889.7187	531220.8734	480131.7325	398633.461	451409.211
CYGB	Xelaev18047450m	LOC100494515-like.S	911320.3059	586641.6791	726783.6743	543933.6038	477577.7576	544575.8217	450085.1293	477158.7861	458803.9544	427809.5873
SORBS1	Xelaev18004504m	sorbs1-like.1	824969.4881	645470.1329	612722.5549	557784.3463	602743.9255	483590.2847	546725.5688	480196.3984	470648.5056	388105.9447
SLBP	Xelaev18021333m	n/a	887394.1899	814971.4693	521166.9354	541471.739	555572.352	536821.6276	485144.9405	470662.3365	404808.8909	417928.5654
SLC25A46	Xelaev18008014m	n/a	949371.0289	902369.8687	475315.986	502904.505	489692.8941	489531.9088	514212.7091	445589.6443	433120.067	447467.6164
ATMIN	Xelaev18022566m	atmin.L	684714.784	709475.505	734441.4674	697243.8027	664284.5624	495796.806	500545.7975	430931.7405	370440.4896	322859.2441
RNASEH2B	Xelaev18013663m	rnaseh2b.L	915968.594	873367.9539	486937.0298	473853.259	548743.1403	489671.2487	498413.6671	444424.1858	472149.4439	438427.2043
UFD1L	Xelaev18010539m	ufd1l.S	804789.9298	779659.329	667560.3705	525179.023	480880.2948	577916.1749	522269.589	432449.733	460048.1223	385524.8883
MYL4	Xelaev18043333m	myl4.L	721171.5177	587951.1649	584257.462	596507.2035	385850.454	526955.834	693287.5779	654274.06	525030.9222	346043.6152
UTP20	Xelaev18017367m	utp20.L	886618.29	809356.461	744127.4344	668404.1337	506822.054	403599.4804	366234.1445	433229.5817	364568.737	426886.9697
STMN1	Xelaev18015031m	stmn1.S	845600.5818	762846.0209	518849.3072	461244.4457	573645.7958	579470.1132	531082.5992	511463.0475	442886.664	409012.2153
FAM120C	Xelaev18041758m	fam120c.S	946293.7216	473932.6447	756898.7741	582303.1334	476913.3114	506213.12	494443.5705	434153.859	465688.5202	458291.4835
DDX52	Xelaev18014997m	ddx52.S	921964.2021	944853.5676	632238.7686	673874.9585	471806.5232	364953.8509	375761.8515	480231.3235	314053.9995	446606.069
DBN1	Xelaev18017300m	n/a	1031964.92	524507.7575	606709.685	595129.2692	521134.7412	396753.0019	463588.8841	478833.5982	469421.3497	503325.7971
NARG2	Xelaev18018057m	narg2-like.L	794027.8396	768765.4134	652875.6046	564860.9212	544136.9263	542264.5538	429972.8002	496860.298	437006.2157	388572.3736
CD274	Xelaev18002241m	n/a	948967.7656	466111.9026	622418.8373	465388.2059	599210.0704	527724.341	520442.6433	465677.8181	517218.9432	464838.4512
ZNF292	Xelaev18029404m	znf292.S	977894.6132	423947.9373	761859.2793	561789.6168	467529.6013	422616.6917	471235.6905	532647.9471	479618.9771	479482.7962
AFM	Xelaev18005836m	LOC101732409.L	777720.9819	490315.6215	504364.5112	714783.6752	851321.6826	476629.0086	470418.8883	493102.7613	420695.7801	381912.4917
PDLIM7	Xelaev18017304m	pdlim7.L	984714.3379	949374.1186	392757.5605	367369.6544	535663.4658	440730.6988	510211.3235	427589.8134	559820.0327	483613.5115
MYCL1	Xelaev18004069m	mycl.1	833674.5276	710231.1618	684934.3014	531428.6681	566604.4961	511938.8654	454455.7119	483803.184	425497.2487	411572.0789
GAS8	Xelaev18024885m	gas8.S	715918.9728	634104.612	658311.696	649476.3551	668751.9529	589185.6847	572238.3095	403213.7572	375370.4775	354588.0077
CCNB2	Xelaev18018161m	Xelaev18018161m	857467.42	951597.3024	847455.9986	665044.4665	334559.2849	353134.4272	362725.6826	414898.9766	409133.726	426430.1412
VLDLR	Xelaev18006844m	vldlr.L	720334.145	657004.1602	687971.1464	617126.2979	640447.2086	600426.9349	566885.2905	419623.4197	356032.7528	358813.4998
PLP1	Xelaev18041948m	n/a	545905.8803	731766.0787	640368.2123	389553.9281	275157.4456	1005982.412	468126.9355	518725.0609	800895.845	272869.3902
ZC3H7B	Xelaev18023680m	zc3h7b.L	740010.5131	673190.0041	660085.4874	413931.8279	522330.4707	446323.6076	770313.8345	560979.6663	477967.9844	369922.5504
MKI67IP	Xelaev18046924m	nifk.S	835001.3478	800234.409	650878.4849	643339.7023	566654.9061	512092.2052	443062.8144	390047.5477	367463.9087	417610.5102
LDLR	Xelaev18004433m	n/a	649622.6025	589776.9499	704275.8306	707289.2158	804079.2856	626774.9513	574502.3802	298812.279	336160.4791	325771.3107
SPAG9	Xelaev18046771m	spag9-like.1.S	800455.428	625585.4807	719971.2954	723821.4614	577561.4328	428474.4814	387968.5368	464150.4099	456113.5125	402811.7396
RSL1D1	Xelaev18047504m	rsl1d1-like.S	940183.6174	784116.5581	517426.1848	478227.9032	487290.0063	483420.044	498481.0305	456027.52	512297.1111	474847.9935
PES1	Xelaev18007396m	pes1.L	814047.9138	765438.4861	725516.951	630101.4504	587041.8055	495324.9742	427960.0974	423713.7801	334789.0578	413298.7776
GTF2A1L	Xelaev18026110m	gtf2a1l.L	734524.5406	801867.5905	674155.115	660343.1022	547796.782	514745.946	463784.3963	454495.0051	398399.2757	373402.3889
velo1.L	Xelaev18031248m	velo1.L	814929.0773	834915.0495	600440.9993	699028.9823	556776.0636	481176.5098	460791.8976	410792.5496	356097.3466	414365.0986
PRMD9	Xelaev18030404m	n/a	840955.5119	781581.2078	545002.2675	473146.0113	580035.2938	507635.2001	482597.3809	416179.3943	571493.0218	428349.5583
FETUB	Xelaev18027506m	n/a	766980.2604	595750.928	681143.2425	541506.8043	563888.2284	578682.9549	519515.6454	502293.7373	467868.0966	392941.0262
loc100135223.L	Xelaev18036227m	LOC100135223.L	633960.6089	648884.9967	721631.2091	734228.8963	583979.3761	564500.7123	625692.7225	417282.5707	367559.1493	326213.1952
GLB1	Xelaev18044471m	glb1.L	818947.9521	447885.4939	600545.9202	583184.1447	657850.8577	468448.8146	449397.2101	586104.3721	539009.1334	422859.5796
GTF2E2	Xelaev18005888m	n/a	689255.323	729405.82	688245.3178	703575.6809	606115.8454	533764.4726	528270.4375	428599.7512	358394.4838	356528.5656
MTUS1	Xelaev18009104m	LOC101730896.S	819150.8251	726096.9069	615881.4822	528639.7078	548345.5356	491680.606	520462.6823	449419.816	498516.4864	424218.2051
loc100486352-like.L	Xelaev18039196m	LOC100486352-like.L	683475.4671	569782.2717	701837.7182	526042.0769	610905.6302	634486.4855	492001.901	505799.1939	526066.4044	353962.203
PRMT5	Xelaev18007055m	prmt5.L	905010.5037	535247.3417	545670.1067	542006.821	489909.1745	508805.4139	533959.6164	558720.9919	516177.5522	469652.7201
TPM4	Xelaev18006390m	n/a	921730.7794	458553.7177	735613.4394	532572.398	502113.6434	445968.2236	511156.9049	487124.4635	515088.26	478329.9584
COMT	Xelaev18010551m	LOC100135405.S	674974.1645	546748.8378	787740.3616	552080.94	449586.5863	637671.3672	465387.64	461159.3098	672740.6279	350796.7493
AP1AR	Xelaev18009353m	Xetrov90001095m.S	886845.6553	645009.7689	537980.069	510614.9534	599765.201	502860.0329	435117.8111	510578.426	515777.6738	460967.0112
DMBT1	Xelaev18030317m	LOC100496982.S	717384.9112	627696.2412	685370.6116	549781.3729	643764.48	635898.0307	475009.2828	426385.2247	478380.1861	373113.305
PPAN	Xelaev18021622m	ppan.S	839132.4822	823363.6774	627906.3246	589432.3981	592739.3687	570725.4723	448716.0011	375324.7924	331750.2264	437401.886
TPM1	Xelaev18009894m	n/a	955711.9491	462876.6998	618539.4878	575981.0132	509766.3278	432746.0251	485579.1377	505042.1884	537680.6827	502534.407
Xelaev18016722m.g	Xelaev18016722m	n/a	1004877.546	875392.832	478418.5382	416626.7459	445289.9519	493481.4814	437749.1193	471300.1647	488483.7221	530109.2196
DNTTIP2	Xelaev18034459m	Xetrov90017474m.L	974748.6067	904743.561	468084.5905	456935.3085	525854.3532	478370.8919	458671.8721	386884.1438	476851.7881	514625.4284
POLDIP3	Xelaev18025543m	poldip3.S	702870.1101	583129.8273	674346.957	664087.9881	644151.4095	521139.4615	572772.1562	465826.9788	407942.052	371548.5139
ZNF510	Xelaev18032585m	znf605.S	815772.5523	864527.5304	679865.7868	539092.0852	502370.5017	479565.3316	462668.0468	475009.4919	382196.3129	431377.0205
EML4	Xelaev18026168m	n/a	884899.221	799668.4769	512253.7958	456093.9808	489698.3129	503415.0123	550761.9747	459321.1527	515994.3516	468140.3309
CFH	Xelaev18023481m	n/a	638232.1055	556361.6733	679617.0453	740673.8772	500165.9817	674587.4793	508139.4746	486987.2324	485578.5892	337924.077
SGSH	Xelaev18043739m	sgsh.L	816744.8189	532846.8239	519159.9458	584679.3214	480248.023	573954.9181	620485.2482	556695.8604	500157.1737	432498.1894
DKFZP434M1123	Xelaev18039702m	Xetrov90021399m.L	715145.5976	708421.8398	759048.4393	655960.0178	605128.4963	479888.7243	437827.7664	478268.9271	385679.8356	378856.2815
DDX18	Xelaev18046897m	ddx18.S	794410.5903	701198.4413	665491.9501	631237.1971	580521.1661	491687.829	452032.5125	464007.2108	408799.1947	421200.8694
AKAP1	Xelaev18015425m	akap1-like.S	777197.4012	811313.4262	690716.8205	727268.039	514775.1885	454734.2386	436037.3075	419081.2631	375104.7098	413415.1858
FAR1	Xelaev18024427m	far1.S	686905.786	632250.7742	677697.7531	740551.5119	685548.6389	579791.9268	552680.9038	372333.8704	322702.2962	367715.6176
MAP1B	Xelaev18001201m	LOC100494497.1	989869.6005	850551.4709	462093.9919	513303.7209	468932.4364	545155.0954	440492.2003	411178.7199	431991.0397	531139.286
SLC19A2	Xelaev18012427m	LOC100489793.L	940297.5005	500154.7955	712187.6465	539937.8199	447073.243	488779.2569	433887.2947	510817.9054	512099.113	504776.9664
ITM2A	Xelaev18042274m	itm2a.S	654842.7651	623115.6636	735704.4638	678069.7198	652610.9534	604388.6605	540786.3153	381725.1133	392426.561	351996.4337
EPB41L3	Xelaev18031863m	n/a	855719.754	648716.0808	686103.1589	555096.0021	500000.6407	515173.6048	531371.9914	445174.4713	420910.0599	461320.4305
MYADM	Xelaev18037885m	myadm.S	772034.4049	482624.8715	724997.6892	582067.3029	506812.5008	539314.4433	573751.9882	517051.2808	485342.8176	416333.0389
ZYX	Xelaev18036601m	n/a	890661.1859	742856.8054	540994.1201	469496.5866	459139.0901	460044.2442	506587.0736	524558.3601	548556.0974	480656.9448
CDC20	Xelaev18025163m	n/a	572196.4671	528585.1214	769461.7228	712560.455	631192.4968	678581.4105	510050.2698	408199.1508	482421.1455	308901.879
SLC3A2	Xelaev18022243m	slc3a2.L	910189.7537	529500.1727	683341.2354	602709.7931	460065.2988	527753.2987	535900.0546	413550.7875	455021.121	491872.9296
ALB	Xelaev18009507m	alb-like.1.S	675952.7814	674783.0419	680097.7112	549781.3398	529698.341	593797.0799	541886.0689	521294.6643	487370.0787	365872.3682
UGDH	Xelaev18005219m	n/a	827550.9306	805640.0149	549232.9842	552815.1693	482340.1344	526992.9218	494086.7958	467829.4913	479742.9854	448017.3052
COL18A1	Xelaev18044797m	col18a1.L	738820.6984	523472.8907	681220.1717	573454.3593	570820.6859	529531.6636	559350.2428	493261.2147	530045.2522	400895.4653
WSB1	Xelaev18012853m	wsb1.L	570668.2963	566463.2582	658592.1564	656842.1016	700259.6089	636516.7473	679853.9487	540482.8352	301497.8722	310945.9209
SYCP2L	Xelaev18002736m	sycp2l.1	468866.9776	461557.9177	1638257.858	1125503.177	485253.2708	346241.6347	261534.5802	217737.131	271290.9695	255568.2445
CHTOP	Xelaev18040857m	chtop.L	764421.2575	829442.8308	699787.3626	670268.9004	476460.9176	386333.6076	413621.0037	518447.4783	434982.1034	417135.746
TACC3	Xelaev18005027m	n/a	881212.8498	835719.5952	491897.9349	491452.0327	468028.1382	531242.4326	529605.8503	457568.7106	476557.097	482571.3229
FIGLA	Xelaev18018525m	figla.L	783458.8389	554918.3897	612063.3049	586990.5645	601254.4744	569132.1121	572067.9677	443481.1564	459612.3272	430716.0439
RRS1	Xelaev18033771m	rrs1.S	789523.0137	731386.9089	683309.9423	516853.8992	588199.9173	446687.1988	481333.5844	479254.6049	459100.8927	437508.2662
PHF15	Xelaev18016951m	jade2.L	836400.7416	764925.8418	486815.8433	470358.775	600356.4911	510308.7374	500441.9209	495265.7219	499365.745	463594.6469
NOSIP	Xelaev18037778m	nosip.S	988969.8076	490066.3903	323592.8124	556509.412	573347.1849	486131.2993	347052.7571	708746.4365	554604.3227	549495.298
GGA3	Xelaev18046698m	gga3.S	784615.3382	803071.7926	597653.5075	585583.5639	539014.0457	510449.3673	487298.3276	461745.4804	422483.6359	437967.2403
ITPR1	Xelaev18023909m	n/a	720584.5253	624914.9018	683619.7395	679221.1759	590479.8052	515230.0432	503920.5813	458327.7767	427099.7204	403026.6239
Xelaev18000085m.g	Xelaev18000085m	n/a	626883.6679	588770.1215	692974.798	663516.8757	574045.3948	585887.3237	609523.3083	512177.0191	410471.1014	351350.5636
ALAD	Xelaev18041436m	n/a	890761.1001	486410.6899	645113.8035	507322.6945	512623.9709	478465.7935	516107.3846	496224.607	562222.3505	499628.0073
ALDOB	Xelaev18047617m	aldob.S	809651.9635	515654.5172	625145.8583	542403.863	572054.0508	611367.8729	535722.655	457162.3139	485174.2329	455546.1114
RNF2	Xelaev18023492m	rnf2.L	663571.9385	808687.2015	640614.6251	636852.0093	618206.9822	558557.6446	521226.5389	392443.0794	418952.4138	374291.0184
Xelaev18003428m.g	Xelaev18003428m	n/a	709626.6845	673506.3766	614169.1617	506146.843	560983.2392	539967.0842	473072.6921	566283.1702	563289.3099	401222.3473
SQRDL	Xelaev18018244m	sqrdl.L	962209.1693	499166.2431	655438.0565	620329.242	485987.7359	511552.4433	497479.0527	402421.2015	423144.7263	546299.9182
PALM3	Xelaev18019108m	palm3-like.L	908665.7655	531215.165	686367.0996	649794.6823	441907.5777	486312.6938	449977.1052	478163.3639	447832.7328	516057.0536
RPL37A	Xelaev18004455m	rpl37a.1	515558.1551	697528.2236	584935.6873	652141.8815	503061.1038	649700.5752	622844.4606	449497.0024	662554.1601	293240.7974
LIN54	Xelaev18001979m	lin54.1	970696.7121	885983.7372	400617.0249	339193.2428	433581.8076	500962.8664	547380.3825	487816.1538	537387.7691	552490.9556
DCAF8	Xelaev18042819m	dcaf8.S	696901.2821	702134.8664	654446.8181	672031.8487	625733.9222	567402.2166	522345.3693	436546.1138	347781.7921	397501.4605
QSER1	Xelaev18024411m	LOC100036640.S	681891.6148	645358.6752	643977.8349	584589.0281	671850.9155	635615.8645	537203.4262	462017.6165	370342.9801	389228.3037
AHCYL2	Xelaev18020876m	n/a	941976.0528	512005.3475	668123.2607	529636.3249	472567.0803	493050.0082	507343.2059	474074.0252	465218.6457	538704.9676
TDRKH	Xelaev18040875m	tdrkh-like.L	719851.3225	752346.5521	644536.462	656815.017	589618.4162	538737.6363	467295.281	449288.6717	390533.8159	411890.6858
ALB	Xelaev18005835m	alb-like.2.L	731888.2276	505429.6115	527936.0526	681280.5312	836877.1395	506232.35	517862.7075	457421.2752	408354.5108	418808.9871
F13A1	Xelaev18031611m	f13a1.L	816235.9067	632824.4293	649777.8892	540460.679	479878.6382	461016.1781	499611.8429	528201.1001	529902.9998	468218.536
ALB	Xelaev18005834m	alb-like.1.L	656804.2495	584817.5382	651239.0785	615546.2394	567284.5612	571869.635	527835.1388	504498.0932	548283.6404	377062.9433
ATF1	Xelaev18013507m	atf1.L	1008266.814	1019844.734	378363.9905	216298.1999	357138.7403	544627.6129	449920.3203	424345.1956	687792.0524	581178.4102
IMP4	Xelaev18040998m	imp4.S	738873.8404	719848.6566	686273.3293	688385.1117	558100.1159	431040.1402	430938.2568	530299.0301	392391.1192	426500.3194
RPL7L1	Xelaev18026448m	n/a	748161.522	715620.8728	739569.297	658668.0051	598668.1205	488870.4837	458933.2049	415667.2305	356541.4018	431999.621
TKT	Xelaev18002563m	n/a	959148.1215	535857.5451	643773.6259	532136.1504	489761.8518	417724.0163	490452.0256	500842.5868	473685.9459	553867.7369
MOV10L1	Xelaev18017699m	mov10l1.L	802118.8661	628653.1402	609920.0182	599151.9227	557249.6647	484212.7584	503719.5453	496647.1987	463047.843	463521.9811
MTUS1	Xelaev18005325m	LOC101730896.L	785694.7742	736761.3296	612852.1412	555256.802	540159.7227	484246.3597	497540.4826	490641.9198	461696.9078	455432.1045
TFRC	Xelaev18029626m	n/a	687857.3793	623729.2741	658142.6854	611141.2533	647878.4216	571876.3823	557679.3583	438735.9824	420759.389	398794.0702
SERPINC1	Xelaev18023232m	serpinc1.L	741092.404	601618.5445	618233.3209	515376.8256	561456.0777	518989.6101	532808.2555	546866.4192	540806.122	429668.2918
TDRD7	Xelaev18006491m	tdrd7.L	687429.3055	666828.5925	641604.7929	627180.7597	611749.5599	555700.8824	530578.0484	485553.3591	411308.221	399046.7145
RBM28	Xelaev18017924m	Xetrov90008462m.L	768366.6192	714929.8529	595861.7804	630239.4433	606987.006	505909.4494	493178.1473	462149.2881	394031.3415	447173.5054
loc100489013.L	Xelaev18024108m	LOC100489013.L	702476.9562	595036.0244	615130.4607	540148.5162	643036.4486	609552.9329	562418.8387	536086.4069	403868.695	408885.8996
RGN	Xelaev18015571m	n/a	736477.0325	487602.9138	597037.0775	502699.8672	633623.1489	760726.7507	482271.3155	483310.6858	497008.2635	429071.498
FADD	Xelaev18024459m	fadd.S	796589.9479	868050.3221	641834.8256	469639.5466	586751.3569	546763.4273	683027.6288	302715.3516	308353.879	464530.161
DDX31	Xelaev18038400m	Xetrov90019893m.L	787579.0606	648946.6188	635653.3814	573003.6028	584195.4512	499985.91	511768.7358	466878.9192	444557.0891	460280.9279
SPIN1	Xelaev18010186m	LOC101734987.S	727309.19	685129.9412	644226.7245	592699.4946	561791.8972	556662.3974	486472.5069	489149.4393	447550.3181	425328.5964
UPF3B	Xelaev18038888m	upf3b.L	726829.392	416078.249	740806.0416	474258.1869	630482.3383	483724.2079	669788.0537	378733.1498	651026.8014	425118.3924
IFFO2	Xelaev18036412m	iffo2.L	516169.9935	665623.9377	678882.0757	812655.0578	672241.5644	665373.3526	496412.6852	480049.3571	325297.7903	301921.5685
TEP1	Xelaev18007377m	LOC100485265.L	776387.0448	796487.1058	620837.7399	636319.5354	548261.1812	483571.8283	452293.4128	466314.5739	388022.4669	454435.2694
C12ORF45	Xelaev18021286m	c12orf45.S	652780.3267	604049.3738	719048.6868	559649.5032	538215.3194	543843.8314	548604.7674	522719.4302	535896.7465	382467.1512
MTMR7	Xelaev18005321m	mtmr7-like.L	707145.6682	666573.5413	652290.4661	749989.7819	601841.6719	526083.2732	433801.2229	474825.8966	377013.2582	415073.7426
KIAA0101	Xelaev18018083m	kiaa0101.L	736045.3633	777144.6037	581962.75	484046.0948	555673.072	551711.1185	512681.1964	471976.305	525352.6516	434128.4274
CTSD	Xelaev18036072m	Xetrov90019222m.L	686773.5657	568421.2899	559919.0509	570822.6675	651047.0044	612838.3024	453294.5837	628142.7297	461574.6652	405720.8843
CPSF4	Xelaev18046415m	cpsf4l.S	727934.3371	652303.7326	640829.6934	595405.5397	543915.1913	526070.1483	479956.2187	521624.8724	490061.2274	430094.7503
ISYNA1	Xelaev18006472m	n/a	641451.4673	576651.7806	740534.9616	619743.9838	527224.9881	605894.1472	596875.0795	476642.1022	452257.8121	379007.4822
CAST	Xelaev18010809m	cast.S	922988.2203	577079.1723	510518.1084	473995.9005	564260.9501	516670.3064	468075.5277	543394.4384	483476.0007	546137.0292
TRAPPC12	Xelaev18030046m	trappc12.S	727418.1024	719619.157	645565.358	684013.1196	613745.2707	484668.514	501397.0807	410099.641	400032.8694	430598.337
CRIP3	Xelaev18028569m	crip3.S	821515.5307	608330.9072	526265.8071	444146.0763	619537.5167	478259.8749	554797.0036	514072.9272	555500.5104	488890.3554
FAM69A	Xelaev18025388m	fam69a.S	607129.9306	724059.4063	760589.6815	774452.8293	661104.0185	432291.2146	502570.6796	408886.3058	373693.9555	361607.9653
CYB5R2	Xelaev18021944m	cyb5r2.L	776963.4041	833636.0924	647333.4295	493847.688	497689.0709	453234.1834	481712.6067	459683.744	520697.8414	462912.0623
TPM1	Xelaev18020802m	n/a	829211.2033	474474.3802	648453.1532	610647.2524	446309.0591	473101.2975	545892.596	554381.0781	517648.1903	494408.341
HPX	Xelaev18013990m	LOC100495728.L	737948.5023	632514.9123	576266.5602	587368.721	551495.183	566341.7888	556366.6851	434790.3852	537105.0793	440073.7417
ADD1	Xelaev18005054m	Xetrov90000358m.L	868462.5073	460375.8619	680163.5376	595855.0116	451437.2767	443096.8704	563926.1082	522790.0992	489514.2937	519106.5343
RCN1	Xelaev18024404m	n/a	721835.1913	471406.0059	614405.4019	562125.4311	544357.7204	578460.9747	579590.7467	552903.5349	543444.7855	432934.1659
FAM134C	Xelaev18046373m	Xetrov90025170m.S	692781.2642	707374.4631	727544.389	542336.5183	571365.0674	582498.9864	467235.2617	497980.7483	412725.8698	415636.4777
STOM	Xelaev18038363m	stom-like.L	759354.5549	568126.0569	583454.3763	570825.7932	537826.9632	548908.1653	518029.4178	532171.9923	530819.7387	456527.2137
FAF2	Xelaev18017327m	faf2.L	794073.3366	787007.3545	587803.4776	516832.2703	521595.9442	487274.2947	476468.3276	535666.0584	440575.6455	477752.0801
SORBS2	Xelaev18005346m	n/a	783951.5227	519653.4513	674195.4518	570232.5587	523493.6732	509718.2985	491194.5937	554334.8999	495239.9513	472267.2918
RANBP3	Xelaev18006303m	ranbp3.L	824280.3961	845719.6618	598229.3666	503792.3483	471711.171	508860.3817	495242.7683	429432.1243	465997.7918	496635.5843
LTF	Xelaev18029975m	n/a	645304.3937	733536.0984	665368.6355	630534.9566	547539.6213	563116.703	587396.0023	446592.591	423450.9777	389097.1348
EBNA1BP2	Xelaev18023040m	LOC101730438-like.L	757854.4495	699102.1348	602346.1534	666563.5933	555680.2932	523152.3609	485398.7003	457316.0949	412506.6834	458099.5146
HYI	Xelaev18023054m	hyi.L	940719.445	691663.5105	407518.5124	652821.4681	472867.6096	307452.1356	309347.1048	619599.8502	612115.8217	569262.2584
TMEM59	Xelaev18025293m	tmem59.S	701544.332	538610.457	702738.0804	708148.8576	624881.2478	583339.1307	453548.651	371843.0504	487446.2589	424792.7882
BID	Xelaev18019855m	n/a	869826.0306	723481.4025	436729.4243	585306.1405	583665.1832	385219.5862	335719.0599	587789.5273	558833.7891	527141.6191
RPL18	Xelaev18037699m	n/a	818850.7065	681181.1944	486447.1626	504008.6963	508884.5177	548060.3915	521295.0223	558957.5034	498177.2042	498153.2105
NSFL1C	Xelaev18043639m	n/a	729536.8647	630293.4415	709973.7111	587585.9478	565654.3615	536654.15	494116.4366	483779.7502	427618.2982	444077.1205
tha1p.L	Xelaev18002400m	tha1p.1	822602.1184	515866.1435	628168.9213	461132.3405	610488.638	531672.4552	464939.0461	530922.4968	527333.95	501266.039
RPL9	Xelaev18005217m	LOC101733414.L	897475.07	711171.4424	476991.2212	586205.8514	507382.9102	357651.7478	384685.1092	576092.5798	552591.2181	547433.9156
KDM5B	Xelaev18015007m	kdm5b.S	589044.3881	462578.7268	764974.0414	765958.1941	679621.7351	586821.6559	618528.3206	384663.3264	388811.7946	360452.9495
TXN2	Xelaev18025552m	txn2.S	760244.7333	701988.5786	557920.9321	537197.779	554838.3181	523040.1295	444540.5889	508498.3568	558472.1344	465236.2632
ATP1B1	Xelaev18014713m	atp1b1.S	861742.6666	727405.3894	824902.0978	524556.5965	444381.9786	412012.3563	527922.1542	376926.6583	395081.3824	528239.3598
APLP2	Xelaev18035288m	n/a	659065.5859	503827.0315	660579.5925	632010.1518	598459.2502	634644.4884	591661.6901	451633.2502	474476.2105	404368.4665
RRP12	Xelaev18036978m	rrp12.S	750942.4928	731608.9034	625161.6435	611196.3452	573560.3485	453134.2488	441712.7855	453962.5185	505140.6826	463004.9906
DPYSL2	Xelaev18018686m	dpysl2.L	752871.8047	506142.3212	672238.8894	545190.6752	531886.0467	590909.9407	499511.9955	493791.3956	542619.1993	465212.7109
ATF1	Xelaev18015982m	atf1.S	1014977.713	991269.6157	320921.9622	263481.2554	399161.0597	520515.2786	444106.746	501124.0636	579221.4897	628091.4767
SIVA1	Xelaev18041159m	n/a	781417.8876	664919.2693	530237.0512	436692.4518	597750.266	546456.6812	537647.2559	489003.7458	553883.9429	483769.3606
LOC100130015	Xelaev18004719m	LOC100489904-like.1	659207.5328	615865.7898	627106.5219	561037.6178	556817.9615	595543.397	482828.9406	523831.2608	576039.2831	408528.6853
ENDOD1	Xelaev18016318m	endod1.S	682002.5433	549226.0956	606541.6115	550136.4538	453270.3688	595088.8213	491843.9209	647733.0422	600232.9254	423573.8086
loc100495295.L	Xelaev18007719m	LOC100495295.L	741425.2601	703312.207	563913.9243	603924.3267	580642.2293	533160.0793	566467.246	448050.3159	426682.4652	460935.8215
FGA	Xelaev18009209m	fga.S	615387.7325	578167.0066	647130.8016	539977.6032	503762.8091	586842.0359	586825.8038	603480.3597	565008.9657	383982.996
MPHOSPH10	Xelaev18018139m	mphosph10.L	763929.1232	698291.921	675959.034	617091.7542	579683.3026	458338.7139	439026.4619	455225.2028	442184.7799	476866.5787
EHD4	Xelaev18041098m	ehd4.S	848594.7367	569617.0566	612643.5808	616335.496	494338.7665	425807.3692	448567.843	522060.3974	524324.5998	530280.4079
HSPA2	Xelaev18039768m	hspa2.L	833865.7467	522635.4558	615041.5944	641138.5726	470101.7422	496900.7609	499069.8763	528514.9257	470625.7006	521146.2974
TMEM57	Xelaev18012593m	tmem57.L	597236.0973	664749.2052	669118.1475	609663.458	683444.653	612962.9854	550663.2538	495569.9741	363149.8851	373704.3634
TMEM209	Xelaev18020884m	tmem209.S	802651.8708	876105.0686	418787.1405	435515.2859	537960.6784	572475.64	446419.0743	547059.6756	501401.9606	502988.2724
NAMPT	Xelaev18020982m	nampt.S	906317.6035	597506.9317	521137.0193	656103.9389	492158.6417	374255.8676	586970.1349	421947.2649	487546.1682	568995.5492
loc100495756-like.L	Xelaev18006332m	LOC100495756-like.L	739488.0689	653978.5339	662660.7971	567887.8503	534728.0045	518903.2317	532094.5481	517321.7604	424087.3069	464892.7439
IMPA1	Xelaev18033830m	impa1.S	815110.991	506363.986	524712.9358	405824.8484	516866.6895	565783.9134	720942.0366	540191.4488	519057.0937	512877.711
CTSK	Xelaev18040353m	ctsk-like.L	683826.1327	530138.0613	639475.8276	560757.7545	533868.2234	537116.8041	468287.5212	649634.2757	555157.9849	430753.7404
SCLY	Xelaev18027839m	scly.L	700894.0146	637557.423	680020.0925	548271.5137	567581.5898	527648.698	586620.4452	447241.0683	481940.0172	441716.3193
LDHA	Xelaev18021657m	n/a	712251.4482	469284.4962	647983.4147	592164.0105	586810.8035	450416.9585	598882.1922	592222.8904	492249.6127	449036.3412
C2CD2L	Xelaev18035399m	c2cd2l.L	777845.7907	812036.8335	509812.1939	501215.2492	481666.663	534419.8534	495294.0556	530424.8998	501658.7775	490556.7295
ABCA9	Xelaev18043660m	abca8.L	887223.9128	464118.1648	718961.7389	618363.3191	571118.3447	432689.1303	463416.8152	499249.687	368764.2087	560784.0066
DAAM1	Xelaev18039815m	n/a	677870.2141	598693.9258	638435.6391	656575.1379	577555.1374	567489.1796	579034.801	482146.5532	410144.5564	428606.6182
GNL2	Xelaev18012510m	gnl2.L	669913.4501	682246.3178	640944.1064	529889.8225	535452.3091	519911.073	531810.2906	397995.7004	684080.2521	423597.8292
PRCP	Xelaev18014029m	prcp.L	675358.5655	616695.6872	515891.8589	500997.5513	556774.1941	626400.3753	499483.3069	565888.1317	627551.1405	427155.4576
DGCR6	Xelaev18010440m	dgcr6.S	670811.7782	534552.9951	618320.868	674914.0343	631237.3941	552708.0841	493726.2678	518373.6755	475592.1668	425230.2185
PIAS3	Xelaev18040769m	Xetrov90022469m.L	607456.6142	702304.7286	617845.887	664872.9906	583980.827	546415.4236	576259.6078	473678.9879	464958.3349	385374.9452
MSRB2	Xelaev18030782m	n/a	672610.4976	507313.2409	644838.8106	547449.5509	481458.8461	620829.4998	438674.9481	628200.0588	621464.0195	427356.3238
PICALM	Xelaev18042100m	picalm.1.S	818430.3512	617433.4846	532683.821	457506.5984	601353.9299	507552.8732	539651.2906	504633.8589	514866.6857	520957.7938
TTC25	Xelaev18043092m	ttc25.L	620826.8348	650412.5711	553243.6773	597958.8922	620348.5508	577205.601	627514.4137	545758.206	436592.7164	395488.923
ADD3	Xelaev18036605m	add3.S	799532.1911	509186.5591	723266.7694	542748.5317	465657.8561	538678.8766	526812.8844	487555.2341	500106.0166	509387.6201
MAPKAPK2	Xelaev18012196m	n/a	850673.7055	484832.3498	581713.4167	513274.9789	372999.2355	488832.5441	595498.7163	649499.0088	525380.7753	542013.6269
TMEM45B	Xelaev18037341m	tmem45b.S	600155.0612	604954.2653	661010.9441	676851.3733	651257.4361	625200.0273	590255.5797	416481.0055	411508.7435	382622.9061
EPS8	Xelaev18016574m	eps8.L	724345.9077	661148.8436	619270.7406	556529.1191	613858.7052	550004.5276	574095.1842	431371.0749	431666.4591	462682.0353
TMEM39A	Xelaev18014410m	tmem39a.S	615895.7935	704838.7535	618327.5842	666002.6715	657100.1978	538053.0914	440928.9625	467132.6901	504497.5344	393730.8562
POLDIP3	Xelaev18023525m	poldip3.L	694354.4752	655455.8031	663864.8593	663796.8409	634559.3419	519371.4098	491607.7835	422784.1309	420120.6111	444263.4123
STAT5B	Xelaev18045855m	Xetrov90025924m.S	855899.3953	312629.5958	776908.6896	628978.27	580825.8703	548471.9233	304499.9476	609952.982	388526.2755	547695.5417
PI4K2B	Xelaev18005181m	LOC101734185.L	630199.8179	551444.9568	661315.2107	609089.5503	632073.9279	556668.8426	588095.0985	487848.0954	486809.0927	403597.2149
IREB2	Xelaev18017992m	n/a	672624.1709	472354.936	698484.7196	645285.6376	610262.8618	584868.7587	636476.3096	400663.3013	457465.9914	431097.9533
CNBP	Xelaev18002582m	n/a	741070.3358	570753.3045	596481.457	527220.9403	566995.1847	546590.9484	532328.9069	469705.9208	581404.6809	475667.1378
PRDX1	Xelaev18023072m	Xetrov90011688m.L	723570.2863	639049.5098	601567.7583	546492.1876	554969.2263	474403.6399	558719.7343	526690.291	521345.4047	465082.6198
C2ORF44	Xelaev18028119m	c2orf44.L	753569.4477	792979.5912	644632.7495	538717.3573	520138.1719	525665.236	469023.8054	365763.0558	534303.3042	484411.986
TSPAN6	Xelaev18038841m	tspan6.L	685662.1383	547382.0331	449434.0533	386447.3158	625052.3445	539367.6699	576494.308	535704.6404	817533.1045	440896.6993
METTL6	Xelaev18031116m	mettl6.L	604146.2087	646211.1537	524941.4427	686020.3486	588536.6726	552887.6686	666582.8681	534670.8488	434082.1344	389050.2864
EIF2AK4	Xelaev18039911m	eif2ak4.L	856553.6326	675334.1715	507267.5197	486405.2908	514956.1097	477579.015	498279.7287	527418.9293	521395.6047	552146.5291
SNPH	Xelaev18046360m	n/a	681691.1824	642403.2149	662416.2707	617517.0768	530861.2486	591570.3806	560863.7985	421391.2388	474748.4287	439783.5045
SELENBP1	Xelaev18040887m	n/a	631868.2512	503201.3903	630754.8961	595788.2862	566647.3666	516549.1834	600795.2932	621847.9764	521614.5127	408437.8129
DKFZP686J0330	Xelaev18000373m	n/a	713823.7924	633480.9195	624080.1901	556655.7412	565299.1679	529447.8755	496816.6617	527212.5896	499450.526	462349.8481
PRPF3	Xelaev18042736m	prpf3.S	731398.9605	717575.745	579642.8024	540841.576	539225.569	572852.348	518378.7931	481078.2473	473047.1093	473755.6325
GRAMD1C	Xelaev18011282m	n/a	631723.6442	655317.6524	628811.5713	588925.6033	604119.9405	546408.3517	574862.4489	497417.5553	480839.4855	409559.2621
RBM14	Xelaev18022326m	rbm14.L	701007.9243	644884.2979	679946.4808	617388.4671	524404.7784	535715.5845	553221.0755	472922.5086	433903.6857	454735.9556
PPIL2	Xelaev18010536m	ppil2.S	661644.1588	625456.6152	662766.6714	623573.5966	588170.0302	556279.4069	499360.4738	506596.476	454326.5266	429897.6853
NOM1	Xelaev18030680m	nom1.L	673484.1152	713143.9668	675947.2329	733180.7644	596318.3981	411091.8616	508596.4246	420727.8806	438341.83	437873.0932
MARCKS	Xelaev18029256m	marcks.S	972889.1872	558871.0451	296953.8482	294546.4301	539660.245	495577.5886	523490.1379	473669.719	824225.8329	632937.0844
EIF4E	Xelaev18017321m	eif4e-like.1.L	705495.4314	617530.9552	592020.0067	550819.2159	545475.4902	537286.0471	587998.7544	514825.4764	507131.7457	459577.5185
AKAP7	Xelaev18026973m	akap7.L	753930.999	614960.5265	583043.7399	496059.3107	494850.1759	518089.3705	634798.1185	511739.0047	525757.0938	491240.7032
PKP4	Xelaev18044603m	pkp4-like.1.L	659773.0092	722220.4817	545049.8826	563624.1361	539384.9548	596374.3418	670777.2418	540061.9763	377336.6093	430141.2639
DIMT1	Xelaev18008242m	dimt1.L	693564.4734	689366.733	657916.0468	606441.7415	601452.392	524214.5218	520270.1625	460068.4401	412566.3823	452317.0124
HIP1	Xelaev18014618m	hip1.S	692414.6576	634074.7443	572135.3755	489177.3996	548388.7862	563444.621	575021.1545	657912.5213	434461.1024	451729.5776
BARD1	Xelaev18044855m	n/a	663781.3153	694900.8747	734496.2911	706523.0004	521279.6864	512895.0035	486593.3907	403600.5668	455712.045	433525.1822
CNPY2	Xelaev18013350m	cnpy2.L	740629.7047	536985.0394	599093.7579	528734.7469	596687.0854	526784.6784	537076.244	529962.7112	522193.126	484206.8024
KIAA0101	Xelaev18020745m	kiaa0101.S	770357.1261	676736.2631	502895.3222	483051.3353	585374.5336	500013.1186	602342.8453	448925.1702	553607.758	504589.7829
DDX4	Xelaev18002646m	ddx4.1	719871.9282	763989.6159	672616.2495	577785.0713	519343.4334	520637.2682	468692.0294	470081.4875	436226.439	473583.6302
PRKAB1	Xelaev18010445m	prkab1-like.S	701000.453	686408.0102	578041.1849	570818.488	572551.5462	540447.9947	499948.4234	521579.1437	484373.6731	461305.0697
KDM4C	Xelaev18006816m	Xetrov90002192m.L	637125.5112	528606.0151	623272.6807	647965.8734	653948.437	601664.0182	600331.2654	449883.7496	449352.4215	419450.4473
KIAA0020	Xelaev18006841m	kiaa0020.L	678014.8732	614055.1794	657179.5411	527856.3166	514053.1514	568695.8454	502369.3527	540431.472	558188.3921	447642.3384
PYGB	Xelaev18026582m	pygm.L	766476.9485	472623.1067	613330.6013	543456.2691	541610.1235	539848.1002	493140.0736	566647.1779	548428.7668	506098.7199
GEMIN6	Xelaev18028918m	gemin6.S	667387.903	530371.3907	689221.2547	577340.8668	574208.6906	529438.7488	606190.6749	558184.5539	433076.495	440879.3285
MAPRE3	Xelaev18030301m	n/a	744508.5178	529348.0115	580329.8583	561397.8787	585957.027	522304.1554	500443.5967	579789.4641	500760.6324	491851.3989
PAIP1	Xelaev18010985m	paip1.S	689144.2766	731424.9653	654763.7082	599724.7931	560213.1855	560806.5541	517575.0593	438067.2946	420052.3643	455278.403
MGAM	Xelaev18027628m	mgam.L	636309.4163	654961.458	635996.3265	555379.0762	514147.8913	527851.5251	541994.3428	546964.8169	577949.6927	420503.2928
PELP1	Xelaev18019141m	n/a	728450.9528	811985.5231	564521.9403	543436.6083	496422.3451	531560.4591	470620.9053	471921.9419	530021.8181	481409.8738
NRF1	Xelaev18020877m	nrf1-like.S	743833.1955	605370.0625	607795.0762	444612.5047	590019.2119	534989.7305	595972.168	502102.2064	502962.8597	491706.0239
UGCG	Xelaev18006509m	ugcg.L	597339.6252	589109.6018	754411.5309	607010.9132	618906.3224	613615.4972	603287.2897	383581.4797	456661.5366	395224.8106
DPP4	Xelaev18047133m	dpp4.S	749306.5757	575680.8129	668443.7642	580186.4443	514198.0501	522490.4088	487756.6258	490886.6439	517460.3693	496360.1785
SSSCA1	Xelaev18024166m	sssca1.S	682344.0259	575973.7102	587965.3717	503107.3765	593007.0068	606483.2556	543374.1764	468504.5965	599380.8554	452628.4718
VPS36	Xelaev18013675m	vps36.L	719353.3475	643077.5976	554462.9699	514894.3776	555077.2997	546549.1571	515807.5048	542478.1861	544528.2598	477843.8639
ANXA5	Xelaev18009327m	anxa5.S	859773.986	556509.869	382010.9617	554111.2707	604585.4976	398976.0423	349742.7547	610805.6297	687997.7369	571443.2165
COX4I2	Xelaev18043659m	n/a	782110.7404	535533.7054	639767.8348	560423.7986	488648.7433	490537.9694	498155.4577	605618.653	475918.8829	520068.2395
SMTNL2	Xelaev18011945m	LOC100494968.L	894533.0701	453212.8574	630612.1604	566243.1759	444889.802	457371.5679	494193.3122	562111.3777	491950.6195	595008.6273
LYN	Xelaev18032028m	n/a	666057.4516	571983.5984	629283.6492	564238.1396	563190.6041	621975.1758	584110.893	472298.2709	502275.7815	443119.2808
EPPK1	Xelaev18034139m	n/a	808438.592	597252.9679	540022.8857	592658.5949	511320.0986	485744.4857	457337.7085	603410.6667	466664.5006	538121.6944
TACC1	Xelaev18018865m	tacc1-like.L	660877.7065	647251.4058	616799.8337	610689.9188	599036.6775	553542.5469	566528.6084	512329.9815	410981.8319	441094.0811
SFRP1	Xelaev18018658m	sfrp1.L	681174.0771	555653.0565	610290.8213	566214.0802	553222.1894	591946.4654	599019.0585	517697.8475	486038.0561	454701.9427
TBC1D15	Xelaev18017561m	tbc1d15.L	659277.1768	675720.5479	647733.9953	614560.7562	576212.7543	523924.1147	540120.5129	475869.9926	462873.7607	440683.4799
EXD1	Xelaev18040081m	n/a	645305.9768	616196.4209	653991.4949	692944.9214	664426.131	539242.9879	547179.1231	474667.3228	345862.1023	431568.2288
PDLIM5	Xelaev18009452m	pdlim5.S	919395.6249	812653.1696	331104.0073	345813.5816	488732.2528	545635.9206	507737.2161	476665.234	604102.2324	614929.3371
PRPF19	Xelaev18037238m	prpf19.S	670659.5717	521244.619	679554.1439	428928.4492	596189.4779	672653.3499	545315.4669	469691.5332	578676.7228	448593.4717
TFDP2	Xelaev18027924m	tfdp2.L	639347.5002	721951.846	588437.532	632150.5892	600427.4355	586386.6614	524915.6647	499582.7568	404193.2612	428387.5364
ERP29	Xelaev18010670m	erp29.S	717336.9971	535505.5298	610666.3436	562865.2369	540393.0828	509913.1073	461951.6737	545140.8699	625816.408	480793.409
EEF1A1	Xelaev18002122m	n/a	751971.0288	555495.0794	606189.5444	530711.6894	591408.9016	499767.4482	488585.8559	546874.4297	521559.1088	504739.2283
SLC9A7	Xelaev18015568m	slc9a7.S	636503.2878	531889.5937	488562.0912	500152.0995	594482.0613	585408.5353	533083.2785	649413.0732	652293.2918	427250.7023
WFS1	Xelaev18005098m	wfs1.L	705363.9667	572267.2073	510115.0075	464678.2786	572512.2446	561430.2435	533421.9804	495745.0269	717419.2798	474602.549
SLC23A2	Xelaev18018560m	slc23a2.L	610579.6092	558210.1047	602452.0615	599887.4552	619319.3764	601910.0203	599564.1881	491903.5084	518484.5693	410902.0485
CHURC1	Xelaev18041058m	churc1.S	731823.624	561913.0745	444391.1387	473320.7679	604321.5619	663604.6028	386184.1871	586554.0377	654256.601	492573.7093
AADACL4	Xelaev18037555m	aadacl4.S	716542.4935	533796.6547	585909.9542	501504.7742	609787.09	485133.0032	530743.0488	471177.9861	679051.5703	482528.152
COMMD3	Xelaev18030791m	n/a	651814.6243	606541.0509	577718.477	589204.2652	616045.2794	421019.2264	643972.4531	537480.2008	526113.1353	439420.0384
FAM135A	Xelaev18027390m	n/a	687475.9352	505975.7246	497716.3182	712791.8136	630135.3439	576956.8193	507650.5214	510528.9583	505101.1174	463823.0384
EIF4ENIF1	Xelaev18010480m	n/a	873502.8876	685724.5096	430982.309	423368.059	500542.2392	585474.1384	531717.1772	513855.9283	500459.0953	589492.8273
APBB1	Xelaev18013992m	n/a	668585.6603	697010.6677	601417.8558	573696.6938	559218.7806	560657.3633	536069.2527	529356.7541	443859.3873	452982.7113
APCDD1	Xelaev18031847m	n/a	640050.0924	601032.2211	628350.0705	629288.4078	618472.2539	579264.8054	509447.354	438533.3205	530051.276	433717.5969
GTF3C6	Xelaev18022491m	gtf3c6.L	754164.3905	475975.5443	611139.8909	563717.0094	535472.9035	546403.321	617829.0037	500989.4799	491682.9106	511345.1493
COBLL1	Xelaev18044634m	cobll1.L	760244.9613	708806.5357	558963.0084	509393.8201	508941.7823	526170.2579	487045.217	492233.1718	553014.5189	515806.0912
FAM113A	Xelaev18004896m	LOC100487404-like.L	688382.2542	653262.9181	643874.479	627419.6754	575134.7304	517234.2211	517329.3208	518947.2283	403799.3459	467199.6928
SECISBP2L	Xelaev18020613m	secisbp2l.S	732414.9855	696862.9816	533104.8214	579332.738	548764.9109	516242.4208	525876.6805	473474.9214	518224.5083	497410.361
YWHAB	Xelaev18043238m	ywhab.L	652835.4824	545280.3863	730031.2743	541922.4054	562026.8263	542853.137	591914.5106	507902.6331	488870.7393	443982.9677
HINT1	Xelaev18007933m	hint1.L	681611.9674	512352.5156	620162.1121	494955.2724	548848.0493	494122.9892	665133.6322	570759.9676	556568.5967	463709.2229
PMEL	Xelaev18013378m	pmel-like.L	630906.6507	579046.0479	595282.2654	691994.7869	610073.3355	595574.7871	659800.7791	388411.2477	444179.0642	430758.7816
MAEL	Xelaev18011331m	mael.L	641141.8865	578495.2931	634054.2089	545250.3723	618139.3039	573423.5419	594123.4433	479551.7346	511531.9014	438732.6546
CFB	Xelaev18039176m	n/a	712368.0373	648607.7447	560961.561	532993.802	563405.1145	560179.3872	503109.0917	512539.6433	533501.3148	487482.0879
GAB1	Xelaev18009264m	n/a	643439.6214	539651.1267	654171.9597	621202.8922	620317.7259	551352.2923	493935.2721	546359.0895	484382.6659	440314.2141
FCF1	Xelaev18039446m	fcf1.L	787663.7185	609072.4843	523288.0472	517394.0379	576259.4282	463118.6849	520808.8685	524688.4042	545903.7555	539049.3558
ARPP19	Xelaev18018198m	arpp19.L	757182.6156	571932.5264	552523.0112	477299.796	594780.0504	487126.1938	586767.4143	599843.7083	464407.6178	518255.1865
TOM1L2	Xelaev18045574m	tom1l2-like.L	692776.0348	596821.8461	584258.2666	536287.3785	556926.905	506475.4213	616468.7489	514510.9287	536828.7603	474616.2802
FUNDC1	Xelaev18012420m	fundc1.L	661884.4288	475438.0783	520362.9556	590800.166	547011.6364	554427.7477	571666.843	612664.6511	608440.9841	454077.5109
CS	Xelaev18015853m	cs.S	777745.456	533836.0654	366421.9028	706763.2531	668694.5768	475601.6105	319835.7603	651221.8198	538788.6032	534271.2609
RNF7	Xelaev18027920m	rnf7.L	656100.1883	562542.7767	596763.071	491396.6274	644719.1485	496085.7154	618940.4204	466135.9301	624846.7736	450777.2542
SRP19	Xelaev18010774m	srp19.S	650475.9942	591553.0692	652440.9839	487163.924	629501.6442	491023.0679	636023.0844	438909.4119	589709.8933	446924.7906
TSR3	Xelaev18045259m	tsr3.L	688795.2078	558509.2514	567167.8614	485915.6218	540816.1492	660146.347	618663.1509	483144.6388	548272.2847	474670.3556
TPRN	Xelaev18038159m	LOC101731408.L	617372.5759	727459.1017	595251.4803	698480.0527	596682.9167	505467.0052	527230.3747	510841.5796	413716.7822	425855.0994
ALAS1	Xelaev18025826m	alas1.S	662618.6481	708257.5208	651031.2297	639008.957	515789.4268	591611.2808	476505.4472	502602.2899	416327.7887	457206.0788
VNN1	Xelaev18000104m	n/a	593850.9353	588227.5563	671610.546	550978.6117	542635.7468	545521.469	627341.6767	498418.5305	585692.9102	409850.2417
WBP11	Xelaev18023875m	wbp11.L	742973.4605	594757.4653	610830.1225	514864.3556	501055.159	581571.9196	637170.9477	485042.4473	447187.9963	514071.2171
FRMD8	Xelaev18022169m	frmd8.L	617239.4679	614738.3928	594325.385	648139.1768	622649.9282	553443.5523	606779.1711	465159.116	468664.8554	427102.5122
ZFAND2B	Xelaev18044468m	LOC100487091-like.L	675856.5714	616761.395	543485.0688	510533.2947	530145.5279	604413.1977	564713.638	550501.625	556146.2735	467729.7046
EIF4E3	Xelaev18024092m	eif4e3.L	586696.3645	602508.8449	734154.7309	525022.7994	584716.8055	594512.3987	512463.894	533749.7468	525752.182	406279.5734
CDR2	Xelaev18047628m	cdr2.S	635057.8193	618702.8059	556485.2597	620472.0273	707385.7729	655836.4636	506207.5771	434350.8984	442661.2364	440299.731
PFN2	Xelaev18027713m	n/a	787311.5754	520654.3863	595221.3144	573553.0299	494076.9721	533202.2222	578377.456	478867.2713	503726.8275	546338.1262
UBXN6	Xelaev18006107m	ubxn6.L	685055.4808	554031.4091	579619.4215	575936.8421	581314.721	517667.4752	580733.8292	561182.2166	495807.3063	475430.015
ANKHD1	Xelaev18021525m	ankhd1.S	742207.7533	689104.6691	557615.2024	576521.1218	514945.3162	520868.633	537888.5228	494017.3092	475367.0429	515205.2819
PHF5A	Xelaev18025668m	phf5a.S	660595.3896	471592.1617	559197.9877	430002.0263	633436.045	575018.1763	634094.9631	531122.6087	651626.0198	458831.6056
KIDINS220	Xelaev18028023m	kidins220.L	564993.7438	700415.8043	702503.3488	584873.5357	625041.016	682028.7532	545398.156	411508.1356	421491.0379	393107.0916
TMED8	Xelaev18039482m	LOC100145041.L	645510.1514	678962.3887	602309.3558	578829.6856	583716.9529	535660.0896	518875.7321	534764.1709	486809.2932	449416.896
VSNL1	Xelaev18028080m	vsnl1.L	757617.8172	563618.486	641090.3171	588728.0914	478873.424	496166.8656	537965.2068	467414.1433	547687.5297	527528.8861
METAP2	Xelaev18017489m	metap2.L	734534.247	684397.7005	506015.071	582038.3932	557658.1531	487527.02	471791.4383	593377.4412	481038.388	511853.2392
WFS1	Xelaev18008917m	wfs1.S	685529.4574	636688.2365	624194.874	577736.4152	517465.3363	590716.616	517972.957	539575.3039	449747.7527	477900.3604
LBH	Xelaev18026319m	lbh.L	742797.4761	832647.3491	527423.2964	491172.5252	550030.6016	536346.955	466442.1999	462758.3208	507042.6699	517925.2692
APBA2	Xelaev18018141m	apba2-like.L	659791.3372	680218.602	690487.8801	612222.3619	547713.9968	568424.5615	519480.0706	492064.2033	389601.316	460347.1815
FAM63B	Xelaev18020678m	fam63b.S	646764.9337	526213.1905	651644.8793	481856.7166	580571.0459	498771.4001	574192.4673	537972.4237	648215.2272	451360.2788
PTPN4	Xelaev18044390m	n/a	654987.067	586155.2004	639578.0276	582108.1042	679393.3446	514105.3706	549860.3696	459740.9595	482712.6321	457202.2143
IMP3	Xelaev18025593m	imp3.S	742810.8637	690205.5434	663050.2846	571979.7197	527883.7469	488190.1502	427561.2828	507332.1416	469303.7791	519035.3104
SIRT5	Xelaev18002749m	sirt5.1	683176.9785	611905.7372	581949.6484	558336.4612	571360.9752	489273.2699	495689.2442	566115.6427	565575.5017	477370.835
CHMP6	Xelaev18046438m	chmp6.S	669475.4343	644103.5102	670076.5223	545571.6224	535807.2384	546736.9983	523114.0583	505699.7787	504758.5627	468535.7023
ITGAV	Xelaev18045044m	itgav.L	701641.4123	550269.1318	504678.559	617553.911	596312.2774	449286.5869	528925.542	648952.5656	504570.8999	491603.8809
AAAS	Xelaev18013592m	aaas.L	639118.3476	637713.9432	669105.2534	588493.2483	565247.3652	550425.0302	513316.6329	521471.0414	477305.8202	448215.7635
LASP1	Xelaev18045947m	lasp1.S	797286.5204	480501.6876	577616.5932	462189.3429	598938.1838	465316.61	535191.7752	526668.031	589834.9116	559903.1084
TFPI2	Xelaev18030868m	n/a	770899.1877	543737.9579	589120.238	564837.8076	583334.0723	509330.9262	516864.7579	496228.7611	486709.6855	542172.595
loc101731749.S	Xelaev18024962m	LOC101731749.S	666027.3155	584821.8772	577746.4507	505648.6636	619086.7817	635933.0218	488668.8223	528316.5965	534928.0566	468485.2144
BTN2A2	Xelaev18032613m	LOC100486763.S	692516.2538	530792.6455	804989.072	646994.8421	522228.6403	538693.5736	509141.5277	425908.6041	441893.1262	487124.3189
ANO6	Xelaev18017593m	ano6.L	752919.6407	465735.5678	811061.897	648907.4295	491409.2489	498276.2916	478006.6879	483655.1661	428069.6264	529613.8093
SERPINA3	Xelaev18039574m	serpina3.L	631206.6199	632130.8654	610039.7218	559261.0352	564112.8175	561416.7906	539562.2636	549446.5977	521612.122	444074.7482
NPM1	Xelaev18020022m	n/a	716333.2998	682646.9962	631020.4981	511889.5989	505659.9893	519457.0495	538826.4598	533601.2374	477373.1165	504013.6963
BAP1	Xelaev18023866m	n/a	634521.4975	619287.037	615373.6493	686463.6466	562042.4303	427421.0095	546632.1299	541381.4547	520437.7705	446654.93
RPS14	Xelaev18016915m	n/a	705103.0039	554402.1443	771108.3148	509814.2563	502332.9135	537168.0346	608111.6079	473871.5359	456226.7666	496558.6476
HSPA5	Xelaev18041802m	hspa5.S	692626.6678	596042.4592	629846.0907	520584.7553	523325.4727	547101.46	539271.9012	590065.2602	483688.93	487811.6663
TMED4	Xelaev18018636m	tmed4.L	731189.0787	589850.0602	635743.9132	492913.826	547821.4653	551982.6698	543332.0142	484242.7626	521525.2136	515148.4656
RPE	Xelaev18047329m	rpe.S	636398.1792	588262.9971	659785.5007	498457.1592	514659.7131	639697.2763	552415.2416	547272.7687	530773.2864	448891.8347
PDE10A	Xelaev18029077m	pde10a.S	701038.1043	606414.2063	652422.9312	551236.6419	555917.655	536165.1055	527595.0723	464750.3696	520851.3721	494692.2872
ZBTB48	Xelaev18037608m	zbtb48.S	656833.3168	690404.2349	548981.8019	558772.7117	561822.1184	558415.7769	482939.6557	545759.3825	547150.3974	463652.283
SFXN3	Xelaev18034650m	sfxn3.L	738422.1921	573150.1401	613229.9799	588103.385	529050.1175	476403.6339	512450.3499	509806.1046	539172.6454	521568.8948
GLRX3	Xelaev18036863m	glrx3.S	642896.1248	494285.5917	693336.0405	545859.0656	594491.7129	484700.97	597062.8873	491174.199	597968.6389	454133.7493
PNO1	Xelaev18026482m	pno1.L	652708.6636	717218.5061	585416.222	686100.3762	579437.6861	590483.7594	485070.1213	465402.0511	400301.2362	461171.0273
RBM34	Xelaev18043190m	rbm34.L	664868.0815	663641.0173	625748.1326	601438.6636	572950.1339	557236.4391	512977.4195	475910.9184	472041.0118	469824.5128
SDCBP	Xelaev18033740m	n/a	627555.8227	549493.0001	632633.778	524291.6393	600885.1675	576422.4938	581797.175	527845.17	544166.839	443490.718
NUCB2	Xelaev18024636m	n/a	673723.682	514595.5589	609598.6574	502337.0721	532495.2152	510448.1594	641133.4531	541493.3375	605028.8383	476844.2451
RTP3	Xelaev18029621m	n/a	640463.0421	613468.4209	621704.0079	676153.1896	609656.7022	579030.6029	551530.0732	433844.9206	436724.0288	453819.9461
LAMP2	Xelaev18038715m	lamp2.L	661533.5154	496595.1479	612341.9046	490594.6333	609592.96	504482.2592	590887.7992	487027.6636	675880.1025	469037.3532
CERS2	Xelaev18042717m	cers2.S	697769.5334	608138.9253	515453.982	537255.5311	617266.1692	608802.3874	560819.9391	437337.1049	544489.3881	494733.0615
ITGB5	Xelaev18044357m	n/a	765998.3403	495879.3612	637844.4215	565873.8243	485109.4194	495254.4801	497354.4165	562270.3148	544044.0336	543147.7964
C19ORF52	Xelaev18004430m	n/a	600230.1105	562895.1022	626310.5969	571107.4671	635627.3564	549131.2742	481836.3435	537521.0658	603070.646	425956.1286
UTP14A	Xelaev18038898m	utp14a.L	749367.5973	578264.0156	647685.7159	621770.3485	577410.0489	530263.6306	436899.9469	539393.48	386089.1237	531888.3683
PARP9	Xelaev18044335m	parp9.L	630873.7122	443809.5214	547821.2984	573177.5987	596530.9072	588895.9021	563139.0201	544650.7814	657008.1726	448120.9813
GTF2F1	Xelaev18019102m	gtf2f1.L	675216.706	679853.4964	616328.2423	593044.0996	557797.3284	570690.217	501826.2737	477816.8404	467171.2238	479660.3213
RIOK2	Xelaev18008050m	riok2.L	733025.64	596198.6807	523474.104	541128.6589	659484.8502	615390.3141	434092.0225	409298.2549	574920.3782	521110.9105
PFKM	Xelaev18013512m	LOC101733741.L	664485.9136	520696.8577	671096.0043	495078.0072	570801.152	511829.8718	521314.2898	561636.6558	603603.8055	472643.5975
NIT2	Xelaev18014221m	nit2.S	706885.9612	599449.0418	567676.4271	585968.2749	533220.6564	560025.2796	573053.7368	512414.1403	476878.3249	502856.5613
ZNRD1	Xelaev18017921m	znrd1-like.L	582556.7498	601925.3582	674222.9298	603380.9243	588758.2143	652248.2935	557053.7115	499278.849	443904.1854	414700.1531
REXO4	Xelaev18038291m	rexo4.L	674503.6827	619688.3252	550961.9581	545230.4911	687721.9263	491999.6367	528299.3318	535666.8263	491360.3941	480411.2988
ACOT12	Xelaev18008111m	acot12.L	599257.3531	581857.001	635384.7059	574529.0089	578307.7343	590283.6084	531439.0445	561499.3429	526632.2317	427171.9878
KIF20B	Xelaev18037026m	kif20b-like.S	616659.8414	542799.0898	645067.0321	558842.2068	596914.44	566194.494	565585.6293	531788.2712	540925.2032	439654.9487
Xelaev18000001m.g	Xelaev18000001m	n/a	614523.8705	654781.5407	628661.6629	558571.5749	578041.5184	616228.1295	500903.2352	528709.6432	497129.5606	438241.3543
CCBL1	Xelaev18002809m	n/a	817730.6354	491262.7122	657342.9586	559416.1094	530926.8959	474554.5652	496656.724	483837.3044	499233.4599	583359.9188
CAMK2G	Xelaev18034897m	n/a	715614.3632	772804.8888	552609.7363	541347.7839	503255.2097	578941.4655	456507.8491	538427.3886	458230.9624	510714.7351
HCG_1990170	Xelaev18027997m	sh3yl1.L	675729.0066	638353.9114	539601.1003	582952.8769	513787.1596	638873.0146	546470.2387	470913.5885	537194.6335	482273.1888
NDUFS1	Xelaev18047373m	ndufs1.S	586138.0601	642095.0111	651832.7561	589231.7735	500809.1547	572465.665	555867.7552	571792.1313	526085.0614	418459.7363
NSFL1C	Xelaev18046357m	n/a	666063.5417	554197.4996	709412.6832	472089.4464	577584.4225	498151.7594	607007.8164	478255.9798	569183.4365	475675.1756
FAM162A	Xelaev18011284m	n/a	716897.5962	561384.2428	560910.9595	608017.1094	600195.3712	385051.2485	581994.8795	528879.1197	542602.138	512037.8516
PLTP	Xelaev18043873m	pltp.L	631768.2548	577130.0333	496431.864	532202.4388	604577.9749	589727.0546	581706.3571	571193.5623	577012.2434	451479.9373
ZFYVE19	Xelaev18040072m	zfyve19.L	725134.138	601932.9772	556088.6778	452965.3416	558958.6786	606246.0715	529578.547	501863.5651	567138.6755	518206.55
PDCD11	Xelaev18003918m	n/a	711414.4364	548537.2298	631923.8586	640757.6897	615900.1994	516565.9478	520600.1765	463480.1345	444746.7579	508494.6679
MZT1	Xelaev18015724m	mzt1.S	874674.8944	513770.538	397548.5417	499426.957	524430.3614	555767.0779	508590.8249	565400.9238	543801.8178	625229.2219
CD3EAP	Xelaev18039070m	cd3eap-like.L	654827.725	606263.4622	655836.4358	604503.7487	582112.2143	533022.0132	557352.2502	466875.1281	482896.2523	468344.5201
TOX4	Xelaev18007306m	tox4.L	636752.7749	575434.8586	616039.2042	614967.2091	598375.6397	575358.3444	564304.4035	514265.4582	460329.8055	455596.7474
PASK	Xelaev18027824m	n/a	736650.6105	784717.7392	452728.8751	429671.7944	527514.7853	552404.3775	574176.4851	520488.4099	536697.8464	527207.5463
KIAA0020	Xelaev18003804m	kiaa0020.1	687958.3252	541618.7113	610829.3976	524886.1617	566599.2761	554887.7264	523271.5332	527543.7165	572442.4458	492452.6489
CCDC25	Xelaev18028379m	n/a	716387.4242	535446.0073	570950.6717	452386.2033	541053.2973	621479.671	643266.8459	499321.546	531484.7499	512846.0969
DND1	Xelaev18017004m	dnd1.L	914335.8377	486498.8198	433794.0315	420077.862	453164.1335	512595.342	546681.4808	525407.2832	660944.6774	654568.702
BCS1L	Xelaev18044514m	n/a	613959.8096	663276.7719	766151.3725	547338.6385	485028.5346	604581.6931	579180.0185	476303.4994	450686.0589	439905.836
GNG12	Xelaev18022962m	gng12.L	698384.223	516286.9558	637176.132	584089.3226	619098.9781	494222.0676	560741.8571	513803.6139	474713.8967	500771.1578
MEIG1	Xelaev18020942m	meig1.S	572190.5165	623557.7689	672834.4627	575040.3154	607920.5175	598603.824	581992.0127	508885.4177	465833.8689	410864.1703
UCHL3	Xelaev18015712m	uchl3.S	672045.4796	629161.5382	594842.307	517779.1083	500027.9337	626345.8695	536071.0188	521737.3836	540749.4706	482783.7782
EIF4ENIF1	Xelaev18007581m	n/a	735949.5365	657104.413	480115.3495	550332.2342	549931.6091	557880.5753	535750.6502	505169.3807	521294.6679	529202.5988
DAD1	Xelaev18007211m	dad1.L	710886.1787	617020.0738	515872.076	571765.9234	485162.3986	524922.1226	504303.8127	652410.8284	514089.6026	511413.6105
YIPF4	Xelaev18001838m	n/a	639781.8963	639592.9299	611971.0632	581141.5371	544670.2385	533915.2552	474163.2364	515307.5818	603581.8615	460349.7393
TMED2	Xelaev18007777m	n/a	609914.8624	625506.2118	658977.3175	578848.5677	512586.8488	596673.3106	556273.5966	548391.3519	490695.192	439107.8589
UBOX5	Xelaev18008801m	ubox5.S	639258.0449	613860.8224	616107.9827	604964.0083	603952.9666	578302.3096	556221.5588	461676.6931	481598.7692	460389.9052
DLGAP5	Xelaev18039848m	dlgap5.L	665600.8081	668443.3558	548756.6825	560469.782	564450.5113	555755.7551	534666.9664	534413.6176	506994.1201	479624.3537
RAB9A	Xelaev18015456m	n/a	615803.6097	639564.0925	581450.0078	655198.7802	525129.2854	496787.6408	569127.0214	592198.1093	491904.7641	443797.9165
RPS6KA1	Xelaev18015064m	rps6ka1.S	692959.8299	715893.3447	567559.836	555306.2899	553609.5396	538321.3758	479221.2592	486193.765	529680.2684	500316.4144
TMEM256	Xelaev18019584m	LOC100145747.L	649246.3172	735744.4073	625719.104	629111.0216	603322.9065	378652.0887	617388.938	476011.2159	436772.4042	468931.9402
BRCA1	Xelaev18043845m	brca1.L	645865.966	634845.0766	689125.5265	712450.6021	562219.4243	526310.9711	498898.6416	409171.7072	462796.119	467305.8455
SUMO2	Xelaev18044053m	sumo2.L	638888.4081	412902.8825	727437.5381	484526.3121	626651.6745	424276.8051	740031.6994	437505.8254	642699.9932	462336.4878
PSAP	Xelaev18037174m	psap.S	680307.8136	475280.0367	630646.6986	515592.1292	620300.2399	643940.6934	551363.5172	482606.0521	513843.3403	492316.8903
DHX57	Xelaev18026651m	dhx57.L	630839.394	613304.402	646195.4949	583326.4209	631588.8382	593448.2215	542663.5858	456783.4157	460863.8121	456523.1901
PKP4	Xelaev18047119m	pkp4-like.1.S	673623.0587	602131.4375	629625.9545	573251.3874	551828.3338	602510.926	528728.8015	470600.5976	496175.4125	487519.7558
BHMT	Xelaev18008195m	bhmt.L	683664.8732	597721.9905	550937.0552	516969.0521	548871.5764	559860.2704	504094.9003	632267.6605	517425.1924	494979.0381
RNF13	Xelaev18029806m	rnf13.S	742185.5845	471994.4203	487451.9019	485227.375	647804.4331	623532.8733	449693.111	566349.3227	582229.1417	537448.6887
SPTY2D1	Xelaev18024666m	spty2d1.S	613101.0486	615671.7367	707272.2061	603986.6602	555147.1094	588664.9717	473968.0651	548996.6679	454488.0746	444079.9004
E2F4	Xelaev18024972m	e2f4.S	632243.2021	662145.5281	622152.7651	571647.5411	554035.817	576557.7517	556096.7175	497221.9547	491463.7402	457993.653
CBY1	Xelaev18025661m	cby1.S	696388.7397	599529.4524	634933.5043	572665.0533	538010.7441	522786.3777	526018.0583	504701.6783	509094.4258	504636.5827
CYP2C8	Xelaev18042541m	cyp2c18.S	653963.1264	569533.8557	614934.8967	611851.2719	551383.7508	514840.7659	515617.1923	588847.474	504162.4309	474346.31
TUBB2B	Xelaev18019127m	tubb4a.L	806833.7867	581041.1878	438615.517	575104.8419	669015.2129	430956.7021	262598.2236	639560.0865	581284.4296	585290.2252
TRIM62	Xelaev18015183m	n/a	659739.9534	546506.6398	605581.3636	613214.6872	609393.2575	604485.5728	538850.9706	441580.6611	511676.9472	478712.5879
RABAC1	Xelaev18035956m	rabac1.L	654520.887	578533.6804	680083.3544	614912.3471	538729.7274	566906.6361	546038.8538	494550.9357	461303.4033	475087.9716
SPAG1	Xelaev18033881m	spag1.S	620106.0851	619417.6005	557403.6972	628800.0128	697642.9745	553131.1908	532262.0685	461715.799	489327.3408	450556.8146
YBX2	Xelaev18001084m	n/a	651740.4727	648516.8439	613607.7679	617802.9274	573919.9728	561941.2621	555100.2969	478326.376	445531.3855	473652.941
PGD	Xelaev18035181m	pgd.L	643514.3217	542365.1652	625654.0218	580185.0262	522412.6033	534167.5258	589163.2246	559406.7772	541760.0234	467691.071
SVIL	Xelaev18032879m	svil.S	651752.608	650547.8361	581467.9434	606278.7717	566015.107	555345.1892	560446.5881	518493.2057	455717.7485	473832.4201
DHX30	Xelaev18032735m	Xetrov90015539m.S	641660.0787	637867.9811	587726.3836	592880.5966	609501.9609	562521.7154	544885.3234	489319.0515	483557.2604	466496.5887
loc100491517-like.S	Xelaev18014444m	LOC100491517-like.S	404081.1189	482921.1564	790699.8261	766713.947	733239.6721	723922.1523	635682.475	458488.5827	320023.1354	293796.35
HMGB2	Xelaev18009158m	n/a	711406.9808	384509.7906	601035.944	408891.2312	676814.5244	404863.0557	640730.7568	501726.0642	735409.9858	517329.7663
IGH@	Xelaev18007116m	n/a	648082.454	552824.5568	678029.125	635137.6008	486848.1504	485534.7859	535351.2879	558104.3037	545908.7751	471391.1782
DAXX	Xelaev18039132m	daxx.L	695343.659	741086.2909	502101.374	465574.6549	528858.0496	548486.4775	521281.1381	563633.1958	554967.533	505970.168
PRKACA	Xelaev18018940m	n/a	677545.4911	514049.1101	644999.4802	572834.3924	563535.3768	460150.8313	468757.2718	564842.9618	622578.1722	493332.4344
ZNF9	Xelaev18001836m	n/a	674987.6282	610086.5186	569376.1146	542888.7059	520771.9506	591467.9155	578609.1026	502536.6862	539130.2302	491800.164
PNP	Xelaev18010299m	pnp.S	819991.2484	396991.5572	715257.4815	488971.8103	507652.554	489324.6754	484474.3663	496185.543	585430.1024	597929.5202
COX5B	Xelaev18020302m	n/a	648304.7236	560033.2071	604832.3144	463777.0215	532438.158	739575.9049	564192.5848	395643.8841	644831.2152	472807.221
STARD3	Xelaev18043168m	stard3.L	601620.8051	632514.0709	586293.8059	550215.5628	602885.3859	602540.6992	567663.9636	534633.9178	501841.9253	438878.7703
EPS8	Xelaev18019684m	eps8.S	641336.9122	675162.3698	581272.5663	620667.6427	610997.4387	574009.4169	559847.4908	474156.1932	418988.225	468256.7423
RAB8B	Xelaev18018005m	n/a	666418.4571	618877.9145	576472.7198	572243.9595	571227.2081	543982.4491	542138.5491	516481.9631	518381.0467	486943.9999
FAF1	Xelaev18025263m	faf1.S	676696.6088	553981.4973	684280.5911	581007.8196	546725.3523	561846.9771	510541.247	492933.3075	501439.4621	494492.7625
API5	Xelaev18024539m	api5.S	623915.3526	568197.8526	637954.842	614638.6681	574029.1927	530252.6238	550602.8178	504143.4937	544339.0281	455923.1228
DNASE2	Xelaev18019072m	dnase2.L	635346.2247	505375.0784	648376.9927	564406.1319	543510.0251	530572.0323	502390.393	590794.4281	604521.3142	464283.194
NPAT	Xelaev18016291m	npat.S	675855.2879	691969.6136	527466.4871	540211.7411	555352.1456	581220.1677	511330.2634	533397.6306	511591.7049	494256.4452
RHPN1	Xelaev18032454m	rhpn1.L	641980.3078	665482.8486	630581.5836	651204.1768	638142.4399	469159.4162	494378.4473	490266.4158	454459.2731	469616.9497
RPS6KA3	Xelaev18011847m	n/a	699990.2412	638603.9042	530566.1834	580011.3041	552551.2678	499445.3828	502263.7737	551775.7088	540995.9245	512152.0981
BPGM	Xelaev18019914m	bpgm.S	654654.6228	576518.6355	527633.5245	487486.6341	599801.6509	520210.8663	641313.5489	549403.585	579542.9046	479050.7333
MYLK	Xelaev18044382m	n/a	707574.5202	553150.4933	623403.2851	557425.4075	550991.2919	542099.8555	538814.146	497291.362	518476.5314	517869.5503
PAK1IP1	Xelaev18033383m	n/a	689924.9134	542373.5741	517350.9652	498596.4348	637231.7969	534307.4625	555899.2097	512970.4763	610448.2241	505633.6097
LAMC1	Xelaev18023263m	lamc1.L	810995.9815	419125.6406	605685.095	513765.9533	540385.2681	529157.3214	553664.0275	518287.5449	511075.4536	594668.6849
KLHDC1	Xelaev18039480m	LOC100490271.L	632019.0089	657891.9946	609342.9924	662658.5481	606011.3919	551797.8981	556254.9644	430544.1394	449919.1347	463611.1075
PFN1	Xelaev18019511m	n/a	627008.273	622990.8186	636209.1786	520035.8334	579987.132	539243.3206	560503.1173	566682.1697	499523.4993	460053.3912
IGF1R	Xelaev18018396m	igf1r.L	736877.6674	606694.1651	557020.0692	628613.851	582528.3047	550109.6201	490967.2408	452459.6726	465621.0113	540851.1846
SENP3	Xelaev18001060m	Xetrov90029291m.1	684677.1951	720106.462	516274.1252	506671.0993	546942.6503	566499.8566	527626.0486	484045.2572	571553.8021	503246.8825
HDLBP	Xelaev18029889m	hdlbp.S	734691.0221	727450.237	486862.3328	519103.1019	531127.6096	554843.8901	533547.8264	494816.8316	509140.6571	540016.5189
CCT7	Xelaev18004907m	n/a	732386.6876	675601.6968	541940.7328	569803.1214	514888.9067	474982.5591	458050.2716	592928.1189	508256.8469	538443.6234
C8ORF76	Xelaev18034356m	c8orf76.L	693538.0497	495321.1982	639058.7143	510238.9818	523397.2357	562077.3463	577348.2893	512090.1974	582010.9693	509913.6638
AVEN	Xelaev18039976m	Xetrov90021715m.L	601985.0923	1065297.352	701864.0064	630481.9758	400682.2242	469699.0403	602913.701	426815.7529	326630.2764	442644.4156
RHOA	Xelaev18025757m	rhoa.S	752621.3665	440641.3225	598356.956	427612.7164	635932.1629	447247.0946	585346.2858	531533.0134	617747.968	553417.5
PRPF31	Xelaev18037696m	prpf31.S	782718.651	732023.5233	615498.5811	535342.9637	433662.7075	429358.1626	469667.3409	518139.3582	523267.3	575992.0379
SLC7A6OS	Xelaev18022476m	slc7a6os.L	626808.3997	593507.1381	577798.6423	480943.4545	596774.3262	541935.9728	623135.2194	524674.7647	589367.5476	461282.3817
PSMB8	Xelaev18039145m	psmb8.L	757113.927	515703.0154	577221.4632	611001.8773	588701.0323	551450.724	508156.5905	459423.4293	477300.9351	557421.1421
ABCE1	Xelaev18009261m	abce1.S	627618.8444	539174.8418	554946.9775	550744.7918	549917.9904	529875.8142	556009.2544	557510.8994	671986.6081	462187.5129
CLINT1	Xelaev18019956m	clint1.S	637806.5893	603532.6238	667624.7605	596841.4426	560186.7125	530587.9912	537928.9411	510095.667	493669.671	469840.6822
EPN1	Xelaev18035899m	n/a	658178.024	685197.4867	606388.8121	601917.7672	506865.9128	532852.1409	516245.3071	535163.2563	489086.272	485505.1471
ZFP36L1	Xelaev18002688m	zfp36l1.1	559189.2634	607949.4463	584808.4189	671368.676	601839.3492	650118.1527	529121.9685	576985.3722	419872.332	412592.1124
KIAA0947	Xelaev18031353m	LOC100498517.L	604137.1412	630745.7332	730252.1728	621069.0885	548102.0567	549783.1144	505392.7231	518885.4564	453272.7087	445973.8118
SRP68	Xelaev18044083m	srp68-like.L	624455.8621	601978.3162	679637.5977	626846.4145	518496.9746	602923.7321	552313.1743	519625.0163	429011.1978	460986.3496
GJA1	Xelaev18027111m	gja1.L	621817.9688	585978.763	604529.0596	665431.6137	524230.6534	571382.755	611427.0791	468017.2179	506372.0799	459501.499
SELENBP1	Xelaev18042984m	n/a	633822.2882	567846.5686	612208.3054	563656.3882	520198.0857	572764.1873	490520.1169	622925.0907	547715.0664	468547.5191
GLTSCR2	Xelaev18039356m	gltscr2.L	698767.8188	808830.4031	575655.8283	655592.9813	517286.1979	506457.539	414120.4252	529617.2636	398529.6023	516633.6607
PPP1CB	Xelaev18026335m	ppp1cb.L	637544.6066	638567.9005	685549.3189	567663.3244	539180.8556	549594.1371	558994.0999	529720.8044	438414.3558	471712.5231
PRCC	Xelaev18040508m	prcc.L	687072.6428	593275.7134	567974.1494	501541.5966	568315.6538	570712.2418	551198.1976	498527.7642	567805.2727	508373.4958
RPL17	Xelaev18008464m	rpl17.L	717197.334	712992.1658	599998.3411	569977.921	525982.6868	475774.1356	422716.9333	580920.9956	470850.0448	530839.3471
RPP25L	Xelaev18004230m	n/a	637561.894	623670.7527	627201.9434	485588.8138	647057.29	590520.6881	511342.1836	491994.0637	525509.8467	471957.1609
RTN3	Xelaev18022235m	rtn3.L	759966.1943	493650.8936	541767.5658	498882.0565	550577.0146	409689.9271	580947.8276	608623.3335	586607.6335	562969.7683
MTPN	Xelaev18019779m	n/a	633786.1198	526001.1176	566776.7438	519209.4778	602957.5195	482100.0336	653921.5054	457901.9479	694032.2277	470066.0809
C3ORF37	Xelaev18024003m	hmces.L	711094.0257	615640.3727	502805.9508	500161.1075	625383.7962	559522.781	576248.0556	448492.7461	554721.5936	527474.1999
CACUL1	Xelaev18034292m	cacul1.L	621777.9395	657445.8724	554256.6046	610060.3575	604921.7627	591052.9942	501807.0911	559258.1012	453120.6968	461277.8263
RNF216	Xelaev18045058m	rnf216.L	670256.7776	624227.6157	566002.6093	569258.3727	602110.6903	526769.3538	591426.3314	433326.72	538777.805	497277.3032
PCBD2	Xelaev18016960m	Xetrov90007339m.L	634235.3504	573861.5856	654402.8722	582502.7005	544791.1238	493328.8365	573138.1662	533072.0778	543858.7561	471317.5479
MARK2	Xelaev18022229m	mark2.L	705223.0748	656669.3898	567809.7992	509760.6448	512754.3844	534372.6835	543965.106	485436.8978	579985.3159	524155.272
FLOT2	Xelaev18011693m	flot2.L	684659.0856	1674318.048	398624.4723	764957.2998	236250.5344	344156.8354	342446.1529	429015.8784	326387.2455	508895.8184
PPIH	Xelaev18035698m	ppih.L	638625.1748	557109.0517	547860.8	476428.1843	548611.0658	585252.1368	552448.0009	539590.7158	686925.0269	474937.7197
LARP4	Xelaev18013511m	larp4.L	679636.0498	665400.7389	554471.4875	522914.2639	576405.1415	542765.4878	567120.2	505349.1911	503525.8976	505505.9524
QIL1	Xelaev18006631m	n/a	698217.4927	530944.7439	570771.7417	472206.6337	605520.1874	529192.3262	562273.6237	556077.947	559475.6479	519432.6637
LLGL1	Xelaev18047789m	n/a	656516.471	567343.8805	570584.5645	569894.87	597734.7294	552896.1107	610292.0126	486549.3581	515354.3828	488517.088
CDC42	Xelaev18037537m	n/a	687360.0682	605428.2283	587503.6554	596042.8224	516067.2077	499374.6711	504382.3248	568109.3385	527825.7423	511974.0175
CASP8AP2	Xelaev18029372m	LOC100145118.S	638584.6878	668722.3794	602441.7429	599110.766	554437.6548	604225.6491	550532.4833	480477.0564	451578.2265	475685.8622
MGMT	Xelaev18034573m	n/a	685939.3455	633452.2221	538291.2532	575422.8782	539150.2532	594087.5903	508866.0433	538503.4567	492577.0801	511155.3224
RPL37A	Xelaev18018310m	rpl37a.L	700785.0143	651419.5866	509022.6977	535571.0236	511773.0441	587175.8786	481723.8803	576900.052	539277.674	522377.5223
C6ORF120	Xelaev18026775m	c6orf120.L	674670.6509	679011.8136	612263.0637	537369.3583	508872.104	526034.4184	566316.5516	539415.1809	476070.7874	502917.2104
TSTD3	Xelaev18027250m	tstd3.L	587953.4502	632778.3453	584819.5845	538971.7359	603202.1532	552838.071	599402.3521	524895.0442	554232.0511	438479.4481
KIAA1143	Xelaev18033198m	kiaa1143.S	633104.6241	578454.4579	586882.3896	486160.0624	574083.8792	603704.1477	498340.4668	569596.9042	602844.6717	472173.4766
PWWP2A	Xelaev18019968m	pwwp2a-like.S	619526.3385	680657.3433	495946.3605	553326.3157	581434.6435	565040.9563	555875.1102	540531.5796	566959.8794	462225.8846
PPP1R8	Xelaev18012048m	ppp1r8.L	711217.3429	583191.3783	596081.5557	621460.2143	479454.3096	505206.1473	483090.0738	577025.2601	513415.2617	530897.4726
APP	Xelaev18014267m	n/a	513639.6061	453653.3213	713221.477	677729.422	711078.4444	761766.0788	543563.457	426676.5245	420484.422	383433.3991
ACOT11	Xelaev18023212m	acot11-like.L	634617.0684	526099.9198	603032.5956	552698.5006	531247.4589	535499.3445	501537.3254	614255.2941	619424.6001	474215.929
TARDBP	Xelaev18035188m	tardbp-like.L	735126.1627	690277.9851	531635.1276	480938.4728	568319.9954	555987.5935	498301.2853	473103.7895	539851.5201	549334.9556
TSPAN6	Xelaev18042168m	tspan6.S	700840.7524	501904.4878	482576.5449	427110.8925	544267.6862	591650.2385	542115.4131	566889.5786	722152.4443	524018.6597
MRPL14	Xelaev18026418m	mrpl14.L	658779.6309	631793.5533	637927.9253	483548.973	495544.5382	539637.1479	469864.3139	646635.8152	547549.1741	492608.232
RNF112	Xelaev18001582m	n/a	686743.7162	711116.3514	509486.4662	531872.8238	562331.8756	551941.1566	560924.3916	489285.4114	512447.0469	513716.3282
PEX10	Xelaev18037489m	pex10.S	589783.341	628455.5585	549382.7317	599843.507	538348.0362	499662.8733	590119.7684	636612.1024	536877.6652	441281.6344
NOL9	Xelaev18035784m	nol9.L	686375.2155	721698.827	549880.5498	472203.8993	531218.5614	593395.9849	477394.331	477279.8139	601570.574	513657.4451
NDC80	Xelaev18011287m	ndc80.L	663847.0505	588669.7567	573936.7753	502911.39	529312.9392	562910.5755	545720.4861	540605.3772	606362.648	496824.336
ME3	Xelaev18013895m	n/a	682984.5198	533353.8247	602988.2716	564102.9589	521867.0475	543811.6281	505082.9951	581886.3738	551191.0517	511374.9303
SF3B1	Xelaev18047425m	sf3b1.S	717208.0165	633250.6663	519864.8325	504251.9552	590062.0319	553183.0302	469343.5773	501628.8029	584338.1752	537152.6243
SLC15A2	Xelaev18044377m	n/a	610215.7191	582851.9531	614432.9297	524953.7067	578072.3115	561467.9959	630190.2207	555697.2512	502017.9652	457281.1244
ITGA3	Xelaev18046037m	itga3.S	675868.5143	510071.8037	626552.2661	590252.5483	533424.0042	505163.1024	566431.3852	505851.7837	579161.7161	507058.656
MTIF2	Xelaev18026086m	n/a	684775.1032	556201.9396	584199.5898	502964.4687	563815.2788	514247.4339	528769.846	576118.3163	576222.9113	513892.9894
MRPS33	Xelaev18002456m	n/a	765505.6374	708550.9808	372375.3679	687511.8059	522936.8206	357547.6416	304603.6703	716103.5196	573434.463	574550.3947
GPM6B	Xelaev18015453m	gpm6b-like.S	670879.4497	574721.7619	525484.1468	575533.6086	668568.5599	506747.0597	608426.6924	427557.7468	551749.8491	503645.3219
RANBP1	Xelaev18010555m	n/a	649130.6573	696125.6384	565637.1055	588061.9935	558784.0541	517842.1662	492273.4117	515211.4045	543487.9304	487382.0843
CRY1	Xelaev18035355m	LOC100144974.L	692635.1054	599853.5137	576268.8615	541327.7328	545222.9251	561696.7561	520987.319	522655.8258	530908.6358	520406.4877
LCP1	Xelaev18013274m	lcp1.L	701569.0971	645887.3526	491931.9508	509228.1024	576675.4316	458472.9841	666984.0975	585283.9961	461997.1673	527391.2474
KIAA1704	Xelaev18013258m	gpalpp1.L	636678.9869	626509.5984	642218.3808	572647.7343	529222.8294	550008.7468	534081.146	517114.0683	524801.3889	479308.2372
ANO1	Xelaev18021861m	n/a	591470.8316	507076.1554	653582.3522	561715.7019	582555.2511	590284.9061	624479.6135	538438.0412	513887.1274	445341.3174
PAM	Xelaev18010794m	n/a	651399.9545	626194.9466	529238.0371	574213.2574	658398.2286	491032.8259	525116.816	562838.7024	496728.9993	490625.4448
PFKM	Xelaev18015986m	LOC101733741.S	648530.6098	534012.7733	668552.075	548258.5379	537197.5691	506994.4999	542429.3175	557174.7503	566021.8398	488537.6076
PI4K2B	Xelaev18008971m	LOC101734185.S	607691.7901	576187.7607	595162.0644	549793.0912	625470.6975	625433.4855	592308.7726	496597.4976	491984.0697	457826.8559
CTBS	Xelaev18022893m	ctbs.L	633584.966	558407.4132	602833.3802	469673.1687	606945.4641	553176.3058	535241.2159	582781.7479	582341.8962	477358.0087
GSTZ1	Xelaev18039479m	gstz1-like.L	671273.2047	645156.4327	469305.7348	526532.6384	483712.8245	680642.0248	530375.2018	597027.2125	518309.191	506030.2185
IGLV5-37	Xelaev18007633m	n/a	579069.2031	597836.9545	571149.2725	576336.329	563636.542	556457.3829	503369.9229	605731.4921	610524.5503	436590.7135
WDR46	Xelaev18039126m	wdr46.L	667223.4531	575690.1593	632891.3637	554688.4842	590242.7614	558627.5291	562493.7373	473623.0308	494032.7894	503130.8493
ENO3	Xelaev18019512m	n/a	545105.5713	611144.7548	611895.6196	681215.9976	608888.1	522421.3626	650851.6442	466373.4328	508110.0792	411144.7396
ZHX3	Xelaev18004668m	zhx3.1	658603.6961	660451.2769	553863.0001	532165.0383	514202.5545	562522.429	562013.2699	540853.6442	541006.9105	496773.0318
ITFG3	Xelaev18045077m	Xetrov90023720m.L	704758.2147	586305.9892	482719.8819	631640.8311	589056.1787	518878.882	437299.9323	585818.1347	528268.1821	531684.4251
NAMPT	Xelaev18017755m	nampt.L	758337.948	514148.8525	557197.9157	548732.4359	507370.8601	506670.1153	539194.9928	533303.8965	564778.2709	572531.3743
FAN1	Xelaev18018138m	fan1.L	618626.2608	552134.9636	563118.6535	625654.0218	623524.2456	657238.9705	563879.0913	500963.784	444071.4147	467078.6146
KIAA0146	Xelaev18031988m	Xetrov90016779m.L	620095.0356	649722.6959	598410.2739	636507.5675	582895.2146	576096.145	544766.2765	521979.3746	419876.6284	468440.9212
PLXNB3	Xelaev18041731m	plxnb3.S	601697.263	570937.256	620926.0673	591622.7461	593819.7113	581303.964	588785.5595	516817.6825	492395.0199	454616.549
ZFAND1	Xelaev18032142m	zfand1.L	630723.8117	547252.6862	572112.9113	475185.1077	591421.7094	548968.0413	549951.8183	551978.6157	658140.9557	476595.0513
MED31	Xelaev18014624m	n/a	694026.518	598273.7922	553902.2238	593632.3512	579720.4706	566341.4206	628460.8289	406685.1327	481473.7622	524558.2985
UFM1	Xelaev18016145m	ufm1.S	614182.4495	505251.3595	624592.0862	485490.9572	670713.052	517951.0011	572479.1639	526275.0436	614502.9338	464424.0825
UBE2I	Xelaev18045256m	ube2i.L	718240.1852	499383.7851	550343.7486	491385.0136	570973.2581	463326.0111	601680.9958	600429.4315	560996.0702	543172.1975
LEPREL4	Xelaev18043098m	leprel4.L	649681.853	566824.8032	594619.1883	567358.0986	487778.2583	563312.9102	523366.1644	559142.1441	601832.566	491369.0454
ELAVL1	Xelaev18009899m	n/a	717048.0688	627473.4273	573416.7905	559707.8271	512304.1468	547774.637	489526.6351	511594.0082	531109.5653	542454.6825
NDUFC1	Xelaev18009290m	ndufc1.S	674681.117	597346.7896	565594.0795	539886.7564	648831.9015	421932.5117	401956.456	666223.7908	553652.7049	510521.3667
EMC7	Xelaev18040138m	emc7.L	640230.0795	553671.0435	658951.19	502950.4013	527489.655	558059.7886	618818.2626	572532.3675	496649.0548	484463.8667
RPS21	Xelaev18046228m	n/a	646571.6586	582322.6575	574805.3379	554779.0119	559404.5409	561002.4298	541895.915	525912.4918	573145.7407	489361.649
PRKAR1A	Xelaev18044239m	n/a	700476.9685	681892.6155	549650.2085	555442.7323	569563.3439	455648.2473	546864.3577	543225.7398	482873.7339	530296.7456
TIMM9	Xelaev18039819m	timm9.L	605034.4466	622578.8774	668513.1147	534613.5478	525590.9122	556996.174	585694.8018	559074.7746	499758.6849	458695.0432
FAM107B	Xelaev18020939m	n/a	877414.7654	917004.862	235670.2186	408494.0634	472750.3063	585186.5297	459321.5437	487208.9367	550763.4578	665287.5717
ENTPD2	Xelaev18041477m	entpd2.S	617079.0365	573560.3328	601819.6382	579100.526	563962.3836	566601.8353	505830.0842	582468.7316	543638.5123	467911.9961
UBL5	Xelaev18018972m	Xetrov90009588m.L	731921.6714	570171.8123	586281.1538	554585.2205	572600.5066	552452.2596	415172.4891	494535.356	564467.1959	555171.2521
BCL2L14	Xelaev18019842m	n/a	602936.3216	544982.8224	640278.4534	600322.8094	618703.1194	561865.2677	603544.0499	449679.8275	530418.9052	457527.6286
TBCCD1	Xelaev18045040m	tbccd1.L	638259.7796	624218.3156	596736.3708	546125.2958	617209.528	544684.7208	545283.7819	506959.8951	509238.3714	484338.4145
SSR1	Xelaev18031616m	n/a	647513.6885	531841.097	617566.5005	592580.6067	565073.6228	492376.4575	585519.8806	538533.6549	539058.5719	491706.0529
CHCHD2	Xelaev18012766m	agpat9.L	591502.3131	476505.7519	642456.9851	508540.4945	632413.7124	550861.1207	626706.2726	516087.1063	606455.9974	449471.1112
NCLN	Xelaev18006638m	n/a	642256.6978	567897.8027	657412.0383	532871.2588	595685.5485	488604.3552	578518.5626	486578.1147	566965.6302	488068.771
KCNK1	Xelaev18039825m	kcnk7.L	715076.7424	631529.034	580508.46	450970.3773	659639.9799	555738.8649	490701.4617	484375.488	501053.0894	543424.2075
ATP6V1G1	Xelaev18041765m	n/a	648221.0224	502067.932	625764.0732	529725.8294	554751.7369	516444.3885	587312.412	532798.0569	610364.8316	492628.9301
ALDH3B1	Xelaev18019682m	aldh3b1-like.2.L	680827.4271	518387.8845	540960.6752	572338.3347	547564.3915	589472.6374	512332.3607	580308.1208	542359.0714	517613.5246
NIPSNAP3A	Xelaev18006738m	nipsnap3a.L	619951.9431	492734.2271	654637.7485	502310.0244	596690.0665	477467.3971	557993.2471	546417.4617	669537.384	471337.7105
CAMSAP3	Xelaev18018884m	camsap3-like.L	651302.0564	628842.2236	624854.2575	626363.9222	616749.7333	567975.5906	516044.1097	476459.0038	410468.2559	495312.1587
GFPT1	Xelaev18020350m	gfpt1.S	706872.5621	588231.4182	588479.901	588131.62	520587.412	564878.8494	477938.8084	538290.0154	495905.4885	537755.1513
QSER1	Xelaev18021964m	LOC100036640.L	611536.91	689948.8209	623008.2735	610731.8915	541212.6732	637552.3502	559955.1433	451824.9616	440863.8087	465361.4838
CNN3	Xelaev18025362m	cnn3.S	765318.8928	401072.5882	612992.8314	567486.6882	478230.7467	497305.3271	558361.4988	519157.4441	607530.652	582728.6717
FBP1	Xelaev18006951m	fbp1.L	692921.3316	503384.5294	584753.4388	454102.4617	595578.6422	552655.285	486143.3846	555921.7599	640359.6775	527615.1097
RIOK3	Xelaev18033652m	riok3.S	670297.0376	576823.7441	576302.3695	539471.3711	558992.7148	544597.5903	529135.789	576256.6577	524296.5527	510397.2006
PLXNB3	Xelaev18000029m	plxnb3.1	638197.1982	554099.7082	569499.6908	565722.7628	588915.7175	547459.0635	529428.3685	565387.9565	557006.6908	486218.7154
C1ORF172	Xelaev18012104m	n/a	559493.9346	654459.6668	636273.7366	669961.2587	549151.1943	600840.2212	559854.3809	544994.2829	418473.7092	426418.3772
ARL8B	Xelaev18023912m	arl8b.L	694111.3396	577741.7875	486521.7566	471749.8422	613939.5038	507066.0663	525271.1307	574156.8393	623637.4796	529021.5386
SVIL	Xelaev18030736m	svil.L	683906.604	772422.583	547553.7536	607557.1001	522485.0953	498015.0199	483091.9217	599309.2943	387456.8996	521274.8148
SSFA2	Xelaev18047239m	ssfa2.S	626489.0338	636757.7912	550162.3609	590525.8984	559105.4899	506692.3968	543043.6288	598874.8199	520228.185	477578.9681
COQ6	Xelaev18039435m	coq6.L	628043.9788	561312.6485	600974.6845	572049.619	558980.6719	504551.3569	537201.877	568802.0868	588336.4608	478785.8096
RAB6A	Xelaev18016423m	LOC100124772.S	677532.2101	773930.5754	423920.747	616871.6987	551630.287	447631.6105	422815.2413	688431.4778	489917.7331	516549.2739
SERHL2	Xelaev18025542m	Xetrov90012272m.S	666856.6348	527087.6932	589644.7407	544785.4276	533934.8318	531962.6896	521861.1819	593656.0645	578859.8613	509064.4107
RBM18	Xelaev18038478m	rbm18.L	647571.3982	491741.7921	641691.9363	593171.5961	595338.8822	626658.1875	493234.5723	479339.6935	535721.7987	494588.8682
CSTB	Xelaev18011255m	n/a	575356.3878	653201.1025	678049.0782	588684.1235	522780.923	525274.3086	554778.5228	598714.3798	475445.6784	439534.5775
IDH3A	Xelaev18020813m	idh3a.S	572132.6078	573118.6746	601329.2123	571112.301	547409.3015	597640.3969	579706.0901	597386.9082	533935.9696	437214.6683
PFKP	Xelaev18032852m	pfkp.S	624101.7359	561596.6651	573481.7147	567499.3286	555749.7273	575075.2914	530203.5436	578833.9272	561095.1718	477140.0188
FBP2	Xelaev18006950m	fbp2.L	636010.9266	515752.7594	622099.1055	554483.2435	564668.2524	549735.5812	524021.6694	559533.6777	583809.3209	486457.9615
DHX32	Xelaev18034587m	dhx32-like.L	588174.1961	519515.4724	532322.6237	541213.4725	799027.7102	707774.1948	497150.9927	451981.4253	518970.4	450127.9506
CCDC90B	Xelaev18016372m	ccdc90b.S	707715.1407	659179.5114	491787.3303	584928.9118	554400.1086	428238.54	406372.4296	618235.676	600425.0004	541738.121
VDAC1	Xelaev18016892m	n/a	627690.7926	562161.7835	669657.4987	597538.5209	471457.5799	587568.3873	583340.254	573645.4459	460172.7807	480484.3589
VCP	Xelaev18008548m	vcp.L	623270.1921	519329.9511	628099.2588	571941.4512	553350.6055	516393.6399	588357.3668	568812.4502	554283.0669	477124.3823
DLGAP4	Xelaev18046591m	n/a	636516.1955	500074.6405	621522.2464	571056.705	570880.902	633769.1618	603877.1165	483251.2856	505378.6941	487269.443
TMED7	Xelaev18010764m	tmed7.S	640361.3503	526176.2272	545581.0643	496094.7864	580303.9325	565262.8887	574441.2383	598965.9339	587333.3984	490443.0332
SH3GLB1	Xelaev18025421m	sh3glb1.S	608004.8079	594363.509	605705.7894	619663.011	569956.347	564264.6212	590319.7248	549181.744	448037.0719	465669.8363
FAM118B	Xelaev18035352m	fam118b.L	743048.5279	561160.829	688204.9239	545892.0399	504742.7343	472896.8833	522076.0302	491799.6711	503996.5853	569170.3128
RPS29	Xelaev18041237m	rps29.S	698904.7888	617773.3828	741238.2144	518705.0763	519247.2043	501845.6664	482745.9448	526978.1508	461920.7338	535551.3709
COX5B	Xelaev18018591m	n/a	620880.517	523805.259	663816.7546	539799.0861	555295.0995	530073.9906	522315.2646	550968.4087	611574.7394	475996.5658
PRPS2	Xelaev18015459m	prps2.S	654191.9184	562397.5848	591295.7424	558055.2091	617963.1729	478244.814	555355.2042	540753.1209	540957.7298	501613.1841
WARS	Xelaev18039689m	n/a	687958.0144	493100.0116	534738.3208	459737.3388	615293.4229	518783.4049	554088.5889	564435.1332	640957.6728	527694.9907
SYTL2	Xelaev18016381m	n/a	636898.0847	502812.2225	613776.1391	595029.3303	581449.9084	611272.1341	570558.0622	523237.4082	483846.9342	488645.4733
ASPSCR1	Xelaev18046471m	aspscr1.S	631232.2544	535880.9632	580055.5572	529378.0578	574990.2417	592150.8755	557567.4717	526540.9455	595056.0748	484320.2998
TACSTD2	Xelaev18028769m	epcam.S	620796.865	544563.4487	549642.0376	560512.2029	613089.4082	531773.9088	523814.0807	566892.6994	609768.3618	476346.2705
C19ORF21	Xelaev18019107m	LOC100491128.L	665927.18	720200.5262	599281.0803	573160.8935	525917.4802	514819.8877	494912.5618	502107.7032	511576.3353	510987.4928
RBM33	Xelaev18030673m	rbm33.L	592752.149	620305.2168	621713.4378	580061.0854	608920.5835	576392.6551	569287.5723	422875.544	569550.5952	454863.5936
CBY1	Xelaev18023646m	cby1.L	638341.6573	652691.438	689174.6538	630139.6709	484496.3423	498950.5196	516649.2475	511251.0004	498217.2456	490163.1217
RPL36A	Xelaev18038536m	n/a	664336.8069	972666.566	536672.016	698869.0566	459706.7687	379501.1724	427313.013	580327.377	400606.488	510217.0486
AES	Xelaev18006647m	n/a	693327.309	606644.7009	566781.6871	565043.2536	621373.2615	482849.412	514676.2574	517788.2422	503869.8527	532613.5444
GPR107	Xelaev18003336m	gpr107.1	624144.621	619839.0335	613834.2159	536009.2068	514192.6455	678388.0984	506241.4899	550022.5642	497720.3604	479490.4327
PIGK	Xelaev18025073m	pigk.S	637521.7204	576941.541	605563.5595	512142.1323	486682.4934	583735.8724	591472.8637	575418.1892	556737.1159	489798.8302
MAP7D1	Xelaev18012025m	rprc1-like.L	820315.4913	769649.7066	308255.1658	317086.6417	521277.1659	612824.9489	523884.7435	501399.7235	641093.1105	630525.7179
WSB2	Xelaev18007894m	wsb2.L	650186.0953	693503.5065	544932.8423	602677.4496	610429.5072	491887.8041	534279.9774	485404.7988	503811.5984	499978.5589
TTC9C	Xelaev18022193m	ttc9c.L	643395.2051	642889.7423	610852.072	601179.5555	535486.2318	512299.6402	488988.6074	600563.0601	475390.2266	494766.1488
TMF1	Xelaev18024114m	tmf1.L	621242.9306	586760.8	565889.6854	593851.8966	627343.426	590159.9028	515746.1828	480765.7072	549085.0281	477744.3709
EEF1A1	Xelaev18003479m	Xetrov90028866m.1	677576.4648	779830.902	545538.8803	649745.0488	387571.5124	531894.7271	547876.5389	548118.9512	446532.8087	521386.3549
DEPDC1	Xelaev18022957m	depdc1.L	539973.0176	412606.2797	668224.872	598363.413	631908.6278	635307.6012	648393.2476	483444.9589	567761.9942	415508.7778
BTF3	Xelaev18010877m	btf3.S	716961.5203	539806.1597	551150.6261	513155.7746	638234.126	489693.1085	533671.0429	547926.6902	517388.7713	552290.8605
MRPL33	Xelaev18026343m	mrpl33.L	654839.7143	786812.3157	599795.5516	608699.9707	473265.7359	533390.2297	461907.471	589352.9451	411620.5351	504639.5495
DNAJC21	Xelaev18008372m	dnajc21.L	656683.1169	532832.5908	501292.7486	524266.1887	607806.5731	650821.7044	552202.0395	596379.1367	484406.4049	506281.56
SIRT5	Xelaev18031671m	sirt5.L	668701.5611	589389.6266	581893.6436	546890.6448	572789.7075	513260.2849	474580.6062	589552.1954	545742.7773	515658.6611
LGALS9B	Xelaev18015433m	n/a	628736.8679	598964.7898	579115.2302	523397.5224	552177.5897	556128.8107	522469.4353	618129.6056	542687.1036	484844.1554
MEMO1	Xelaev18026787m	memo1.L	640437.0844	571614.7689	635626.3691	536852.4721	547370.5706	541648.6931	548798.9267	542121.3479	548316.4128	493883.333
QDPR	Xelaev18008952m	qdpr.S	639213.0321	542348.499	515190.559	568214.5838	580472.3098	552914.8128	586899.6328	602850.0273	526821.8425	493052.2237
CAST	Xelaev18008054m	cast.L	646115.9194	620771.2993	609219.3479	554387.5577	534899.0183	592525.3351	578026.3823	502954.2004	485185.1875	498470.5072
SH3KBP1	Xelaev18014548m	n/a	653228.6111	621068.8303	603820.3861	497945.3504	578421.5386	494724.562	580594.953	542295.7845	536750.8537	503997.4306
PTGR2	Xelaev18041085m	ptgr2.S	616402.2052	628537.1176	648497.8907	617343.8665	537912.4728	581535.4411	552450.0828	499111.7277	460480.0673	475650.7951
FHIT	Xelaev18023554m	fhit.L	643665.7901	509622.7334	577473.3993	543194.8183	548033.3612	522754.0179	547575.6545	623317.1795	583296.3121	497101.8291
SLC25A3	Xelaev18017421m	slc25a3.L	654416.6323	621087.9446	549162.2987	561541.5227	523879.7669	522723.5898	507557.9499	635269.6492	525084.1263	505630.9916
LSM14A	Xelaev18022725m	n/a	629510.4144	638984.2558	606986.3306	535877.8578	563444.5356	524275.3349	554476.2236	553631.3787	519746.4986	486562.0537
DHRS11	Xelaev18014933m	n/a	636910.0386	578829.996	540446.9725	532945.1382	544749.8467	580412.4435	547780.9707	531442.5565	624637.2794	492677.346
SPNS1	Xelaev18002250m	n/a	562343.4675	619001.0443	702471.2391	520003.5235	565241.7478	576716.6438	557799.44	521508.0812	551744.9625	435378.6778
Xelaev18026048m.g	Xelaev18026048m	n/a	595248.3109	644447.3692	587495.8907	523525.4116	549293.4524	630839.9064	605450.8548	550849.7174	480552.7768	460872.1713
ATP1A1	Xelaev18014489m	atp1a1.S	674032.5585	528349.5913	622806.0273	583100.6058	531460.6353	531566.3365	542150.56	533505.2479	533221.406	521939.2721
DUSP18	Xelaev18007921m	dusp18.L	680212.644	584712.7056	543536.0935	581971.5849	565875.0446	537968.1837	504529.8125	491337.8491	588869.7831	526856.7527
PDLIM1	Xelaev18034803m	pdlim1.L	657249.8777	597910.3441	586256.6314	577863.4187	547270.9707	544647.0922	517448.5689	524133.9291	546184.018	509151.26
KDM5C	Xelaev18002825m	kdm5c.1	603640.328	598804.3999	691241.2101	586051.041	549137.9688	583190.1925	550660.6411	506275.3417	476174.0224	467807.5538
AKR1B1	Xelaev18002491m	akr1b1.1	613437.3739	648568.9226	605319	571341.1608	517499.2111	539409.1015	557345.7365	593647.5075	493400.729	475592.333
SPAG5	Xelaev18011702m	spag5.L	618290.7967	571780.0563	668939.6436	613244.9312	557813.1653	548926.9513	553573.6343	501841.7896	493829.3005	479421.0997
CANX	Xelaev18005551m	clgn-like.L	700526.4138	536206.9939	593282.1305	607737.9921	520973.7806	554409.5012	510635.1723	547260.8886	489033.752	543388.8125
CNDP1	Xelaev18031778m	cndp1.L	554934.8697	530243.9847	733225.6626	509067.9365	521402.8328	605075.5619	542305.4397	548006.3837	626053.3299	430555.1752
JAK2	Xelaev18006828m	jak2.L	660722.4127	578682.8193	596181.8867	593038.303	712329.9372	501673.9969	624384.4745	432308.1888	403716.3664	512673.6702
POP7	Xelaev18019564m	n/a	620027.7371	535418.4477	607471.8506	561930.4743	647399.029	520210.4311	593848.8349	427922.0178	609614.9035	481179.209
UROD	Xelaev18023077m	Xetrov90011678m.L	629279.9572	578254.8548	624390.4223	547183.8953	536950.7961	534958.6856	554531.6998	546061.9348	566910.0136	488431.6462
IBA57	Xelaev18032770m	iba57.S	592144.0012	565265.1421	621686.0845	546698.3418	597494.3225	537182.9626	561475.1171	543666.687	578391.8713	459651.6226
SMARCAD1	Xelaev18009456m	n/a	652349.3468	683487.539	611952.5167	631801.0695	491720.7799	543921.9142	525233.4689	486765.9154	487152.0724	506388.3921
C21ORF33	Xelaev18011216m	c21orf33.L	645369.0484	548401.8411	646924.6673	537966.7165	557207.4495	498948.3248	533958.1125	561149.5997	567042.3578	500984.042
CCDC109B	Xelaev18005635m	ccdc109b.L	607347.5005	574983.8099	687138.0326	571933.1633	524980.1787	531092.6706	624154.7714	475467.3688	545638.3032	471509.642
CWC22	Xelaev18047232m	cwc22-like.S	613046.4667	531496.0718	624494.3093	543413.422	560993.2317	531761.9091	545201.869	599549.1537	571763.8682	476050.9467
COA6	Xelaev18018543m	coa6.L	607521.1739	619472.0871	581610.826	534527.7971	540318.7093	598342.1424	567546.2569	573136.9453	523838.3903	471913.2684
CCDC124	Xelaev18001180m	ccdc124.1	698800.6443	492952.9505	528003.522	478350.8986	627797.3413	474241.8499	557826.781	660968.1484	531369.9679	542987.1666
loc100485159-like.L	Xelaev18005464m	LOC100485159-like.L	638120.9807	552350.6284	606248.6806	554323.4261	550543.9563	529021.2364	540583.1093	552541.3551	582239.2759	495872.1793
LIPT2	Xelaev18016489m	n/a	612960.1434	592016.8299	547797.9217	531963.0908	561627.82	629050.7734	467440.1437	598214.8324	587555.7656	476668.7222
CENPI	Xelaev18038554m	cenpi.L	596962.5501	547318.7339	597093.7829	610220.8916	597631.9162	587872.5172	576407.9166	536710.6377	494661.6832	464249.282
SLC25A4	Xelaev18009122m	slc25a4.S	662126.9255	539928.0281	652251.7313	543150.0599	516230.5607	528768.1362	578844.9918	524959.2418	545812.1611	514931.3489
Xelaev18002676m.g	Xelaev18002676m	n/a	637729.3394	492507.4122	518459.041	631863.4555	557989.2946	517126.641	617691.9113	550140.0435	583335.4291	495976.7835
TRAPPC11	Xelaev18009133m	trappc11.S	616302.297	569039.6009	609613.4002	586271.4327	594018.8307	563239.6691	550169.9741	515167.8853	524132.8338	479693.0228
IGKC	Xelaev18004984m	LOC734128.L	629803.0607	553964.7475	633592.7908	551642.118	555292.9591	588565.3694	520591.2648	553893.482	527291.9672	490364.8491
RAB20	Xelaev18013069m	n/a	550737.0259	568061.9411	533780.1387	623876.5753	638536.8889	444771.7082	619314.2074	575003.8464	616305.107	428838.6012
MRPL13	Xelaev18033979m	mrpl13.S	668863.3176	644400.1613	696681.7245	551615.2519	471135.5051	532464.7177	450585.1004	572036.5654	496729.1292	520962.3327
HPCAL1	Xelaev18030080m	n/a	695424.7165	582850.1754	592518.7416	493252.962	520867.266	539734.0076	505711.1335	611053.8522	522214.267	542076.3559
ATP1A1	Xelaev18011206m	atp1a1.L	637218.0232	620808.9912	596842.4221	520676.0225	553031.8508	526831.1944	541877.1024	623333.4366	492516.0631	496717.3883
NUDT15	Xelaev18013282m	nudt15.L	661291.9045	625169.5324	631720.9012	602473.3161	530414.7924	535681.0634	441348.3213	549445.7542	508868.1584	515546.3921
DHX16	Xelaev18042484m	dhx16.S	652214.2662	603777.7097	519809.8515	593826.8019	592324.9908	516871.9847	474280.15	595428.8035	542782.1422	508544.2971
PPP2R2D	Xelaev18034567m	n/a	656099.7191	613706.0738	529211.2665	545609.4867	556686.2337	479593.9104	528458.8664	592558.4394	590608.6594	511580.9518
SPCS3	Xelaev18005396m	spcs3.L	635154.555	521264.6734	636361.1293	549594.2867	579879.5331	465948.1203	594295.8691	536097.1746	584260.4859	495397.9277
JAK1	Xelaev18022987m	jak1.L	629055.5679	546582.8763	641700.6402	616292.7188	560671.5245	548569.8957	599122.7286	453148.778	525401.2779	490647.7663
C16ORF13	Xelaev18045405m	c16orf13.L	682409.9589	639785.5941	631627.1436	472060.7062	522733.3956	581742.6024	489145.89	554949.9342	507987.7548	532264.7415
RALB	Xelaev18046930m	n/a	630625.6541	601758.3008	570404.195	566303.4397	583376.4952	524917.3036	508948.5831	587666.1159	537292.6223	491887.0136
OCM2	Xelaev18045302m	n/a	574568.4824	566646.013	629261.2474	537171.2408	550145.8152	521293.885	441311.9291	657975.3141	658519.1287	448358.0665
GALE	Xelaev18012625m	gale.L	642779.1146	594919.5804	625903.7795	466702.2203	557846.6735	619049.5076	574622.4141	539049.7012	497926.0151	501598.8584
TAF4B	Xelaev18033664m	taf4b.S	706251.7265	574965.5504	668440.946	653889.1675	590345.891	491596.2972	462895.1922	530754.4095	367358.9647	551182.1297
TRAFD1	Xelaev18007865m	trafd1.L	626934.8475	551377.0725	582505.0841	521615.2043	625058.5114	502899.4687	612218.2467	498852.7729	596527.3339	489318.928
FAU	Xelaev18022115m	MGC89853.L	656814.0593	674164.373	616380.8336	586932.1832	513260.2665	492654.5879	488810.8757	531505.4064	536312.6857	512803.835
SERPINA1	Xelaev18039575m	serpina3k.L	654146.4884	560241.9345	604438.229	560700.895	582114.6942	483070.1276	513554.9286	522280.5965	605033.3563	510883.8249
QIL1	Xelaev18043637m	n/a	616434.833	558299.6471	645966.2957	568017.3237	555668.5799	505690.8123	581162.945	533092.3135	558546.1875	481447.9103
GABARAPL1	Xelaev18034516m	gabarapl1-like.L	656241.6989	632383.2929	557918.5262	656666.7459	487423.099	462355.8507	540077.9834	565146.5943	536877.2523	512601.5837
PDDC1	Xelaev18022110m	pddc1-like.L	656751.6156	645871.6774	488459.0823	601796.9662	535840.2415	517211.2802	452821.8914	591276.856	599959.8598	513109.8828
STS	Xelaev18014131m	sts.S	681844.3357	625999.9363	555306.0752	584131.2549	513446.5107	559377.5657	503278.596	488875.7486	568565.3983	532843.8995
MIS18A	Xelaev18011505m	mis18a.L	701706.7407	591956.1533	525967.8831	578689.7445	619201.8197	397829.4661	573419.0553	514386.4984	551277.0137	548485.0739
LIG1	Xelaev18035875m	lig1.L	652497.8356	652465.8327	571368.5243	550954.205	535545.3654	541492.6913	548118.6688	509351.3898	546373.7391	510260.3585
PPP5C	Xelaev18039051m	ppp5c.L	676255.4564	568676.7587	604927.428	536463.8783	540010.9738	465888.0023	522745.3289	566677.5988	587421.4201	529034.4887
PLEKHM2	Xelaev18037962m	plekhm2.S	627720.2725	795657.1748	559860.3539	717076.547	581133.4381	555643.9412	474966.1765	473652.1497	352524.5225	491112.7575
NUP50	Xelaev18016672m	nup50.L	625408.074	596576.0026	576904.6156	511513.1724	567034.2795	615300.1712	551285.0773	557461.4077	525313.4006	489426.1982
SH3BGRL	Xelaev18038929m	n/a	651630.3289	571558.8216	624985.1911	585318.3416	514466.7741	534214.1177	540291.7712	565414.5959	508360.7388	509996.6777
WDR96	Xelaev18017286m	wdr96.L	601620.5045	605071.1297	591549.4003	635641.2823	635874.2391	571416.4392	566558.4259	512080.5366	423921.9726	470913.4748
ACD	Xelaev18031585m	LOC100145507.L	604131.1666	634422.2622	635723.9002	556492.3356	561680.7957	486327.283	575828.0163	578349.1314	504510.47	472880.8778
UBTF	Xelaev18043286m	ubtf.L	618639.8518	495868.9629	667469.3423	573985.5616	569650.0265	526081.2517	613399.8316	487921.9948	565573.5157	484308.4789
DAPL1	Xelaev18044604m	dapl1.L	651321.2448	636690.9714	594320.7742	542537.0734	519021.0408	461151.7746	563510.6581	561553.5797	569826.3041	509935.0043
NPTN	Xelaev18020783m	n/a	602144.455	556948.8472	668340.178	637448.2258	511784.355	553174.5011	556400.4203	541484.1831	506323.0155	471440.5734
SRFBP1	Xelaev18007971m	Xetrov90003299m.L	634178.5156	640301.1265	603877.2221	579629.0296	578595.9007	569953.0591	543976.8732	511563.2913	459492.8647	496648.3708
BACE2	Xelaev18014351m	bace2.S	581508.9699	580651.0812	605299.3298	542036.6434	568020.1687	644598.4585	588929.3491	582470.2401	469819.7562	455466.7869
NOLC1	Xelaev18034881m	nolc1.L	678774.8283	570565.2544	602120.2352	490739.8183	569328.1751	610492.9857	595946.7663	504669.3405	467773.6439	531665.2519
EMD	Xelaev18041772m	emd.S	749886.2132	451176.5655	592427.1196	558642.5759	468588.8652	458151.7249	567566.2378	534399.9106	624847.673	587667.1497
RPL27A	Xelaev18037431m	rpl27a-like.S	677072.3558	814112.942	604605.8646	614270.0848	545268.8712	433820.3868	394205.7559	500784.3211	497484.6219	530609.4295
UBA2	Xelaev18022719m	uba2.L	712620.947	682253.8991	492552.8505	560807.8502	448418.9119	498078.5977	525160.7719	614527.3579	525492.2781	558654.2488
RGPD1	Xelaev18015491m	ranbp2.S	606415.4892	566789.9691	613743.6604	563432.3085	559758.2091	571906.587	551029.6649	546552.3457	552183.1084	475552.8015
EIF3M	Xelaev18021967m	eif3m.L	613751.2611	604732.6057	518748.0729	485121.7398	547592.839	632326.3815	546418.6696	576755.4108	610063.1404	481478.4538
SLC12A2	Xelaev18007946m	slc12a2.L	593754.9263	604280.4577	619455.9373	549113.8803	571725.0044	601290.2994	585598.7162	517753.1656	509773.2383	465940.8888
ALDH3A2	Xelaev18015299m	aldh3a2.S	634185.4005	548075.8292	598309.9948	536402.2756	558829.2662	526494.9461	551181.256	545610.6739	605108.8163	497958.0579
TEX10	Xelaev18033329m	tex10.S	698584.9258	691724.8994	442107.4741	539829.0368	500731.4169	557772.9586	534843.8868	536864.9092	575121.9635	548563.6496
MRP63	Xelaev18028708m	LOC100491945.S	669460.4304	584450.7875	611378.2053	555279.9871	520694.0926	495090.6438	496010.1284	542318.8826	599289.0822	525752.7942
LDHA	Xelaev18024665m	n/a	624338.5437	521722.6118	543580.6157	554038.3414	571731.2211	596526.5033	536446.7176	599484.9431	564352.3472	490463.1984
SIRT2	Xelaev18037853m	n/a	652701.9433	527805.6779	573530.5025	568128.5632	549773.4512	550440.5168	526596.5978	621471.3573	516599.8482	512756.8653
DCTN5	Xelaev18045421m	dctn5.L	629039.4494	559488.6467	571184.3897	578248.8494	551864.6033	549076.417	566826.1748	569732.7647	537890.9143	494226.5639
MCOLN2	Xelaev18022769m	mcoln2-like.L	586223.7741	506050.4182	590248.7948	549613.2121	550912.1421	603300.0164	577844.8818	577773.047	601378.7224	460696.0096
NCLN	Xelaev18001143m	n/a	618600.5852	595691.7835	643540.358	559910.8345	569927.2491	558992.7014	520545.3777	538911.7131	514754.0488	486245.7365
ABHD14B	Xelaev18023862m	LOC101731864.L	624571.4956	574873.8193	604034.5607	599357.1276	537670.4252	555832.5946	469356.1841	582828.4877	558334.3696	491191.0733
C14ORF1	Xelaev18039466m	c14orf1.L	696797.588	502349.1897	636643.7285	543670.9115	630329.3631	665982.8095	473799.558	479594.4149	428366.5263	548122.7939
PICK1	Xelaev18025830m	n/a	627937.114	544076.2612	541269.0045	518456.5265	655413.7858	536006.2057	585243.6707	550146.2922	553414.2865	493981.7151
SYTL2	Xelaev18014036m	n/a	614314.8607	606688.8738	587970.3283	606818.6778	571853.6747	568126.6169	547123.9847	538495.2209	487921.3569	483384.6932
PURB	Xelaev18020300m	LOC100495008.S	705261.9111	593272.1147	522039.0664	538861.5324	565248.2126	516858.4569	455472.8443	582530.8483	565295.5483	554964.2383
AMPH	Xelaev18031260m	amph.L	639625.602	465606.048	640807.2999	432634.5075	582739.0082	567013.4101	500907.8813	577942.7871	677977.8862	503320.4088
SHINC3	Xelaev18009018m	tmem33.S	633070.9421	589989.2707	552822.9433	552490.6692	574079.1079	493739.341	544270.9293	622807.7075	540889.1709	498724.1062
EIF3J	Xelaev18018480m	eif3j-like.L	618738.7983	504068.5691	605736.5469	504381.122	590186.1425	527315.809	628349.5614	548011.3755	590520.7765	487457.1376
THOC3	Xelaev18017283m	thoc3-like.L	617128.5813	508371.3625	538617.0696	515538.3345	623352.8041	561575.7227	567757.1386	587614.5509	594441.4827	486205.2872
ABCB8	Xelaev18003153m	Xetrov90015377m.1	726165.7991	509826.6455	569719.0774	561773.8654	511287.1797	540338.7455	533113.2077	521107.5061	557441.619	572583.5953
PSMA6	Xelaev18041037m	psma6.S	631438.2867	525265.4865	614028.036	550427.6833	580613.3192	465089.362	602064.9708	555525.9373	576869.9582	498091.5744
EXOSC9	Xelaev18005621m	exosc9.L	624868.5031	576990.0445	574574.0533	548981.3513	566558.3433	595023.3711	541088.0521	548517.2436	541402.906	492909.5347
PRRC2A	Xelaev18039190m	prrc2a.L	679517.2596	645524.3942	587514.2788	605220.6239	538012.903	577056.1919	504368.6702	482530.3532	462646.4875	536130.3036
MTAP	Xelaev18006752m	mtap.L	685944.4249	596570.2035	547276.5953	508488.6971	549886.2172	568223.89	530207.7588	565114.1052	520243.2651	541328.8284
BCCIP	Xelaev18036879m	bccip.S	610421.211	580684.7215	632911.9447	576796.9061	545413.9062	585456.6527	561761.4437	535103.2553	502158.8719	481870.4944
TM2D3	Xelaev18012992m	tm2d3-like.L	621719.2522	543554.2751	396242.1904	498238.7452	514071.4584	685162.3237	537443.2544	623208.6547	702663.8521	490864.8234
POLR1E	Xelaev18006530m	polr1e.L	659664.5985	616914.9104	594432.3182	616687.1577	560341.7009	566219.1585	500425.781	500401.6836	475867.7313	520831.2712
DENND5A	Xelaev18024600m	dennd5a.S	622596.5512	634589.4774	575972.644	549569.631	590636.1186	548510.7566	579008.7987	556283.9056	469551.5905	491603.9249
NUP88	Xelaev18015436m	nup88.S	589592.4383	612317.2365	719395.7167	609981.1901	500807.7903	460699.6998	566286.0191	570968.3448	508099.4195	465608.8961
RBMX	Xelaev18042337m	rbmx-like.S	705892.9475	491478.6539	536266.4087	499349.706	612042.7856	479206.8603	632757.8357	466153.0503	624725.4	557663.8308
MED24	Xelaev18043153m	LOC100491557-like.L	588151.8602	636289.3591	609303.8508	611977.9966	559199.8139	545364.5039	570520.395	514907.0854	515244.1551	464763.7076
MBOAT7	Xelaev18035924m	mboat7.L	647775.8534	554490.8163	507982.8896	471242.014	550892.397	600959.1186	589488.0313	563712.0133	616791.8893	511885.5433
XPNPEP3	Xelaev18023556m	xpnpep3.L	636735.2485	559442.8895	558084.9504	549751.9055	534194.471	554379.6783	599136.3765	539174.8698	578573.3633	503266.5229
SART1	Xelaev18024184m	sart1.S	608291.2234	520711.6551	644415.4902	598805.3373	624582.2978	560868.1705	551184.1252	506926.4743	504671.3461	480823.655
WWC2	Xelaev18009141m	MGC79698.S	630250.845	653160.789	499760.4123	557645.433	727196.2555	670437.9528	464726.3428	467072.7506	450926.238	498431.874
PHB2	Xelaev18034350m	phb2.L	656929.062	562992.6422	587073.45	530680.554	561792.9859	502793.2327	557204.8129	573595.254	551398.6271	519533.7412
PPIF	Xelaev18001735m	ppif.1	622603.4503	605236.8157	635054.9711	558762.2956	521627.7406	507695.0777	551059.738	597325.5574	514983.4124	492693.9837
SHMT1	Xelaev18045563m	shmt1.L	660043.0981	463928.741	599558.3853	442931.3954	614775.2602	475121.7994	605953.6736	522301.8346	687253.5892	522368.754
AP3M2	Xelaev18020168m	ap3m2.S	645762.0317	545851.9626	606356.0217	555179.9435	593506.688	567546.841	565080.0162	481215.7557	537547.0288	511323.8373
loc733539.L	Xelaev18003103m	LOC733539.1	581334.4827	1111199.771	510836.4906	636945.5926	487745.0678	471547.7857	460404.2716	471502.0607	464523.0421	460368.8264
LPP	Xelaev18029610m	n/a	667720.4639	632555.7106	608795.5124	588076.7607	532636.7178	526974.7156	509180.3761	476048.788	540864.7133	528808.6272
DBN1	Xelaev18021376m	n/a	710400.2285	502163.8082	643243.0757	534885.1343	639555.117	579676.8676	570553.9691	462492.8071	404474.3697	562882.089
ABCA3	Xelaev18045407m	abca3-like.L	625590.5537	537173.5786	594584.2105	535772.6094	573888.0803	471327.9282	581192.6043	551020.0821	632259.2957	495686.5378
TPK1	Xelaev18031173m	tpk1.L	611898.9316	578723.6341	553719.7789	548439.3569	555002.9826	566651.0357	521648.929	570198.7774	613669.7523	484862.8999
EXOSC10	Xelaev18035192m	exosc10.L	638789.2881	654824.0302	610394.9815	597127.4303	546411.0254	576553.4845	502620.667	501597.1525	481978.0685	506194.2533
HCCS	Xelaev18023300m	hccs-like.L	624708.6517	572227.0434	574101.4889	565974.489	548081.092	507425.0324	547177.6244	604593.5066	562806.6987	495074.9696
SPINT2	Xelaev18039279m	spint2.L	564601.7327	542680.4284	634594.2186	659511.4508	603932.9958	551650.2657	625783.578	481184.1489	498701.8296	447486.1317
C9	Xelaev18008344m	n/a	641787.1949	541034.0584	562279.8489	494166.7875	569357.8534	528619.2974	576326.2626	584172.1738	598084.9055	508694.3522
TAB1	Xelaev18025650m	tab1.S	603365.0458	583082.691	620714.6482	465994.8112	599675.7637	566086.813	577008.5266	516727.6181	600481.5918	478367.7089
ANXA4	Xelaev18018541m	anxa4.L	675472.5601	469046.2638	624500.2892	481808.7496	608265.4795	433633.8613	615341.2735	536052.9633	613786.331	535548.305
ALDOC	Xelaev18045318m	aldob.L	644622.3048	523081.2805	632428.1301	582563.3015	523316.0846	549987.5499	535395.3202	557532.697	540659.3776	511132.7099
PSMA5	Xelaev18002941m	n/a	628513.8529	730671.3789	556936.1124	532446.842	546591.5713	460805.6023	589963.0153	543756.0162	535822.9874	498407.3238
RPL10	Xelaev18040976m	n/a	648961.6353	732618.3227	610880.0253	577416.4977	510961.172	478120.7327	469662.887	569905.8469	499594.6886	514715.5447
UBAP1	Xelaev18011161m	ubap1.S	607648.8885	584039.133	589293.8258	622912.6824	551259.9319	548826.466	549108.6954	536674.3475	536067.5856	482109.7431
SLC44A2	Xelaev18019023m	slc44a2.L	596548.9028	553719.3882	596267.1727	554250.6581	530237.9827	546960.6731	544666.6028	639562.1504	565544.7215	473328.7643
TOP3B	Xelaev18007688m	top3b-like.L	654576.9641	622637.8437	578998.0654	517775.2587	540236.1771	570405.1077	515437.4277	536931.6815	556660.7345	519700.2699
SPPL2A	Xelaev18020602m	sppl2a.S	557243.2741	569461.0055	563510.4969	555744.7369	584334.3778	567409.9335	649309.8928	574964.4507	551303.0715	442429.6382
SPA17	Xelaev18035312m	spa17.L	448822.8619	669605.3732	669258.7415	676826.5215	511695.9868	667519.0614	494702.8189	645806.5897	472002.8108	356402.712
CSNK2B	Xelaev18042465m	csnk2b.S	631273.7134	579697.3174	593844.5552	522584.3896	557641.3146	570665.0852	594984.6623	515254.368	549011.1849	501298.6092
NIT2	Xelaev18011605m	nit2.L	631460.2288	559414.3444	577152.082	567851.5523	526794.6353	536701.1269	570966.9278	587991.7919	547219.1073	501521.6726
ACOT2	Xelaev18041089m	acot2.S	677446.9397	520629.6432	469039.5859	562829.4726	616265.1578	502378.3917	462032.3474	552530.0461	686810.1621	538170.2886
C3	Xelaev18019130m	LOC100492966.L	602114.4266	594875.4313	588333.3942	541992.0632	563778.7292	527944.3854	597118.5307	556430.8303	560975.0841	478432.3559
SCAF11	Xelaev18017591m	scaf11-like.L	584605.491	628802.0576	646511.7024	554265.5008	572078.1856	570990.4405	584236.6165	525694.7132	486670.6985	464537.9569
MED31	Xelaev18011938m	n/a	563585.3032	582703.845	572940.4717	511969.2157	625789.182	505887.2573	664259.0339	580101.1586	558107.2875	447898.4565
MAGT1	Xelaev18042020m	magt1-like.S	645492.4065	605276.2915	506982.5474	524622.4789	593630.2927	550924.9774	556516.1121	534730.9789	582135.2347	513100.7655
TKT	Xelaev18001802m	n/a	667774.4508	572312.8595	595437.5913	619027.9617	474423.4167	538365.2334	543954.1879	578213.2311	488469.0982	530870.8776
TIA1	Xelaev18020360m	n/a	608686.4903	590076.2277	558484.6439	587691.8401	603670.8779	558001.173	555412.1748	535706.0319	528431.6178	483926.4719
NUBP1	Xelaev18047482m	n/a	624631.9422	562929.2635	600220.4057	559750.8137	553244.3335	572054.7146	565016.789	521167.5982	554700.8872	496622.0426
NDUFA3	Xelaev18035916m	ndufa3.L	582731.174	505801.7219	552118.6967	583073.3386	627921.8486	550555.0176	519211.7677	619854.2833	586654.1652	463329.7174
SPTAN1	Xelaev18041630m	sptan1.S	662486.9105	583029.4792	589038.5489	566018.8619	560705.5917	544478.5877	552653.6353	505720.1041	520605.2183	526818.9555
loc100137672.L	Xelaev18023752m	n/a	649411.91	623579.0127	581130.8779	507567.3567	509729.806	590675.5351	579049.4879	535053.7931	530311.7676	516520.2206
SRSF6	Xelaev18003100m	srsf6.1	642444.3021	530753.6999	556971.0544	539822.9567	566416.7565	520366.3107	589157.8892	559699.3289	587998.5976	511033.7789
ANO4	Xelaev18021765m	ano5.L	794575.0382	355189.4767	531385.07	597100.6539	563768.1405	472411.4033	425203.1886	630375.5492	565307.6333	632190.6203
SBNO1	Xelaev18010610m	sbno1.S	582714.7716	707002.6113	608842.844	598156.1776	566339.2612	549014.5052	547895.3193	498589.16	499927.311	463760.1351
PIGX	Xelaev18015958m	n/a	630910.5743	573184.5463	563212.1905	606695.2654	536046.6415	520343.6594	489583.0766	600738.6935	574463.4162	502138.4493
GLRX2	Xelaev18023488m	glrx2.L	644788.9602	540010.8576	539429.5386	502536.8687	549511.0028	562422.496	606445.1882	549205.393	604526.0635	513195.7089
IFI30	Xelaev18009882m	ifi30.S	655431.4846	482859.9777	575717.9067	469942.2867	639733.6071	510425.24	570157.1122	472517.6397	697592.2418	521695.3929
DVL2	Xelaev18019661m	n/a	648693.7335	549685.3596	607390.5341	573098.1717	555618.8322	526982.1115	538370.5658	544903.9892	541391.3858	516420.5917
GLE1	Xelaev18002798m	n/a	623946.0514	581000.8336	581678.6694	583071.6263	577366.4784	555786.0192	490824.3251	566783.5792	544419.5315	496729.8116
SENP3	Xelaev18019582m	Xetrov90029291m.L	619309.3675	714528.8779	623156.9772	574780.871	536821.5268	532298.9789	503069.8702	448892.2031	572966.4918	493050.5934
GSS	Xelaev18043940m	gss.L	701747.2727	583187.9417	611940.9687	583433.4086	517888.8051	529940.4906	479831.6739	521510.8732	515730.103	558888.7615
DCUN1D2	Xelaev18013047m	Xetrov90005935m.L	618571.975	526273.0635	600720.2244	572133.0552	539577.6574	606508.8243	552920.832	560065.5296	537460.8555	492671.9758
CRP	Xelaev18040332m	crp.4.L	730889.5635	714851.9043	451706.8337	399857.9905	491758.2158	675347.7966	659482.336	605304.0064	345985.4823	582142.501
CLTC	Xelaev18010521m	LOC100492311-like.S	575905.5149	668382.0594	547508.6405	576382.967	545263.6534	580334.0822	512994.6679	568571.6907	580459.1764	458744.3566
PSMD1	Xelaev18003248m	psmd1.1	585300.4399	550786.3419	666445.2614	532454.883	567677.0339	511289.5249	586405.732	558077.857	577348.8369	466512.3989
TRIM33	Xelaev18012007m	n/a	601390.6367	586330.6979	614639.4304	597784.5476	560465.1186	560675.7044	582533.2234	526208.6669	503712.7487	479431.682
FAM195A	Xelaev18047680m	fam195a.S	609239.1437	599694.3773	594925.1187	554514.7879	629674.3781	599229.8438	607528.0165	425897.6519	516059.3576	485928.376
PDIA6	Xelaev18028048m	n/a	658533.4851	615772.0442	562401.4257	522663.3038	563593.3408	518516.2491	519034.4547	561918.8355	560222.3023	525271.5572
SYMPK	Xelaev18042377m	n/a	635460.4239	635988.1221	617648.9595	591737.2257	552550.7964	525539.6632	542041.6825	498348.9007	507483.2726	506979.9612
HSD11B1	Xelaev18011953m	Xetrov90004663m.L	646950.883	591263.2513	684864.1756	636053.233	413817.2338	601455.7391	482946.4219	448883.148	587506.1055	516341.8815
MED6	Xelaev18039900m	med6.L	727795.7366	499197.7983	520956.7823	422081.9777	676647.2197	473573.5514	607384.9514	501136.9105	593931.4154	580912.6996
PDCL3	Xelaev18012935m	pdcl3.L	627529.0693	569284.7321	626444.7519	537724.0967	554972.6128	512090.2687	567723.2519	545125.6828	563730.742	500938.0142
PTRH1	Xelaev18046413m	LOC100497487.S	601155.6029	553555.6726	564442.4583	546577.1358	547861.8963	629074.7668	522049.236	585038.853	577422.4936	479908.4107
XYLB	Xelaev18030651m	xylb-like.L	661886.1832	560165.0206	555064.6321	522633.6215	541860.6337	601830.2164	514695.5857	548586.5938	573401.1261	528648.7542
RRBP1	Xelaev18028865m	n/a	789853.7331	568057.1428	534079.0641	603421.8356	555027.7198	482709.4102	499141.8704	487596.3964	455665.0687	630871.8104
PAN2	Xelaev18013381m	pan2-like.L	629816.5339	630324.7701	577553.7368	565501.0398	552316.9842	544493.8817	524537.8586	552683.9362	531257.0377	503076.1975
ISCU	Xelaev18007465m	iscu.L	612085.4788	571825.1501	618905.2541	567414.7529	595648.2391	562121.3554	540244.1586	507305.5056	542377.5977	488915.2143
GAPDH	Xelaev18000200m	n/a	586368.7443	644317.7483	577964.2705	519957.071	463241.1935	634224.3582	538960.0173	529846.1149	657384.704	468495.7173
UPK1A	Xelaev18038026m	n/a	733479.1603	542708.9826	463985.2737	509274.5634	525431.6102	583619.6437	573532.5606	548085.4752	550604.9169	586038.157
SOD1	Xelaev18014289m	sod1.S	597835.4142	541769.9996	635705.4135	573087.1001	563633.428	511809.6723	583588.1584	558008.4245	558896.3618	477704.0889
CELF1	Xelaev18024429m	n/a	707431.7986	596228.2936	508140.2638	588643.0384	494753.1187	464941.1694	553660.7302	531997.1785	597525.5671	565283.2334
C22ORF28	Xelaev18019820m	rtcb.S	668130.9055	574099.235	534093.8739	573229.2325	579875.3472	478936.4643	524303.4466	553761.5707	579934.9213	533989.68
ATP6V1A	Xelaev18040968m	n/a	623179.1709	603093.0431	608369.0713	578587.6639	542883.6332	518265.3008	555835.5166	537423.7254	543280.6629	498275.6976
PSMA3	Xelaev18039822m	psma3.L	677108.0047	666524.8939	461193.0872	612264.3774	583058.2026	484488.4694	363590.8299	633850.2661	569617.5728	541396.6612
PGK1	Xelaev18038892m	n/a	657921.9144	545045.6672	609280.2002	572475.0052	584561.1837	552601.5186	525644.2688	500959.3982	529417.157	526096.4725
EIF4H	Xelaev18015391m	n/a	706067.3917	598479.183	553997.7139	574829.4133	550693.3935	539302.4727	393023.9917	524811.32	590426.8706	564661.2877
MRPS18A	Xelaev18026426m	n/a	698302.7227	519710.6045	561207.4588	511332.1401	554496.4651	541646.6476	531908.112	566284.8263	558517.4341	558717.7566
COPS8	Xelaev18044827m	cops8.L	624250.9537	619361.0631	775841.4194	493303.6928	483088.1126	595833.8977	473667.0295	566590.0659	476999.6578	499653.0068
RPL39	Xelaev18038887m	rpl39.L	645620.8982	836562.856	644674.8389	633839.825	515751.6092	430235.6685	470049.2624	502499.8292	426709.5179	516860.5957
MKLN1	Xelaev18017874m	mkln1.L	632280.1165	622586.0888	568808.3261	630352.1976	565806.8701	564675.7251	535239.7186	510369.3728	478547.6904	506325.4838
SNX31	Xelaev18033884m	snx31.S	550358.0278	609010.078	507458.8953	685028.0676	592211.5856	646616.4802	625266.0494	541054.1035	428857.5129	440769.3156
C7ORF57	Xelaev18031214m	c7orf57.L	624557.9283	643175.4488	592536.8884	680694.037	588588.2661	554776.8275	561439.908	441678.9019	432726.6146	500276.5091
NCAPH	Xelaev18020309m	n/a	639532.8181	633543.9191	568703.574	521534.7948	543786.9639	548687.0501	575420.2225	500263.8815	575642.8204	512356.5654
SLC25A20	Xelaev18025924m	slc25a20.2.S	626794.179	548105.2829	579018.9057	550799.1896	549104.8049	564869.8998	542655.5719	570874.9564	570262.976	502215.5895
COX4I1	Xelaev18022677m	cox4i1.L	660563.5965	604208.1733	604788.9736	617653.7384	512138.0084	516717.5122	521549.9085	526673.6442	514533.8325	529294.8499
POM121C	Xelaev18000317m	n/a	744217.7988	581598.0783	567976.4334	452420.0321	532201.9571	468770.1022	478128.3488	584687.159	592622.6371	596383.1166
PIGS	Xelaev18011700m	pigs.L	652325.8847	516622.9372	599904.2351	524769.495	610506.7028	522189.3001	549830.032	516699.9551	583482.1603	523004.3754
GOLGB1	Xelaev18021905m	LOC100495258-like.L	594835.1126	601352.5265	624926.6678	588229.2369	546962.5403	540106.2443	563352.0528	521586.04	552015.5331	476975.5076
GNL3L	Xelaev18041749m	LOC100489738.S	636341.353	578807.6789	591066.7303	591783.2494	614566.0594	505768.2316	550522.5754	505184.2244	520867.0428	510503.4734
PIH1D1	Xelaev18036105m	pih1d1.L	607445.4855	571274.2609	571763.9425	554627.0832	561549.5973	565895.5625	558938.3368	586538.4172	542969.3262	487354.7143
RPL10	Xelaev18038083m	n/a	698874.2465	746786.8332	527654.0437	678034.9814	527316.7006	406203.7759	410923.6373	590286.8321	457739.9679	560730.9809
ARHGEF16	Xelaev18035816m	arhgef16.L	633108.2143	522576.8854	649610.4755	665952.4955	659996.3139	526936.5989	389872.1901	608230.1293	415686.5695	508081.6598
GBA3	Xelaev18005171m	gba3.L	629693.9599	501021.8399	556485.2482	620319.706	609422.8577	483937.315	553428.5388	562787.6813	570045.1723	505535.5298
loc100490207.L	Xelaev18026515m	LOC100490207.L	650851.7069	660756.4248	557538.3496	637786.6816	571874.7392	558694.6228	520691.7983	464083.1167	474538.6207	522529.5139
LAMP1	Xelaev18015585m	n/a	732115.0328	670710.2109	402395.658	596813.3604	628239.5515	428813.6909	300429.4714	621011.7413	615695.1676	587829.9502
KDM2B	Xelaev18007826m	n/a	613917.9812	721692.7446	561013.7291	541612.4539	622742.9734	502006.1021	563309.0266	472789.2938	531298.9747	492945.1241
C12ORF23	Xelaev18019900m	tmem263.S	624376.4723	612063.213	629263.6094	509422.3254	486571.2935	437757.688	612045.0857	615992.3789	579585.8499	501353.7112
COX7C	Xelaev18008096m	cox7c.L	562244.063	559748.4077	708079.9827	521142.5906	667610.673	507293.4274	522402.5466	488333.36	605647.3815	451610.6014
FAH	Xelaev18018495m	fah.L	631608.0863	636820.7491	582438.2488	559209.6858	536121.804	571005.2507	463893.88	586831.3574	532180.1137	507358.1532
PRCP	Xelaev18016367m	prcp.S	613501.6376	524214.1856	617957.6044	520353.0366	575638.816	519963.3598	517014.3735	572406.1441	638961.045	492854.9943
DPH5	Xelaev18025471m	dph5.S	670362.3275	607028.7052	477740.5991	529955.111	531538.9954	526972.1079	566497.8294	606552.931	558782.5376	538555.4839
ELL2	Xelaev18008057m	ell2.L	689875.4435	641491.994	459693.8679	527775.7944	602980.5046	549816.3636	541995.0936	503315.9624	548581.6236	554249.6809
SF3B1	Xelaev18045043m	sf3b1.L	688211.4722	701675.4631	489391.7697	483733.6028	546501.9017	566590.4332	552657.0828	501449.1526	547138.7638	552913.7587
POF1B	Xelaev18038917m	pof1b.L	657228.6091	714074.524	521662.7406	590273.9768	586669.8655	501288.3786	507339.3316	580655.229	430655.693	528118.6307
WDR18	Xelaev18006255m	wdr18.L	638019.111	746127.6853	534468.2147	534724.1418	504265.9545	578553.5562	473202.1518	552214.1924	549643.1396	512770.6829
PSMD9	Xelaev18007817m	psmd9.L	647040.5823	548320.6249	586373.5885	585636.8739	585428.7004	480407.6551	596380.1667	455936.4677	600150.2516	520078.4663
loc100496372.L	Xelaev18034980m	LOC100496372.L	605554.5166	542257.2006	593539.675	514500.4279	557072.9626	541239.2753	547659.6488	574712.9336	637027.7174	486869.5717
RABGAP1L	Xelaev18023224m	rabgap1l.L	579229.8399	606347.1025	600128.6172	614766.9348	590838.4675	586007.6178	554085.4839	521729.3866	494410.3988	465908.9046
POLR2B	Xelaev18006059m	polr2b.L	596138.7683	503345.1271	654556.3568	573760.4204	562037.6543	527520.3079	638353.7212	499630.0648	570939.1959	479664.4309
PPP1R2	Xelaev18027519m	ppp1r2.L	612779.4052	675795.4985	548777.6296	611545.7301	537518.7501	570861.3577	554731.3966	544062.2365	474009.4278	493096.6552
CIRBP	Xelaev18006236m	cirbp.L	624957.9573	607826.8343	618161.3716	602713.2981	507368.305	521852.8822	545447.9341	529252.9949	548983.4964	502918.4969
ATP5E	Xelaev18043545m	n/a	613816.4498	604185.6267	554547.0446	615003.5556	486385.9629	503794.3911	573476.2468	692702.9766	470599.088	494031.4305
ALDH3A2	Xelaev18012670m	aldh3a2.L	678586.8934	572950.1433	533909.2836	500124.3814	604388.7157	510848.0297	525122.8215	511699.8177	620048.449	546381.1824
UFD1L	Xelaev18007694m	ufd1l.L	600547.8255	573194.5007	598746.6484	596886.5864	551598.328	522850.4835	567122.2948	571080.6139	539855.1469	483650.6552
SSH3	Xelaev18035107m	ssh3.L	641448.23	606367.3739	599471.0637	559680.9878	551909.792	542379.8399	546537.6521	537845.8304	509715.2549	516794.3777
UTRN	Xelaev18026721m	utrn-like.1.L	685613.4031	547166.4068	590910.5061	559143.0436	554584.2908	552486.9728	507317.4098	533062.6169	520981.5179	552507.0728
LAS1L	Xelaev18038721m	LOC100495727.L	685222.0233	749673.3096	554489.5126	478600.4399	509424.9899	483168.3092	542844.8559	451693.6032	619929.7614	552428.1894
FANCM	Xelaev18039612m	fancm-like.L	638081.2503	689841.247	515350.6377	530554.7959	561009.691	518148.149	555168.7676	513193.9043	585237.7165	514485.3935
GPR155	Xelaev18047185m	n/a	600439.0843	578194.3148	609564.6775	512605.8407	514691.4742	561502.6032	608946.2966	611425.5909	532679.1516	484202.2893
STK36	Xelaev18045625m	stk36.L	605935.7355	629064.3029	599191.4069	600811.3719	609148.0568	568564.3575	538617.9065	481557.6701	493245.0825	488793.3724
CRYL1	Xelaev18013793m	cryl1.L	617816.0516	604349.1704	525699.5065	514683.1803	618745.9067	590913.8667	522356.6323	560271.6659	557879.7045	498394.7464
UBE2F	Xelaev18044843m	ube2f.L	664840.0943	536793.0331	394351.2715	528116.9596	663144.4542	488118.631	469212.857	617430.791	689701.2374	536344.0322
UBAP2	Xelaev18011159m	ubap2-like.S	618446.6982	611674.8525	549972.9568	564983.1715	580491.6841	569233.4977	574773.1603	525312.6837	523488.5358	498938.1262
loc100127805.L	Xelaev18045033m	n/a	606334.1305	589657.1408	603144.8699	538427.4208	588487.1751	495037.4245	568211.5646	571197.5904	555259.432	489225.0299
FBXO38	Xelaev18017268m	Xetrov90007666m.L	586365.7198	599492.7367	564877.686	625956.0106	589785.6581	624806.233	581333.8652	492469.9305	482319.9659	473174.3143
HEXB	Xelaev18010883m	hexb-like.S	612457.175	495433.3415	616112.5059	480465.0667	629107.0342	477800.4047	606373.9265	505934.8892	678246.7388	494235.5886
AGAP3	Xelaev18003160m	n/a	670618.3378	634377.4034	507366.1134	540125.9067	588653.4323	558239.8558	536334.8091	490424.7677	550760.9765	541182.9552
VDAC1	Xelaev18019999m	n/a	739933.2792	433081.1161	509524.28	459545.3845	596820.6847	500651.734	580047.3977	597459.6725	580824.219	597181.1195
CHCHD2	Xelaev18015368m	agpat9.S	597627.5022	562113.3451	609803.7634	632215.5874	563913.0814	516925.4161	508977.8338	564465.1674	558011.9289	482449.6441
RDH14	Xelaev18028088m	rdh14.L	631460.8782	554774.8806	634790.8694	581889.8206	510718.3828	524591.1671	500364.9798	591819.7781	556910.0414	509854.0693
ENDOU	Xelaev18016633m	endou.L	680655.7141	674323.3091	538720.3203	558518.1663	499256.9394	530704.2736	485253.7554	621818.4114	475321.1573	549729.5612
KHK	Xelaev18030305m	n/a	638724.0109	560069.6035	632689.5321	493429.4482	575207.7941	536870.4453	540845.0462	514414.7361	596228.5208	515925.0645
ATP1B3	Xelaev18027923m	atp1b3.L	583682.4091	580273.5064	643246.522	616393.7044	544343.7724	570928.0927	617439.5816	534786.8227	454300.2851	471568.203
GORASP1	Xelaev18030642m	gorasp1.L	643986.5666	493060.0527	582734.7894	473052.4728	601914.7479	515490.176	563792.3202	515351.98	686666.6567	520333.4363
COMT	Xelaev18042610m	n/a	625448.1286	622964.2116	538610.7175	552741.8987	539575.5348	570201.8526	499603.4504	587099.1579	567806.4844	505426.7313
PAFAH1B2	Xelaev18035455m	pafah1b2-like.L	631232.4676	567771.4822	584706.9887	516550.5931	576592.8186	476677.3882	624177.7469	520752.4028	600642.6736	510133.2084
DFNA5	Xelaev18030968m	dfna5.L	661192.0486	615285.8129	473331.3684	536770.2745	579574.8641	622141.7708	512269.0037	549418.0879	533341.8575	534373.3431
ERGIC3	Xelaev18046628m	ergic3.S	692508.6607	649684.4325	525585.9702	541814.293	572807.4839	521863.785	564009.7449	476148.4494	517470.8447	559862.0015
DDX6	Xelaev18004415m	ddx6.1	681260.9107	562051.1608	520221.4524	528123.1907	571873.8284	459817.1452	556866.0636	619995.8824	550227.3814	550777.9498
ANKS1A	Xelaev18012267m	n/a	570928.4725	555423.1799	584095.0962	604920.0402	578382.5333	547810.597	578414.8649	556982.667	566568.1279	461603.0196
ADNP	Xelaev18046180m	adnp.S	669537.1074	661835.8266	515612.0805	467816.9768	537873.9626	601245.7562	573779.976	521161.3493	539523.4432	541359.8829
SBP2	Xelaev18006988m	secisbp2.L	680973.7454	638217.2221	537728.9193	582939.1812	521343.0678	517616.9489	530719.8441	479569.6933	575512.7147	550653.2903
PIN1	Xelaev18021616m	pin1.S	726408.3788	630804.7621	501322.1432	572998.7202	528862.6847	483728.5849	408693.6972	697089.1212	459864.4619	587430.9987
C11ORF68	Xelaev18022302m	c11orf68.L	605586.9905	608298.991	585599.2477	630800.5605	538827.0405	554409.4524	483588.3845	587421.3034	519134.1669	489787.3391
FKBP6	Xelaev18011799m	fkbp6.L	648584.2385	598772.8821	555019.3882	628541.8872	621236.821	500340.8461	571035.9797	478120.0029	484964.7279	524902.0781
ADAM17	Xelaev18030073m	adam17.S	578416.9042	593679.3127	627204.4342	606614.9798	574362.5038	607368.7099	546736.7031	498051.4892	512497.887	468372.4612
RPIA	Xelaev18004985m	rpia-like.L	655109.1017	519380.632	560976.9581	513921.7797	591879.36	483093.276	585997.796	553843.687	605533.6601	530492.4614
MTCH2	Xelaev18021940m	mtch2.L	644795.6771	574423.4548	560288.29	520726.8812	534948.113	539006.1771	541154.292	568019.1452	601086.4774	522168.9662
VPS25	Xelaev18043826m	vps25.L	639326.922	497360.111	612100.4202	491184.1908	602800.2467	520017.093	585463.7454	535918.5554	597968.1627	517790.0407
UBAP2L	Xelaev18042931m	ubap2l-like.S	640029.3435	621674.0223	577078.5565	592005.8495	526352.146	509584.2791	550561.617	575048.9833	500622.3808	518389.1101
EPHX2	Xelaev18028284m	n/a	662629.6003	556233.6811	610225.9847	584887.2047	518882.2917	510240.0121	537773.7884	564005.2951	521498.4658	536708.3887
KIAA1598	Xelaev18034277m	Xetrov90026672m.L	670252.1724	640278.9067	536346.5563	591422.3542	554240.4552	542849.3512	544959.2305	541880.8861	453554.1203	542884.785
ACO1	Xelaev18006711m	aco1.L	655005.0216	560316.9361	585801.7002	577226.8058	586499.6667	554124.8836	571274.2059	506445.8922	484387.3225	530754.564
CCT3	Xelaev18042878m	n/a	668482.695	619359.2137	558080.3085	578272.1137	508239.4334	498093.4065	462820.9464	675545.1376	489472.7894	541766.942
BOD1L1	Xelaev18005139m	bod1l1.L	582260.2165	618198.2012	589848.1228	612702.816	542507.1736	545650.8974	571779.5441	580298.8378	497932.8874	471917.47
BAZ2A	Xelaev18013399m	baz2a.L	634749.3458	670964.7648	621419.1126	551645.4014	585743.1499	501323.3871	481801.0194	574394.9732	471259.6813	514507.2896
loc100493076.L	Xelaev18045668m	LOC100493076.L	743460.5047	516873.1322	441893.6467	452785.3068	568923.1487	596109.2573	642778.1046	470430.5591	588345.8127	602728.4509
TMBIM6	Xelaev18015810m	tmbim6.S	645180.7161	569636.0822	610158.975	547713.765	578505.4282	486275.025	589368.8134	554050.2952	503251.3682	523190.7442
HIBADH	Xelaev18031001m	hibadh.L	622850.1066	565693.3093	602413.696	534251.2719	569384.5903	588611.5653	541441.602	537823.702	541763.5664	505134.4652
UNG	Xelaev18007455m	ung.L	602327.7491	583668.0738	590363.5336	633583.4882	586797.4912	528751.2345	521630.2414	511779.1053	555379.1475	488554.0314
PYGM	Xelaev18024161m	LOC100491051-like.S	633605.3229	605328.2899	497800.6033	614848.759	519935.8162	539798.4871	500962.8174	655318.2431	523139.5295	514180.4975
MGST3	Xelaev18023613m	mgst3.L	655025.5894	544996.7347	500978.3884	532050.6729	554431.3823	519151.141	492192.8404	612691.4642	651902.0508	531615.4502
FAF1	Xelaev18023163m	faf1.L	613351.3318	563061.8442	591111.7463	606137.6852	595397.1052	589544.8297	492696.3241	540373.6014	513360.9122	497914.1765
STRN3	Xelaev18040015m	strn3.L	645080.4554	541922.1088	601141.1408	571716.9084	548578.8815	597940.8954	524523.0485	559611.1488	492666.8294	523741.3473
HIBADH	Xelaev18033084m	hibadh.S	612084.1947	641820.8467	562297.8677	574501.2735	535146.7845	594576.2435	531775.9954	570611.9057	498089.0628	497007.6911
GNAO1	Xelaev18022536m	n/a	660429.8263	626227.8758	590695.7357	544427.0572	562255.8834	452943.5235	536852.9847	528321.5581	567645.4327	536310.4812
EIF4H	Xelaev18012802m	n/a	649624.4595	568202.4925	540990.2973	530035.8941	602327.05	524176.7331	533366.4337	533393.9709	594330.5056	527567.8516
GLG1	Xelaev18022811m	glg1.L	552061.24	494612.415	578554.5444	485199.4066	572227.6745	604247.0178	634458.4966	599106.4646	638189.238	448419.3241
OTUB2	Xelaev18041297m	otub2.S	653520.1476	745617.3741	523984.8936	569022.4564	496592.7424	547491.2491	458196.1118	581427.0357	513594.9725	530958.4247
XRCC6BP1	Xelaev18017583m	xrcc6bp1.L	678018.4235	592531.6474	579256.6399	562304.3485	468201.0301	511552.497	480619.1595	601747.1446	576278.7537	550950.9233
MANF	Xelaev18025789m	manf.S	654375.3333	570298.9519	574996.6409	549850.1707	530237.1547	453224.2882	597253.3965	563822.8301	579801.7674	531812.2509
PHB2	Xelaev18036705m	phb2.S	599062.5156	615930.4004	617113.5964	551033.1931	550035.6428	562471.8134	497366.2014	558788.7201	567514.1947	486886.9683
SUCLG1	Xelaev18008826m	n/a	630002.8173	556566.0072	570979.1894	529493.7671	547372.1206	549113.8072	569360.9038	558507.4701	584500.8896	512094.8426
PTGR1	Xelaev18006686m	ptgr1.2.L	613878.2526	568903.5463	564336.7112	576802.4727	554704.0438	545475.9057	542519.0266	585857.8964	553365.5088	499070.4762
KIF21A	Xelaev18017723m	kif21a.L	613501.8503	561133.2379	557604.151	498247.0851	502991.234	690751.2322	445166.1748	644012.1296	592861.6229	498783.3261
LPAR4	Xelaev18038962m	lpar4.L	605046.2235	550462.2446	539437.377	511706.4107	669015.1782	625943.8621	564917.5593	507101.3972	546903.5298	491965.2459
BOP1	Xelaev18032519m	bop1.L	610330.7457	519067.7033	654835.9615	564321.559	607292.8748	522814.4433	590803.0571	497976.1917	539061.5006	496277.0898
RTF1	Xelaev18040088m	rtf1.L	589591.9488	566570.4072	670149.3477	557019.067	508034.0484	594942.8575	602852.0178	523163.8067	524189.5274	479477.1626
CORO1C	Xelaev18010392m	n/a	630777.3732	568016.3717	525708.4116	549312.0461	583567.6121	542079.8828	591219.0332	545172.2012	562800.7832	513009.3469
EIF5A	Xelaev18027586m	eif5a.L	618530.6847	721460.0007	641305.5922	608160.4577	514520.0727	580258.7864	457991.6692	536656.7393	437106.9975	503090.2465
GCLC	Xelaev18029505m	gclc.S	604389.8784	585823.9547	541006.25	619463.6918	602033.9507	605610.3616	515734.772	510910.1916	533288.0966	491657.7469
TTC39A	Xelaev18025267m	ttc39a.S	590222.5223	599162.2982	647193.6828	639734.537	596406.1853	580625.5684	594631.1791	444121.7287	446748.5433	480214.0438
GIF	Xelaev18035135m	gif.L	712392.7835	752185.5981	388007.0131	651300.4798	523792.1679	460285.8214	389960.3667	645560.3787	504952.9891	579739.8156
UBQLN1	Xelaev18006928m	ubqln1.L	593965.0386	627684.9832	645842.9372	585955.9246	565736.8439	566539.4889	527414.1398	520505.1019	495188.4908	483412.2887
TBC1D8B	Xelaev18038863m	tbc1d8b.L	627365.288	543840.516	609514.4846	559343.369	555146.5442	481221.9193	598483.3367	536135.3487	581891.489	510685.9466
ARHGAP1	Xelaev18024483m	arhgap1.S	703665.1492	446120.9488	628242.5046	539531.0641	528956.4249	558328.7781	566702.576	533983.2286	521742.4863	572836.2496
ARSB	Xelaev18008192m	arsb.L	600282.7924	582346.4362	593169.425	569885.9312	612626.432	542471.2284	530815.4872	554305.6536	529615.7893	488681.5227
PPP2R5C	Xelaev18039697m	n/a	623108.3122	647263.8589	589190.1684	565905.9436	574096.1005	511726.149	540297.9323	518923.6404	534857.5422	507337.7672
SNAPC5	Xelaev18018448m	snapc5.L	596431.2792	599037.0156	570495.2371	530206.323	569089.7052	597494.6336	558574.169	553669.1982	553934.2123	485677.7181
VMA21	Xelaev18038861m	vma21.L	616836.5988	515545.7405	566173.597	581297.7951	615335.8012	550663.3544	519159.1085	555804.4455	572866.4024	502374.3876
NRF	Xelaev18038884m	nkrf.L	607274.3624	608871.6576	678947.3286	519687.2793	454960.4274	594511.26	522414.8684	479524.719	651896.7082	494751.8478
APCS	Xelaev18040322m	n/a	569783.4982	557546.79	687740.4653	490204.8228	619513.213	590323.074	505233.5367	582018.8889	533058.7549	464331.0814
PPP1CA	Xelaev18003383m	n/a	650085.4193	556190.43	594186.0993	553923.1734	556277.3178	558762.3687	481046.8746	576828.0213	542475.2273	529837.2241
CD2BP2	Xelaev18047858m	clip4.S	612825.149	615986.8003	676024.0371	616429.8981	519365.1207	539842.3982	414486.3657	665946.5608	434254.3983	499590.4454
OGDH	Xelaev18020266m	n/a	604452.748	556629.9383	580233.6968	538484.7475	565013.323	542718.062	583868.7063	571146.0097	572020.0874	492809.1393
GOLGB1	Xelaev18020839m	Xetrov90008503m.S	640005.5556	537320.6222	619213.0574	557720.7829	550108.7753	579753.1121	558157.8548	523715.5541	520821.9078	521821.5167
SEC24C	Xelaev18034885m	sec24d-like.2.L	640766.4373	537574.8373	552543.2883	522769.765	592592.8593	522245.1752	571701.3669	563808.5041	577336.0686	522460.4826
ESD	Xelaev18013279m	n/a	660674.7213	566727.9479	540197.348	492259.206	544260.7856	529735.2888	563229.5729	579627.603	592810.6928	538819.7377
KRTCAP3	Xelaev18028444m	n/a	613256.4646	432471.2155	573666.97	514959.1461	505021.7036	736985.6401	566468.9379	543981.1112	621946.1082	500221.5376
AGL	Xelaev18023410m	agl.L	613667.9769	576722.9309	612167.5414	556118.2322	540558.6639	533534.4417	535060.6704	578092.0437	557365.6223	500656.1493
TSPAN3	Xelaev18020826m	tspan3.S	581197.8891	554830.6957	658264.4485	551386.1008	611229.9473	639038.8576	495507.7693	488731.1757	550638.2879	474216.1223
CEP97	Xelaev18012818m	cep97.L	587048.246	580604.6606	603698.7143	612064.8718	600407.223	579410.4402	555928.7432	526696.7651	485610.3299	479017.8466
EDIL3	Xelaev18018362m	n/a	564270.9944	504759.7209	656877.3518	605180.123	606373.733	641260.1163	575688.8101	468889.1065	524114.397	460698.9297
GPX4	Xelaev18006250m	Xetrov90001474m.L	630141.2307	592265.9049	561260.1213	565207.84	516852.8639	518802.3269	565957.7738	602621.426	541675.7574	514511.0006
RPS6KB1	Xelaev18015284m	n/a	605422.7159	564218.2215	628462.336	519715.719	599324.2502	514705.2768	634098.5855	480522.3572	571801.7696	494346.3763
HPGDS	Xelaev18005766m	hpgds.L	627321.0825	629534.1658	608630.1635	494747.3668	580563.5235	635893.1719	432235.878	559823.9889	527600.3396	512442.0858
HSPBP1	Xelaev18036139m	hspbp1.L	704810.4691	615795.813	438389.4854	538122.8813	595660.0156	497010.7437	456593.0522	590355.0076	588904.4003	575772.7452
FGD3	Xelaev18002565m	n/a	605561.3506	623630.1426	532683.9608	571571.4867	566054.4702	555680.9471	538669.3509	587745.7397	535587.9312	494713.0626
SSBP1	Xelaev18019791m	n/a	613920.6501	503078.1864	555534.639	554773.4616	635172.1725	567368.3908	473621.2611	557399.9597	627540.4195	501564.9683
GAK	Xelaev18009744m	gak.S	584840.6144	560006.4601	592421.4757	599871.4131	599629.2942	594288.8371	602343.1344	515620.7658	487831.5554	478006.5587
SYTL2	Xelaev18016380m	n/a	589431.4199	602154.6411	618050.3013	612892.1438	595935.9718	550514.6669	555373.7589	520264.8181	484289.6184	481775.0439
DNPH1	Xelaev18026431m	n/a	659017.558	646673.0214	537036.094	598366.1859	521401.6668	527354.4567	451005.8587	584258.5423	541590.9227	538723.4915
TRMT61A	Xelaev18039725m	trmt61a.L	592613.7031	552462.6822	663596.7818	577728.556	524858.8133	587505.1995	588102.2441	531149.5221	509422.702	484565.4485
FAM98B	Xelaev18039986m	fam98b.L	596802.4514	432789.8456	641823.3033	446003.6154	530273.7984	524158.1896	584495.3224	577241.438	766742.8711	487991.0954
AKR1C3	Xelaev18019825m	n/a	667875.4503	634886.8952	523906.8141	577191.9536	589440.6646	483979.4899	511438.5296	536903.5921	535950.7559	546268.1924
TBXAS1	Xelaev18019837m	n/a	681728.9734	555544.4638	590959.974	565842.5822	545917.7948	544398.6883	502377.5754	516194.3133	543149.4897	557608.1192
KDELR3	Xelaev18025703m	kdelr3.S	646680.5945	671708.7746	491503.1575	455364.6648	478369.0601	746775.1296	563424.4775	614833.0369	444129.3597	529159.0371
RBM45	Xelaev18047217m	rbm45-like.S	582017.0687	611817.4985	631127.3549	614847.0784	555834.2001	537347.7772	610576.4672	501920.3075	495458.2106	476266.6857
SHPK	Xelaev18011636m	n/a	635392.6944	563821.9713	610727.747	462826.2955	569203.546	632773.5553	542317.7442	562600.9879	514253.4118	520034.6482
PSEN1	Xelaev18039884m	psen1.L	594020.8718	569497.9631	631329.1191	594717.6948	518112.3348	558499.7242	582648.7072	519455.6162	556351.6842	486280.576
EDEM2	Xelaev18043945m	edem2.L	627551.0038	475648.3182	603819.7093	485504.6312	569413.7505	615994.3561	457027.0093	633024.2616	607307.7189	513957.0114
SERPINC1	Xelaev18025312m	serpinc1.S	577773.841	668633.1936	587903.3836	600178.7765	500721.0223	607895.623	491704.7055	605309.4169	502178.6305	473203.572
ABCB10	Xelaev18019589m	n/a	571115.9753	638423.6699	631703.2217	575549.833	548640.6012	569012.9962	626105.0425	494402.4261	501949.3086	467787.7982
RNF167	Xelaev18001014m	rnf167.1	566770.2972	640912.1721	423412.3909	627235.3083	601088.3352	618579.7671	559625.4303	507297.2348	611722.7879	464243.7034
MRRF	Xelaev18038477m	mrrf.L	586694.8206	595363.0532	642109.9182	599468.371	557544.9125	560338.0123	537072.749	563070.9802	485774.5691	480572.191
EDIL3	Xelaev18020505m	n/a	621530.5031	470776.8491	681609.8787	663397.5777	636384.9866	608365.3166	548467.404	502695.2826	359296.9285	509130.013
PLBD2	Xelaev18007449m	plbd2.L	599535.2931	555679.9274	586063.944	567424.8953	539965.0561	527273.8872	514635.9607	600563.6065	614658.7778	491115.1409
ETHE1	Xelaev18036239m	ethe1.L	670482.293	586574.0836	587707.3254	511542.3654	510157.3173	568900.5116	535473.6431	547432.1422	545307.0951	549240.8651
CAPNS1	Xelaev18004195m	capns1-like.1	657004.952	512465.3574	595745.1402	499289.5878	604018.8428	524954.9292	535952.9478	517790.3299	612481.1934	538236.6326
PNN	Xelaev18039851m	pnn.L	566435.5402	542270.4502	692435.815	510146.6237	529046.9847	621595.3347	644472.9253	503162.5466	545125.1119	464221.5383
SNX29	Xelaev18047499m	snx29.S	564132.7574	722457.2483	633037.325	555771.9496	626843.7982	648984.1129	505830.3921	374265.2337	535084.8891	462416.4677
FUK	Xelaev18022818m	fuk-like.L	598604.2655	579846.4841	581634.4732	594407.139	574003.5042	535113.2424	540152.5457	544331.6518	565818.42	490692.9238
CCDC115	Xelaev18040997m	LOC100496728.S	693306.3399	587161.9877	534785.6781	564804.5109	610152.9844	408536.8716	600240.5457	565647.4955	473834.334	568326.8195
PXMP4	Xelaev18043987m	pxmp4.L	581138.2653	590766.9238	586547.837	560950.0413	518709.5149	570182.686	593829.1886	608753.5965	526905.8073	476391.8212
PROM1	Xelaev18034674m	Xetrov90017730m.L	698798.3227	518484.6836	598519.2328	606048.2647	537750.3934	573132.9491	571766.9152	428056.8117	507335.5748	572860.2301
WFDC5	Xelaev18046560m	LOC100489729.S	590093.1056	517207.4051	624596.8457	512234.5993	622352.3216	460126.3321	614503.384	490716.1208	681816.2973	483757.7407
NTPCR	Xelaev18002040m	ntpcr.1	630074.4097	640508.0152	579461.7101	550061.1515	552822.0406	540520.9001	558260.8813	573568.9551	475170.0534	516566.7722
MAP2K1	Xelaev18018447m	map2k1.L	588608.3406	628718.1451	605490.0392	600174.7576	520415.371	590109.4259	526731.8173	584374.0833	486674.0739	482625.948
ATP6V1H	Xelaev18033716m	atp6v1h.S	603106.8056	600510.9989	610124.0982	565730.9693	538489.1823	529015.9128	542790.7946	584913.5265	537575.1875	494674.8231
CRELD2	Xelaev18017704m	LOC100497878.L	629892.1845	533686.7584	555566.8959	564284.8047	591419.0715	536569.5964	538392.4994	572753.1982	560993.155	516670.65
PEX14	Xelaev18037181m	pex14.S	608195.5607	528512.8424	605431.8137	605264.495	547476.1322	588152.9331	575138.4664	502755.8622	548646.1716	499212.7148
NAA10	Xelaev18038579m	naa10.L	618280.3354	538100.9998	565265.5032	551818.4968	587029.3195	553955.5394	545504.5902	588164.949	546760.1563	507511.6495
PTTG1IP	Xelaev18030847m	n/a	583735.1368	633417.3736	563911.8245	558999.3965	570957.5308	555735.8264	523591.806	548126.943	592157.1459	479484.2354
ZC3H15	Xelaev18045041m	zc3h15.L	618559.0672	530025.7524	624502.5215	521196.0318	585330.847	545401.4213	595436.8208	496633.9469	582195.0232	508097.6856
FBP1	Xelaev18010167m	fbp1.S	629780.0371	537106.4976	648716.9736	571237.9745	516148.4153	522067.6434	540163.0993	573406.3967	543981.1526	517327.7144
UPK1B	Xelaev18011316m	n/a	677407.1829	508107.3688	467262.5581	446951.6841	569107.9941	595677.6466	590287.2751	502754.0953	697681.7152	556668.3025
BRF1	Xelaev18039765m	brf1.L	595798.7842	603508.7169	535147.2736	621688.2345	587434.2349	552769.3456	539704.5099	530815.0504	552855.4396	489683.5365
CYC1	Xelaev18032494m	Xetrov90017327m.L	578647.4692	607025.1203	666635.6913	607589.2956	526996.993	587422.1303	549342.9064	512249.7893	502258.7669	475630.8035
EIF4G1	Xelaev18029541m	eif4g3-like.S	674784.2191	573330.6018	533152.9463	543267.0882	587905.379	480983.4617	539116.2603	557062.2953	558909.859	554652.8293
SCCPDH	Xelaev18026791m	sccpdh.L	714309.8292	480162.5957	476839.8726	513474.5189	614410.8586	439277.9124	600023.4306	606394.1788	564402.2121	587191.2813
URM1	Xelaev18041628m	n/a	549526.9151	693628.504	582789.3285	527212.0894	507110.6118	630122.1128	496354.7802	673499.7086	506353.6912	451756.1907
ANXA1	Xelaev18010117m	n/a	625306.6307	575086.2575	672452.9851	514744.5493	496992.3815	545857.1434	553109.1526	577158.2697	533316.9854	514097.1075
C3	Xelaev18019129m	c3.L	628403.6494	572489.1468	566298.5257	564801.0048	543670.3613	541877.1932	556862.8142	561574.4425	555540.788	516702.6685
BCAS3	Xelaev18012662m	n/a	639631.8859	591298.0586	586807.2916	495813.8083	557903.0181	535065.2747	535803.3589	517855.0756	621861.8313	525939.3524
CARS2	Xelaev18013067m	LOC100498149.L	570349.3834	532186.7897	620324.5471	524458.938	591623.8347	533686.1217	557160.0622	576663.8113	622178.9336	468976.6586
CCDC127	Xelaev18031323m	ccdc127.L	601801.9126	368384.2424	643199.5193	405458.6926	651221.4484	585620.6617	587594.3359	604998.3302	643091.9547	494904.5166
TALDO1	Xelaev18022141m	n/a	607866.8999	617788.2608	608129.7043	559777.182	543930.8341	500286.2622	571290.7675	546200.0277	555343.4528	499900.0677
ALG10	Xelaev18017720m	alg10.L	639199.236	624118.5208	535125.5729	507511.85	538805.5314	493538.2708	586966.8478	555897.608	607251.1931	525690.9027
CENPO	Xelaev18028269m	cenpo-like.L	605354.3187	595991.3287	576458.5716	631292.4556	535603.1229	536392.3285	488778.8045	570308.9041	563020.8101	497955.2817
CSTA	Xelaev18011294m	n/a	578279.1807	551640.1004	478093.5746	577015.5545	629117.6993	643736.8607	541170.4147	582248.2532	552514.4709	475744.7946
YWHAQ	Xelaev18028033m	ywhaq.L	620763.6293	508235.4092	614811.1408	521097.2891	587229.5919	489852.6271	637097.3076	536525.387	577707.9955	510738.7045
R3HDM1	Xelaev18047009m	n/a	628342.7897	615808.091	589021.7402	675439.7227	509377.9785	505905.4918	501132.1816	565514.1599	496781.8633	517129.5307
loc100496329.S	Xelaev18028847m	LOC100496329.S	571356.0908	602327.2483	557765.7691	550393.0767	528213.6272	589369.2028	560932.1237	603447.2513	578635.9445	470247.4318
SLC9A7	Xelaev18013029m	slc9a7.L	602142.5208	552328.4608	540188.5862	569556.0166	578645.5339	573109.644	590661.5481	547022.1564	561760.5989	495607.1213
ADSL	Xelaev18023676m	adsl.L	606042.9616	533241.4965	567326.1933	521416.7896	592840.3099	487437.9089	587556.0433	583668.345	620896.5453	498875.8778
GYG1	Xelaev18027752m	gyg1.L	639554.9742	552886.007	588152.8418	543874.1655	550943.8376	565851.4339	539824.4207	587744.1162	511100.9218	526539.3992
RSPH4A	Xelaev18039079m	rsph6a.L	651245.4537	677755.64	494453.0078	480002.9276	627083.8783	511330.0063	509362.3853	560678.8473	565531.2743	536196.4256
GHDC	Xelaev18043076m	ghdc-like.L	616026.8479	516863.1069	656615.8587	523427.4961	586365.1198	540487.2052	527920.0372	536361.6704	585160.5203	507253.6557
POFUT2	Xelaev18044882m	pofut2.L	620460.7063	618399.9326	597498.9407	574948.4357	560925.6268	526069.8049	450127.354	567932.9947	571571.1622	511025.2894
CAPN2	Xelaev18028651m	capn2.2.S	620544.2208	568244.7433	562649.3553	533655.6302	600590.0324	520606.9453	552805.1675	514373.7185	619964.1428	511099.56
TACC3	Xelaev18008863m	n/a	694894.3038	687401.6173	454198.1056	524359.5023	552932.1135	568784.7356	506444.7412	532292.38	530320.9327	572347.6426
MRPS30	Xelaev18008314m	mrps30.L	618611.3922	588612.022	602853.7245	555789.4261	521670.8302	572852.0068	531707.7542	564563.2906	543445.4088	509533.2014
SPATS2	Xelaev18013338m	spats2.L	602017.8797	604976.2589	624425.875	596718.1353	600685.846	564762.332	571378.2852	453343.4096	501745.736	495878.9895
THG1L	Xelaev18016888m	LOC100487878-like.L	748688.9883	638379.0121	455623.9989	565995.3437	578455.5206	428973.9155	450098.958	585739.8041	531719.2832	616937.2008
CCT8	Xelaev18011525m	cct8.L	617374.2842	653756.8566	601647.5249	561679.6629	527198.138	567845.9725	514253.6742	559039.0264	503888.7874	508794.1451
FSCN1	Xelaev18047433m	fscn1.S	630148.5478	601993.1736	567343.8429	550909.7408	539840.8962	535002.6896	555765.0785	555545.5457	555483.9801	519323.9378
VAMP8	Xelaev18020296m	vamp8.S	577136.5923	587202.0934	639494.205	562616.1669	575134.9245	579442.1304	533078.8445	546904.0424	530849.2473	475684.5257
SSSCA1	Xelaev18022339m	sssca1.L	583871.6823	532298.8584	607955.5383	545782.0161	545839.8357	567225.7217	563329.3844	570331.7891	605106.8647	481250.185
CD82	Xelaev18021823m	cd82.L	661190.3453	556823.1217	568008.314	649860.4366	482163.6914	575433.8563	505041.8742	527897.3646	535148.2401	545034.5621
GNAS	Xelaev18046267m	n/a	638927.6617	525662.5145	637352.1978	549616.6386	542328.4786	535595.0254	545396.4627	561226.8163	538142.5478	526789.7062
COX6A1	Xelaev18010459m	n/a	629748.6663	525410.7378	609379.2162	556991.5448	561993.5392	517111.2192	583956.607	506043.1969	593680.4601	519342.5221
SEP15	Xelaev18023364m	Xetrov90012107m.L	612853.4785	477481.8375	620381.6256	535943.4432	558431.4941	505816.515	631969.1868	528150.3723	624255.4117	505414.4268
DKFZP686M088	Xelaev18014870m	atp2b4-like.S	630358.2589	553885.6964	593236.8851	584144.7938	569612.7814	572318.056	542031.3105	515297.2811	527008.0208	519908.9211
RAB1A	Xelaev18026492m	rab1a.L	622249.4122	536268.0074	573465.9309	512529.9342	600622.5073	532071.6707	584929.0258	575815.1442	553837.4198	513259.9944
NUP35	Xelaev18044791m	n/a	842581.8718	819415.0392	225380.0326	248045.6156	431723.4867	571315.6921	532958.4301	515448.5202	770614.7561	695017.4017
CTPS2	Xelaev18011617m	ctps2.L	598341.9467	582361.2898	623713.1629	522521.8279	538669.2296	568887.9484	566733.8564	543918.2637	572327.4326	493786.5947
SORD	Xelaev18018119m	sord.L	624610.0646	589903.4872	627885.3357	579752.0549	520595.5853	574265.356	515392.6169	542429.0617	518388.993	515670.9197
COX6B1	Xelaev18038070m	cox6b1.S	608131.6324	565236.6248	644642.6616	582684.8069	620884.7381	523028.1827	457567.0776	505180.9707	582856.8396	502277.787
MCCC2	Xelaev18010867m	mccc2.S	575325.1549	566281.9359	641163.8594	497481.8707	528698.2068	629323.4028	572754.3995	565238.9151	562343.4414	475320.5343
MLEC	Xelaev18010467m	mlec.S	597466.0373	564597.5323	614325.2747	578712.1408	548872.6005	562836.4766	572163.2387	549563.6617	527234.1735	493632.1889
NDUFA13	Xelaev18001739m	ndufa13.1	618011.2263	643722.1747	543635.697	583477.5711	570118.7006	537368.5218	508822.4294	555738.393	538882.8056	510771.4339
loc100145576.L	Xelaev18017978m	LOC100145576.L	643429.8596	635886.1393	546780.1748	543546.7984	547474.1625	521492.386	528316.9636	550342.6177	562905.2543	531781.948
RCN2	Xelaev18035747m	n/a	639986.1991	563026.2014	598022.572	501292.5571	579265.1571	587805.9815	521102.8897	531267.6528	557087.5741	528976.9645
POLR2L	Xelaev18024289m	n/a	623943.5681	549582.7542	591080.2795	536565.1361	566536.8951	517533.9294	574979.434	533240.009	595580.0363	515861.7876
GLO1	Xelaev18028577m	n/a	615330.4274	632420.0868	570093.5702	588238.1133	541744.1478	548845.6688	475989.7706	607767.7427	516524.5275	508754.3089
USP9X	Xelaev18012398m	usp9x.L	632633.9514	537980.4285	548210.6177	602982.9135	498683.0083	549093.7648	584921.9525	641244.4028	489165.3109	523157.7654
KIF15	Xelaev18033196m	LOC100487512.S	612212.1487	637152.2475	588367.0101	569875.5416	579603.1142	555988.2013	525147.1333	521037.5659	517811.5363	506270.5789
ALDH1L2	Xelaev18021285m	aldh1l2.S	656245.6368	550596.7927	588153.5126	557739.7676	563573.791	519838.8562	536951.1616	541900.0334	545337.3192	542705.6254
ATXN2	Xelaev18010661m	atxn2.S	597603.7177	552929.5592	587786.126	536815.8291	568715.7096	607349.6904	590405.544	505693.7242	572915.9803	494230.6079
SOD2	Xelaev18026695m	n/a	620744.6533	610991.1357	536897.1266	607603.2426	519935.0901	538392.048	542858.8071	550602.2024	569620.9842	513449.0682
HABP4	Xelaev18010175m	n/a	604047.8593	910770.1761	551939.1917	580665.1427	501617.9535	512185.1005	520530.1367	499398.8178	462991.3575	499657.3454
HOMER2	Xelaev18018266m	n/a	633969.4862	586125.9889	677063.3207	515961.4184	508091.4005	563525.2886	598794.432	509771.7269	500593.504	524419.9354
KIF14	Xelaev18038429m	kif14-like.L	597364.7893	659949.7634	543053.7437	578757.4829	558245.4322	590344.8408	532189.0255	547000.6865	518273.6543	494185.9844
GNPDA1	Xelaev18021471m	gnpda1.S	645896.144	609692.5697	626705.5928	583400.9493	514429.0953	464493.9796	448137.6178	588476.3493	577845.8054	534420.3699
CCAR1	Xelaev18036984m	LOC101732440.S	601261.0734	567453.3643	566191.6563	605634.024	541403.7392	562934.6283	505518.1898	596160.2305	557437.4751	497520.3122
ANAPC4	Xelaev18005182m	anapc4.L	659015.7139	595975.8129	579981.1441	536255.9028	587873.3809	537178.7091	538776.0365	503047.5906	527723.5958	545361.728
ZSWIM1	Xelaev18046537m	zswim1.S	577469.5908	604816.3192	626150.974	579925.8887	578030.3927	520755.4244	598864.4572	498823.1387	549930.5647	478009.0202
SNX4	Xelaev18044348m	n/a	636313.4418	505584.7756	631161.1923	516439.5538	574301.531	501595.9653	605383.0436	509563.9976	595304.2443	526807.5669
PRKAR2A	Xelaev18025923m	prkar2a.S	645383.3045	595845.111	567547.9471	535368.9023	574202.8685	523634.2639	541398.6081	528140.5616	563014.3874	534384.0312
SLC25A24	Xelaev18025489m	slc25a24.S	660966.2938	591677.4254	577199.9715	588935.455	527895.5606	455574.5588	533350.2502	559936.7537	559186.8347	547346.8079
SMNDC1	Xelaev18034223m	smndc1.L	606862.7161	523551.4606	588539.9934	518098.1019	561924.8335	526038.8878	648145.7188	547878.7272	586171.6311	502746.7381
CYP4B1	Xelaev18023138m	Xetrov90011866m.L	603563.7583	546402.5627	561924.7539	557140.9862	585596.5412	591438.3033	524953.9713	624973.8887	507487.8436	500042.1
PKM	Xelaev18043021m	pklr.S	619034.0768	570806.0584	590683.3591	560454.8244	574980.0198	529763.8435	558985.2266	534949.7963	554003.6959	513131.3676
KDELC2	Xelaev18000412m	n/a	612564.118	540495.0314	637280.8297	533310.8305	533217.7166	551713.9316	558507.5982	571425.4346	557876.4494	507771.5581
FIP1L1	Xelaev18005280m	fip1l1.L	621466.8429	507314.5606	606130.1628	541731.8674	605712.7203	601308.1444	512471.376	561034.2503	527319.4374	515202.1416
BAZ1B	Xelaev18014525m	baz1b.S	646843.1503	561757.0345	639291.323	482610.0981	553140.6277	564213.075	603248.2772	563542.5258	464996.9995	536245.7364
TM2D2	Xelaev18018861m	tm2d2.L	559761.9469	560840.4172	669276.8282	499193.0895	594457.7311	637271.3489	534239.9357	566598.7503	522377.5326	464207.044
ECHDC2	Xelaev18023185m	echdc2.L	604998.342	583443.0311	572933.3063	555142.347	561289.2543	543755.7087	602072.8576	539910.2694	548733.2214	501743.5803
TSC1	Xelaev18041601m	tsc1.S	628134.7227	631125.9423	543385.7351	548448.2237	546409.8639	544014.9007	557082.9591	537440.6666	559146.6763	521049.2082
DDX10	Xelaev18016293m	ddx10.S	611092.7242	670129.6087	574461.5951	597042.0117	589086.2156	611531.1984	502548.5963	482290.2647	475819.2794	506943.3565
NUP88	Xelaev18012860m	nup88.L	567590.1065	509734.523	648877.8642	555834.5274	607584.6583	538016.0661	595603.6523	530915.416	575545.2696	470906.7861
ZNF652	Xelaev18043261m	znf652.L	636964.3949	697460.0399	577365.1899	526902.4622	460468.8494	628122.2621	513362.7525	639739.681	418754.8832	528550.7737
ATXN2	Xelaev18007855m	atxn2.L	595710.4436	592639.0085	562650.7943	525721.8665	607711.5285	547061.0581	608187.0931	549222.5519	531910.8893	494425.8834
MTMR3	Xelaev18010355m	n/a	593343.1788	643270.4066	579387.7444	589250.4412	549421.2088	546508.6879	536307.008	549345.7745	533984.662	492522.4547
RRAGA	Xelaev18045802m	rraga.L	615873.198	614954.7736	502647.2666	523982.4204	575386.2949	543338.539	549460.7243	551731.8125	622930.1408	511421.892
GMPS	Xelaev18029774m	gmps.S	650643.3804	577508.9623	531487.8205	539573.3113	588157.0962	533915.2355	479078.3236	559701.9885	599511.4909	540327.7533
URI1	Xelaev18022758m	uri1.L	619198.9444	609213.7262	562086.3784	585718.1199	566054.4299	540050.5578	499014.7464	535966.0464	573910.6976	514321.9183
DCP2	Xelaev18010772m	dcp2.S	559201.5687	548997.4223	687140.4978	600699.6277	504323.9187	541181.6978	754822.1689	519729.1279	445351.7142	464517.6129
KIF15	Xelaev18031144m	LOC100487512.L	624331.4061	567216.2961	580272.2627	575583.0004	597221.8778	531128.8392	562170.488	521343.2094	529528.0465	518692.2809
EMG1	Xelaev18036704m	emg1-like.S	659602.3963	582312.2436	515190.5506	543439.6243	569200.9002	644784.3849	552238.5689	517673.5731	489011.4332	548191.3453
POGLUT1	Xelaev18014484m	n/a	620824.1615	642060.2799	566058.2826	593104.569	555573.9843	506979.3586	501023.7267	548334.9422	556986.9843	515965.6371
PRPF40B	Xelaev18013292m	Xetrov90006178m.L	609179.2548	651737.0911	543095.8663	582364.6775	564064.0206	529586.3791	507679.2688	540735.9537	575464.3713	506350.5438
MCEE	Xelaev18020695m	mcee.S	672631.4973	738538.293	449344.6035	646700.2565	492636.4014	445350.3827	412964.1375	610976.5772	577468.5291	559246.9131
ANXA3	Xelaev18009539m	anxa3.S	655591.488	558505.3927	557540.2447	521697.7462	547001.7657	616694.362	536163.5381	548693.6106	526224.1416	545090.0688
CHML	Xelaev18042254m	chml.S	659841.0921	538730.4629	578147.5189	507927.441	555102.8974	562502.1143	554374.6453	540655.1021	561890.9148	548655.4521
G3BP1	Xelaev18019976m	g3bp1.S	551225.248	541407.7016	603316.0138	538367.5654	617765.8662	562230.5133	592007.5009	591971.8045	548028.6089	458420.29
AGPAT3	Xelaev18011223m	n/a	630193.1284	597541.6395	537930.3058	497002.2575	538929.7005	528772.579	575656.2033	551440.9492	630707.4402	524102.5447
EEFSEC	Xelaev18025901m	eefsec.S	644640.0528	595857.795	547018.07	522897.6106	536918.6832	640339.7849	525730.1025	489735.1972	579474.4128	536129.5346
GLCCI1	Xelaev18030900m	glcci1.L	632347.2284	620953.5936	542665.9463	551670.8052	579263.8156	531396.3277	557457.9725	509350.9172	563239.301	525952.2292
SLC2A7	Xelaev18003533m	n/a	620232.2515	591247.5254	530485.3714	564337.7277	564516.605	587765.0316	419153.512	594046.8758	609646.3252	515920.8174
GPD1L	Xelaev18031086m	gpd1l.L	680722.9193	484121.1524	621890.9985	509074.0061	518667.8582	519172.1644	532564.8964	535346.1016	627661.5748	566252.4964
NHP2	Xelaev18021342m	nhp2.S	646041.9437	458980.7999	648205.8326	486033.9903	561168.9869	596203.519	627100.2385	482711.2335	565417.9973	537454.4499
SNAP23	Xelaev18039867m	snap23.L	607661.2963	504311.5608	638956.9866	533179.0492	624004.7139	521291.3412	585666.9913	487409.8335	591865.9487	505767.2138
INO80B	Xelaev18008665m	LOC100216277.S	620641.9418	672848.3472	631459.2764	652616.7003	513987.5036	579845.7002	529065.9502	485007.9883	420856.6993	516649.0679
RALGPS2	Xelaev18023252m	n/a	574768.4547	614782.0161	609933.896	541757.9502	611722.7003	605761.2889	582674.2569	484251.1852	515990.7128	478475.0969
CISD3	Xelaev18012118m	cisd3.L	637607.9968	569972.539	523372.6903	502365.5227	540158.6286	596187.6561	547582.2051	586414.0746	577667.8751	530864.1771
KRR1	Xelaev18025637m	krr1.S	679904.3892	674482.6462	549577.8932	597076.2454	536538.8958	454570.4233	556289.0267	528708.8405	474023.3807	566199.1883
ACSL4	Xelaev18038796m	Xetrov90020434m.L	614242.5959	576760.9288	588388.3624	559054.5098	576161.2336	540080.1578	543800.5051	560885.4834	535338.2513	511526.7088
ACAT2	Xelaev18028948m	acat2.S	607759.1648	559649.4781	615417.3564	516557.917	567851.0537	572637.9156	552342.7422	553813.0133	555434.9888	506139.4884
SCAMP3	Xelaev18040943m	n/a	636770.6246	566943.4718	567257.7956	568030.4381	573052.6562	504249.7754	602300.2788	525964.9593	535737.2948	530305.8192
TXNDC12	Xelaev18025275m	txndc12-like.S	624595.5803	509926.3305	604279.4293	509042.5168	564687.492	503641.5807	575837.9081	535373.0941	650904.4808	520168.283
CAND1	Xelaev18021187m	cand1.S	584305.2656	635814.608	600454.7144	581601.2688	557306.3357	597835.9668	519774.2056	529000.5538	522245.7968	486638.8971
MRPL4	Xelaev18019001m	mrpl4.L	582748.8118	497698.2148	525463.0299	543420.7756	604170.704	523018.8625	561127.4067	663755.4067	606058.0435	485417.5274
SLC6A17	Xelaev18037803m	LOC100497867-like.S	600225.5142	516826.3592	597499.0055	504962.7358	612686.6549	513160.2428	548512.1258	527154.6339	674062.2922	499982.3502
SMYD5	Xelaev18004903m	n/a	627658.3225	624136.5714	631131.221	509809.7817	565687.0863	569958.8351	561316.7692	511184.1941	494936.7019	522853.428
PKP2	Xelaev18016644m	n/a	737471.8684	492620.973	569038.6556	580598.2281	553366.3873	488508.1011	530131.5492	584935.0623	446443.0803	614422.4561
KIAA1211L	Xelaev18038876m	LOC100170576.L	615582.7729	625294.8132	619697.2527	534511.4622	575433.9024	461776.4969	585603.3758	552283.7593	526940.1001	512942.6172
SNX27	Xelaev18040879m	snx27.L	596789.6367	570293.735	641852.3306	583322.6697	544337.2781	544254.1338	593560.6852	538092.1496	501546.2828	497288.1331
NOMO1	Xelaev18045189m	nomo3.L	606696.5515	551852.2598	649832.9295	547308.1421	557081.4047	581587.0653	557087.6148	512083.4232	539650.0279	505551.4995
YBX2	Xelaev18019673m	n/a	564042.1736	643157.64	597802.6219	615729.065	557964.2963	586700.9214	565052.8908	554790.595	463752.7409	470088.6774
PPP2R3B	Xelaev18013039m	ppp2r3b.L	625716.8787	700900.8388	478630.1287	592038.3611	527501.1151	669048.1391	498549.6568	558499.1546	457986.1774	521548.869
TIAL1	Xelaev18034300m	Xetrov90030629m.L	595036.3221	614972.6157	595921.6551	616943.494	549600.0179	510054.4139	573790.1405	561501.3095	497176.1652	496141.655
LMAN1	Xelaev18008398m	lman1.L	609476.9724	620011.7945	614356.511	558189.8803	586472.867	513182.4925	573004.1401	516526.3739	513458.9127	508261.7634
MKL1	Xelaev18023551m	n/a	598001.8975	597109.1167	594645.028	580726.3574	577896.3791	572278.991	563563.1832	516544.1634	514431.0022	498740.3069
TUBA1C	Xelaev18015839m	tuba1c.S	595423.6961	672924.7618	569467.5611	574119.5143	512264.2609	602608.9761	540458.9325	593696.6933	465481.308	496632.553
loc100495756-like.S	Xelaev18009849m	LOC100495756-like.S	617506.4364	640497.8944	567131.4902	623940.3079	515037.1548	563669.5096	536884.8666	531695.6882	505559.2884	515157.3676
TXN	Xelaev18009990m	LOC100170420.S	606414.0551	563114.1694	564911.6338	517548.4393	596091.2866	550047.3262	550395.0365	503446.3578	647758.1908	505958.5721
BAIAP2L1	Xelaev18045292m	baiap2l1.L	611518.4167	585575.8803	561487.092	600991.6297	645382.2353	561993.9931	565845.8841	483318.6102	486487.1539	510381.7114
PARP12	Xelaev18019840m	parp12.S	619453.9675	579477.7731	612525.9935	604736.004	517291.5102	583731.2591	561717.8147	495558.7582	523108.9674	517028.6417
NUFIP1	Xelaev18015770m	nufip1.S	586688.0155	617597.7699	625894.8993	561077.7742	576196.7394	560082.6809	576554.1072	526434.0954	495851.4237	489683.5156
NCAPG	Xelaev18005164m	ncapg.L	608434.4889	638251.404	572370.9334	540492.6076	568717.9105	576379.8243	536787.6928	522992.9346	544379.6177	507871.9131
FKBP3	Xelaev18039611m	fkbp3.L	629992.1078	587355.0354	567207.2361	551145.5109	557723.414	524352.4215	531015.0612	577471.5414	553193.4949	525968.9035
CPOX	Xelaev18011545m	cpox-like.L	627667.5639	546661.4213	585984.7816	527083.4883	569918.5705	565736.1141	541950.5575	555159.5168	561112.3154	524165.7329
NSUN5	Xelaev18011801m	nsun5.L	627152.8551	601906.7922	563789.3656	557546.1477	603565.6834	539118.3013	560914.5053	527609.2976	507338.7569	523764.2729
NRD1	Xelaev18025273m	LOC101730862.S	627453.9279	541551.6079	587243.3475	551969.6447	565513.905	539158.2057	521025.652	574811.4351	566851.3683	524016.777
PREP	Xelaev18027234m	prep.L	617547.002	536152.1183	580623.0733	560340.1716	560614.8492	569663.8385	554697.0324	562928.9142	547205.7922	515749.9279
CD63	Xelaev18015849m	n/a	586587.3881	537052.8525	646426.0745	521874.818	563543.7383	482825.5957	587103.868	538822.0918	644619.6186	489971.7787
NDUFA1	Xelaev18038889m	ndufa1.L	627043.2951	567454.7327	516907.0581	533804.138	609634.5077	488415.2222	463012.2323	604361.7666	655516.2836	523854.9455
PRKAR2A	Xelaev18024017m	prkar2a.L	669667.8049	552477.9113	509859.4518	563441.0012	589536.5498	498857.2631	473166.6256	605984.1533	571227.8295	559544.6114
POLR3K	Xelaev18047467m	LOC549067.S	636931.6674	620597.4854	454601.2716	536540.7147	652830.6938	527846.132	472279.647	533667.3358	635530.3551	532219.9735
API5	Xelaev18021806m	api5.L	583823.0835	540571.1657	628681.9694	615464.7223	585671.2727	567949.9265	549834.2005	522509.6612	521454.5184	487844.2162
FDX1L	Xelaev18008486m	fdx1l.L	653358.5686	471981.533	542620.7821	511094.1671	634298.1499	456541.7391	595270.6496	574766.9167	606949.4469	546026.3574
FLII	Xelaev18047790m	flii.S	592378.4505	582457.2728	591029.274	568128.7374	517328.2692	573826.6269	642861.9047	536109.6871	522157.1924	495161.4801
WWOX	Xelaev18022576m	LOC100487456-like.L	607140.6676	603300.4088	552017.6692	531237.251	619048.4527	564492.0855	520397.6279	595053.3696	507869.2604	507547.2773
GRN	Xelaev18045942m	grn.S	632561.6717	569845.1255	578763.5823	560275.1987	604611.7545	602775.4593	565331.5387	478476.6193	494703.1273	528939.8167
C7ORF41	Xelaev18033173m	mturn.S	612601.1036	498202.5663	539958.7247	530397.8934	652626.5056	551560.7403	602158.2456	534985.8625	569320.2581	512261.5512
SCARB2	Xelaev18005851m	scarb2.L	696471.8569	574188.0001	623125.6857	568067.8674	483777.8512	549879.3946	497605.9376	577257.6883	454703.8564	582397.3657
GGPS1	Xelaev18026885m	ggps1.L	580342.7154	555803.4783	588683.6875	549129.364	530595.2639	554732.3265	569364.6079	619371.5378	571867.8972	485323.394
LARP4B	Xelaev18030703m	larp4b.L	616148.0519	582126.3789	595807.0664	577984.7367	562329.631	557012.2924	579257.9935	489366.9001	538701.2189	515284.5387
SFSWAP	Xelaev18010573m	sfswap.S	579358.2959	531317.1612	580889.3245	614697.6151	599280.7944	593912.2552	544582.7744	535590.4504	539746.8189	484539.6181
DTX3L	Xelaev18044336m	dtx3l-like.L	586812.0632	526155.2774	519205.3135	662590.1413	574065.8152	535546.585	580689.9573	545068.4334	581470.8067	491031.2095
GPD2	Xelaev18044586m	gpd2.L	612250.8623	575698.5727	585669.9366	565220.8907	573046.0179	544481.2898	480992.9797	593829.4404	554747.9956	512551.9978
ZDHHC15	Xelaev18038757m	zdhhc15.L	540993.5378	538095.4226	629628.6632	546844.7605	627441.1323	593853.025	644776.7169	537010.7939	502420.467	452919.5796
WIBG	Xelaev18015892m	wibg.S	618439.9707	492478.0155	556460.6648	517802.0182	540094.5784	608894.1397	614237.7036	558724.1846	585896.9863	517796.1884
ATOX1	Xelaev18019975m	atox1.S	646839.3142	549893.0621	540746.2999	539607.6056	557804.9806	514336.2086	568268.5475	619751.1912	526092.3406	541637.2887
ALG13	Xelaev18038810m	otud4-like.2.L	639284.707	935664.9235	555952.3206	623259.9858	523415.852	473678.0061	460196.8726	463723.4595	428717.4611	535373.9223
TXNL1	Xelaev18011070m	txnl1.S	603093.8578	633481.8555	604995.4061	527968.2191	540852.0726	535268.543	562040.1699	574553.6468	527003.5616	505177.423
TPRG1L	Xelaev18035814m	tprg1l-like.2.L	642812.4101	553310.4593	533328.2426	556507.4255	550100.2281	491380.886	508210.8787	534749.7185	687246.0733	538493.2527
ARL1	Xelaev18021311m	arl1.S	636517.3495	571095.6853	580471.2992	556794.666	571421.79	504508.2633	581544.0766	558807.309	513973.262	533290.1965
LIMD1	Xelaev18031309m	limd1.L	580047.5514	634762.5922	580606.85	568281.0685	598413.1415	587674.927	440805.0528	577006.7819	549599.163	486037.7825
TIMM13	Xelaev18006073m	timm13.L	616580.4297	476797.8418	617320.3238	500074.6281	618933.8546	508145.9566	584553.91	509623.6133	646643.0683	516674.0741
ATP5J2	Xelaev18045063m	atp5j2.L	633416.5226	626282.0249	539252.4223	569073.681	533334.8557	508678.488	534852.7126	599889.6535	534019.6937	530867.6474
TRIM2	Xelaev18005479m	n/a	589321.915	584467.8328	591198.0417	602463.6044	573541.4713	583826.9282	572024.6828	521584.4297	501709.9363	493962.7266
G3BP1	Xelaev18016836m	g3bp1.L	598737.5401	575035.295	600679.0091	575258.1903	529477.405	528608.3239	576691.5798	588844.1532	532760.1863	501879.4453
NUFIP2	Xelaev18011680m	n/a	616979.0567	605055.7841	561660.8887	530177.2843	530826.897	615047.4029	565159.9691	509509.286	568725.8347	517305.2919
ZNF207	Xelaev18046875m	znf207.S	650544.4528	624971.3006	531295.5653	510604.1003	567447.5446	549910.8153	485422.9698	513641.8245	629502.6961	545455.9381
POGLUT1	Xelaev18011209m	n/a	621816.714	554004.8341	527339.3824	555971.6671	556170.0492	585387.2001	556847.8572	543886.7233	587076.3324	521496.7378
VBP1	Xelaev18038786m	n/a	606845.0306	544360.6481	592755.3999	557124.1453	553898.2365	514329.2683	569460.8758	574378.1704	579943.5506	509074.9795
Xelaev18044447m.g	Xelaev18044447m	n/a	668027.3239	563817.7883	603953.836	488902.5476	511724.2867	537576.0265	432357.5027	597199.8284	629597.1882	560638.9918
DNAJC9	Xelaev18034826m	dnajc9.L	610780.4153	511816.0108	605946.4799	525814.2252	596505.9413	550950.9199	541346.8695	525016.3413	617706.9529	512599.3806
GPX1	Xelaev18023802m	gpx1.L	637533.6736	575562.0259	553621.2363	554766.4874	546119.5709	543580.329	586973.2005	542318.6756	538163.4108	535060.39
RAB20	Xelaev18015609m	n/a	609686.8963	635782.0158	636288.5234	503269.84	512945.4812	564549.4162	628596.8775	523114.73	500701.6403	511836.063
TWF2	Xelaev18025809m	twf2.S	611902.4554	548975.3137	613422.1109	551224.0394	548189.6394	530666.7309	565295.2321	557650.49	563277.76	513829.1121
ANKFY1	Xelaev18012807m	ankfy1.L	586914.9432	557631.6001	618779.6131	564463.1179	556426.3958	551186.9004	577093.588	556103.8495	545648.2486	493122.0698
MRPL30	Xelaev18015544m	mrpl30.S	586676.5197	544525.0424	612603.1409	549256.5333	539417.5186	563443.4148	569806.6746	565088.4071	581963.6932	492953.9635
PGAM5	Xelaev18010558m	pgam5.S	579270.7544	535070.839	585418.3001	548174.2899	534752.2989	540898.6591	529584.1634	647320.974	608686.453	486796.4929
FAM213B	Xelaev18035825m	fam213b.L	647072.2264	502687.3464	541692.4824	546816.1417	611944.3245	506148.4434	496562.6013	589832.4579	602893.0413	543796.358
ALDH6A1	Xelaev18041381m	aldh6a1.S	609305.6255	616221.2918	585561.5491	585015.0189	509957.9818	570361.0572	540034.1655	569193.403	516217.3897	512101.4076
BCS1L	Xelaev18044511m	n/a	553341.0916	600453.0716	629849.0394	613927.9202	485424.9418	558229.1042	565032.9194	629252.0618	509048.5583	465082.6411
SEC61B	Xelaev18031307m	sec61b.L	573781.4291	601286.3533	575623.0455	613992.9099	508782.5838	481024.2187	574875.7981	665959.3952	526693.703	482307.8737
PCMTD1	Xelaev18033707m	n/a	610687.1093	640440.1022	515864.5348	584360.6585	462585.3778	632774.9122	509172.464	652847.3747	496645.0533	513344.1191
BAZ1B	Xelaev18011800m	baz1b.L	583997.4984	564361.3971	583470.0363	574139.7531	570739.5347	548285.0877	596977.3829	522142.1674	575346.3636	490970.4994
loc100492536.S	Xelaev18042392m	LOC100492536.S	576840.3642	516971.4909	601745.4479	533973.7416	546557.3553	554984.1796	559904.2933	605812.2671	617047.9596	485020.0534
PSAP	Xelaev18034910m	psap.L	571725.7691	555497.4603	592119.2364	595072.5247	561885.9621	542396.0329	575761.9245	578786.389	550840.8325	480856.9321
IGL@	Xelaev18006283m	n/a	615455.4212	555634.7579	513529.6031	510434.4135	576404.755	519850.8835	587706.4178	507710.2688	702427.0403	517774.3875
NSF	Xelaev18043370m	nsf.L	614436.3591	549198.838	546934.917	599593.9309	542767.1881	514343.22	539294.247	577261.7158	599091.1537	516949.8673
DKFZP686P12272	Xelaev18008653m	aup1.S	635419.8372	581088.9447	562724.4185	572139.7716	540701.5791	549926.2411	526278.0965	566625.7458	537874.6398	534631.2212
CNTNAP2	Xelaev18033226m	Xetrov90016282m.S	608308.5752	601192.9225	660434.5197	552663.2275	534640.1116	585516.3207	650398.3978	465091.5628	457830.7519	511896.9256
PHPT1	Xelaev18023599m	LOC100494164.L	639405.8812	557146.3596	574408.0444	536750.6853	558019.5185	475824.1505	558305.0814	586479.2499	576327.5703	538107.4171
AKR1C4	Xelaev18002497m	Xetrov90007079m.1	657501.0888	626870.9757	559477.1133	583191.4513	540259.9419	560851.8197	482862.6544	530006.6994	516700.6995	553360.0576
SMN1	Xelaev18008131m	smn2.L	635718.4602	563441.6302	589921.907	579561.0001	523216.4026	498709.5842	479676.2595	636921.8929	551699.8588	535028.7728
NPLOC4	Xelaev18043691m	nploc4.L	629887.4776	575120.5155	561368.6893	534983.096	542336.1883	561131.8303	524671.656	561665.28	585499.982	530171.7347
NDUFA6	Xelaev18025557m	ndufa6.S	604410.2213	512222.1866	570096.9081	576649.0955	582583.8232	514486.6201	554048.4121	576420.2525	596374.7593	508734.3644
WDR33	Xelaev18029869m	LOC548794.S	623971.7056	611545.7652	582408.2403	574987.264	542172.8292	535256.3197	533441.2531	542647.4071	538571.7861	525254.043
MFF	Xelaev18027909m	n/a	638240.3753	585039.0844	524632.7434	556750.1492	568661.8561	552191.9744	522867.9083	491410.2704	631130.1014	537288.1702
AGFG1	Xelaev18029947m	agfg1.S	590796.279	521849.8446	616354.4778	547212.0713	587206.2685	547809.4604	609937.3071	527447.033	560850.9749	497356.1855
ACAA1	Xelaev18030627m	acaa1.L	603928.7151	601446.2314	559327.9286	554165.1451	576340.3619	555627.2671	580541.8341	537290.5951	537962.8445	508449.562
BCAP31	Xelaev18041734m	n/a	621329.6987	589251.334	538666.9995	537180.2431	623374.2114	529128.8961	520345.2816	580509.3585	541182.9742	523107.1643
ACO2	Xelaev18025669m	aco2.S	619521.5504	616704.274	603340.456	579396.829	514494.5373	545335.47	541486.6165	559500.2741	511103.6338	521737.0735
HM13	Xelaev18043062m	n/a	571307.3291	536989.7605	653855.0775	520980.0867	547639.8885	573453.4071	552436.6175	595229.2107	568889.3405	481391.4819
CAB39L	Xelaev18013648m	Xetrov90006580m.L	599495.3631	574698.779	598035.1654	590819.4036	541479.1856	530619.8881	556884.1661	580771.0508	527973.0983	505248.4206
PPIA	Xelaev18003601m	n/a	545268.4367	730698.0312	638185.0634	598409.3623	555677.3956	529704.934	495277.7661	532149.1953	530225.1176	459560.3302
TPM3	Xelaev18042934m	n/a	617917.0703	607850.9385	546205.7097	632107.1225	501905.4722	549419.6403	635306.2788	518795.5936	493667.6888	520845.1474
ABCA3	Xelaev18047681m	abca3-like.S	584613.8996	579163.563	560591.0885	577537.5194	565076.4685	623507.8072	521935.637	553481.3947	551494.7314	492916.7211
FAM120A	Xelaev18001826m	n/a	643015.5034	584218.166	558644.1348	532317.7219	549409.2297	601104.4538	523187.5897	523320.4555	555664.7144	542204.2541
DHRS12	Xelaev18013669m	dhrs12.L	615237.5915	569734.0987	506446.2374	606236.3528	571661.4864	508055.2287	484715.2767	615933.0357	598027.8566	518794.336
RARS	Xelaev18021503m	rars.S	581420.756	581442.3761	588343.2572	553318.8461	546446.701	554160.0318	564690.5956	574226.9364	574219.2222	490280.3559
ACOT13	Xelaev18033514m	acot13.S	583539.7072	735302.329	614081.8228	598160.2809	513119.5584	509714.4968	526059.6057	533558.8862	514780.598	492067.5729
TMTC4	Xelaev18013110m	tmtc4.L	608444.907	569588.7609	583305.307	576387.0429	521990.7249	548369.6872	560308.2165	567352.7199	559309.5588	513096.702
PAFAH1B2	Xelaev18037389m	pafah1b2-like.S	615784.5707	533991.0835	547621.8163	550431.8611	602347.3721	555315.5119	562015.1322	570277.4591	547440.6533	519297.8822
FKBP1A	Xelaev18046358m	n/a	636442.2069	624881.7307	563993.4088	586270.5743	514644.4138	540188.5182	545409.9695	602164.4363	463626.2986	536937.8341
SERPINA10	Xelaev18039571m	serpina10.L	623546.0527	526089.4788	568761.0574	521128.0589	560551.7451	528147.3318	519805.0692	544425.558	677631.7237	526070.9471
PTBP3	Xelaev18006511m	ptbp3.L	697101.0468	694439.4111	445868.8037	654934.6129	536908.5007	481972.3364	503843.0066	478443.1823	536593.4396	588183.3187
loc100486992.L	Xelaev18023997m	LOC100486992.L	603450.5126	562647.4897	570425.4196	526190.0939	568099.9137	565429.8112	532658.1145	575505.702	590949.97	509196.2735
DHX36	Xelaev18029781m	dhx36.S	579107.7825	609908.8592	582875.7963	654296.4175	628252.158	576061.2392	543948.2848	466074.2355	484089.1214	488754.4857
TOMM40	Xelaev18037760m	tomm40.S	588505.948	576094.5194	620218.0513	576177.235	529038.1108	579791.8797	569630.7036	502874.7306	573380.504	496728.1083
RCN1	Xelaev18021970m	n/a	650415.8893	610484.2038	520346.3222	595473.5187	547864.0108	502037.6893	500871.9188	606728.4	520917.4008	549127.181
ASTE1	Xelaev18031125m	aste1.L	650347.1942	566271.3602	560880.0146	504800.3171	579103.3938	529068.156	494890.5305	552071.416	613469.0204	549271.7669
NDRG3	Xelaev18046656m	ndrg4.S	623086.1727	515009.0102	578638.8359	539830.2084	596426.9055	500552.6972	602731.965	525840.114	594234.943	526260.1546
PRKD3	Xelaev18041007m	prkd1.S	630443.3661	606413.0533	526217.9004	557512.6884	551564.7924	529210.0725	544348.2331	576492.5237	555589.0725	532479.1963
CCDC47	Xelaev18043335m	ccdc47.L	586883.2129	550721.2718	621293.1093	573270.2956	538304.266	528397.7381	600737.8714	557183.766	554844.6644	495714.783
POLE4	Xelaev18017233m	pole4.L	573750.0442	624172.0251	580881.1016	615928.8402	557815.523	623826.7175	523785.6133	529109.4456	502278.9459	484752.2109
RPS6	Xelaev18006727m	rps6.L	603427.2684	554214.546	591218.2189	548687.5217	540194.2216	564330.6294	564777.0645	552436.339	578605.5243	509955.5105
ALG5	Xelaev18016152m	alg5.S	591351.3836	572564.1073	574215.1977	578720.5611	561014.7566	559355.8735	567370.9028	585672.4639	519048.4355	499801.871
RABEPK	Xelaev18038446m	rabepk-like.L	598159.0754	624081.769	539596.2755	539393.2769	534723.3026	603998.5189	609340.6124	565150.7579	505603.0004	505646.5284
RHEB	Xelaev18032813m	rheb.S	619836.9992	548800.7898	562141.1101	530963.5589	598265.4913	527433.7266	630070.8765	521048.3146	550192.9743	524013.8083
RAB10	Xelaev18028304m	n/a	641139.1781	597547.9585	571742.8645	527165.9026	560443.9734	484796.8666	584761.0946	561385.5659	539391.4496	542193.4771
PRRC2A	Xelaev18042458m	prrc2a.S	618586.1431	717261.8937	519337.5228	564465.1268	568832.0784	590534.8772	555332.1355	476925.8235	497619.6771	523229.1637
WBP2	Xelaev18023638m	wbp2nl.L	566139.6374	532833.5998	652329.2563	542868.5523	641683.1656	552239.5171	593851.3128	512815.2787	531457.9743	478918.042
TCAIM	Xelaev18031097m	tcaim.L	508637.2545	588587.5324	646762.1684	606922.3384	634840.7506	528319.2515	610753.2899	495337.0638	558044.9891	430328.3185
MP68	Xelaev18039734m	Xetrov90021434m.L	718098.7321	495788.2928	479589.1107	491522.1467	586390.1209	553177.6513	509859.9913	627240.5299	530071.9889	607607.9389
GPT2	Xelaev18022773m	LOC100494152.L	632113.1301	440328.2304	661148.5525	535101.6916	543948.1265	547292.1433	540172.8982	564891.1856	590510.4894	534950.9219
PLXNA1	Xelaev18023975m	Xetrov90012724m.L	616754.4273	534464.0427	606714.5125	573345.3238	551330.8451	624061.5427	567613.615	497463.3653	519570.3978	521963.5689
ULK3	Xelaev18018066m	ulk3.L	589155.7491	541689.9062	623345.9286	535267.3748	555339.6364	516564.1102	517560.1868	595847.0483	620805.9855	498644.0382
NARS	Xelaev18011061m	nars.S	584867.8205	618190.5108	569388.0233	552665.6127	572653.8764	523344.0695	585373.6619	539515.56	572342.9824	495019.686
S100PBP	Xelaev18012607m	s100pbp.L	639874.6179	674730.4905	529407.5461	518435.8832	526988.3143	589752.4169	588943.1856	499150.8946	522824.7699	541660.4455
PABPN1L	Xelaev18024862m	pabpn1l.S	628424.7457	583579.0486	573045.364	510238.9381	578010.6903	501806.9194	564563.2581	496109.8669	639554.321	531995.3155
KDM4C	Xelaev18010069m	Xetrov90002192m.S	566088.4622	526142.9606	651199.9207	687548.6132	619021.0682	596690.2983	545720.1182	493741.6373	438591.7268	479428.4914
TIPIN	Xelaev18020429m	tipin.S	615298.6774	547068.0984	603680.4067	535784.2992	549521.5521	557860.7241	601771.6716	535508.8744	544134.2446	521244.8545
PRPSAP2	Xelaev18045507m	prpsap2.L	611278.5681	600510.2718	567500.6749	526177.3637	575668.0327	564547.4472	527942.3316	529688.8376	588630.1375	517881.4641
CD63	Xelaev18013345m	n/a	590233.603	506133.3279	610829.1045	523952.9596	555094.9674	522784.5849	589869.1413	579800.5651	620505.101	500070.3292
GSTT1	Xelaev18007619m	n/a	601053.8841	609169.378	559369.9622	622046.5067	539005.8371	530726.4721	513024.0948	598104.5204	523545.6092	509268.1796
FDPS	Xelaev18043022m	fdps.S	687349.1758	553306.556	529118.8383	513860.0833	623910.8098	498609.4649	492412.6739	570998.8434	545832.5483	582387.1726
E2F5	Xelaev18033843m	e2f5.S	583801.4647	642928.7875	542143.4998	578305.0152	562187.6512	572548.3396	569496.5936	564960.704	508344.4981	494676.3938
RSL1D1	Xelaev18045175m	rsl1d1-like.L	688447.5601	535769.5449	568906.8442	538073.7344	547288.5357	480635.3178	574634.4722	540389.2144	547121.0225	583409.0178
PAFAH1B3	Xelaev18037739m	pafah1b3.S	653400.2409	511557.7976	550727.9951	555285.0665	570596.137	534246.3869	449670.362	602660.021	606402.9669	553726.0077
APOOL	Xelaev18038919m	apool.L	617985.041	465285.1372	587474.4317	568402.6023	577609.1951	480417.784	599741.9673	508937.9236	664209.4958	523815.3032
RCN2	Xelaev18037567m	n/a	608151.4094	562910.9794	601937.3374	576707.8056	530811.3295	564072.083	585378.3421	529401.4528	537542.4967	515502.8783
IFT52	Xelaev18003102m	ift52.1	592553.7374	516115.2192	462448.4374	565831.7225	609359.3789	561501.7056	586983.6897	578306.1388	628628.0522	502313.5131
YTHDF1	Xelaev18046307m	n/a	607188.2449	578739.948	595529.4126	572264.3597	555972.4409	584035.7207	569627.3866	528367.6625	507888.6344	514752.8141
SUCLA2	Xelaev18015790m	n/a	617027.2881	534067.9947	639938.6918	543962.6329	494798.1908	516118.144	589674.2779	608522.1799	537108.5334	523145.7549
NBEA	Xelaev18013708m	Xetrov90006664m.L	600638.1973	579711.3306	573393.5247	606237.8874	632103.3202	514065.3726	498419.7661	580582.7898	503542.8172	509279.7521
MECR	Xelaev18015169m	mecr.S	634309.4979	555400.2141	594718.1693	597462.1918	546879.059	525826.404	483602.6759	555285.2638	565497.076	537907.8725
TECR	Xelaev18018954m	tecr.L	617745.2536	535940.1939	518503.0007	603331.0622	574226.4801	544309.5863	652599.7239	537879.9159	507337.1652	523994.2661
C17ORF49	Xelaev18000844m	n/a	556864.8798	549592.6598	592562.3702	592796.1186	554148.5382	598000.4805	597597.2921	543100.4196	554715.4967	472364.9218
FURIN	Xelaev18018314m	furin.L	659027.6551	536878.1501	665712.0089	541972.8709	576939.9267	473058.613	521899.5956	582080.7453	478769.0113	559068.6333
MASTL	Xelaev18030757m	mastl.L	635804.3068	643530.027	479683.7593	457736.51	584693.7905	563985.4798	609846.0594	539655.5642	572041.1129	539434.1911
NDUFA2	Xelaev18016999m	LOC100495196.L	639047.5838	590427.0361	540129.0764	526819.1756	566763.0696	526306.71	572022.5338	567431.3233	540655.4474	542333.4577
RECQL4	Xelaev18011184m	recql4.L	617178.9087	613917.7318	518709.6417	521070.883	600838.8055	582090.9286	584424.1823	512366.6754	546336.1853	523780.7449
AKR1B1	Xelaev18019824m	akr1b1.S	610118.8603	605970.4736	557275.0506	549210.2528	560243.4323	512142.0141	568699.1238	602840.3958	525595.2412	517891.4194
HNRNPL	Xelaev18042570m	hnrnpl.S	622989.0156	578634.8251	571103.8567	561712.787	537339.1689	580414.2598	579155.9174	548288.9357	507500.3006	528927.774
RNPEP	Xelaev18012237m	rnpep.L	614513.5882	561072.9533	553993.8143	555219.4308	545446.3912	581191.3393	547486.3329	551838.8766	576468.5156	521894.6658
NDUFA7	Xelaev18009819m	ndufa7-like.S	605668.7166	610260.9537	596410.5839	574712.6702	564260.0945	507003.0734	525068.4546	560555.1693	546546.0876	514498.8057
PTRHD1	Xelaev18028268m	ptrhd1.L	667030.0342	414199.4427	682011.2136	647353.2823	619022.3548	606908.2444	383586.9017	662765.4783	326869.5951	566773.0115
METAP1	Xelaev18009440m	metap1.S	623602.661	578193.6422	592624.0752	516680.1824	549753.5716	551919.1477	559390.6996	531487.2484	576931.8136	529997.2366
ETHE1	Xelaev18003956m	ethe1.1	614560.4008	535163.1051	605343.7588	549699.0517	508594.3583	509468.975	564598.4341	602147.471	588571.0234	522411.4677
SEMA4G	Xelaev18034645m	sema4g.L	610025.9121	522166.0244	585053.0005	574757.0939	570484.3274	553462.9621	575928.327	540254.8252	554052.8621	518709.5996
TMEM165	Xelaev18009070m	Xetrov90000674m.S	632202.7453	568066.1087	590260.0294	518521.4585	485263.7822	567177.2225	678702.373	458134.9661	590937.9076	537612.4973
MMP15	Xelaev18022834m	mmp15.L	618096.4265	497835.354	539781.6182	585327.0142	612252.7705	529485.3799	489277.7354	539248.513	651993.418	525770.0843
HYAL2	Xelaev18025781m	hyal2.S	668663.2654	634305.491	468165.0802	544562.0073	609578.1806	471632.7381	467359.8516	589355.503	578664.3974	568885.4419
MSTO1	Xelaev18040958m	Xetrov90029733m.L	659715.0866	614133.8298	505454.7543	633095.2081	503024.4893	458177.4268	480244.1731	585310.7382	598727.6328	561283.2848
VAMP7	Xelaev18042285m	vamp7.S	587409.3814	495016.6104	648158.5713	557533.2976	624053.0282	466805.0393	617297.5212	510180.1349	590183.2508	499855.0706
NIF3L1	Xelaev18047959m	LOC101733905.S	612438.7467	588629.0756	571225.6399	573344.9482	542208.5956	566859.6612	566425.8452	558528.8112	512890.801	521175.9329
ACTN1	Xelaev18041034m	actn1.S	590230.5783	557947.9534	617428.3265	570486.7256	533249.5803	560725.0803	566959.2921	574055.4814	534102.769	502374.2521
RHOA	Xelaev18040994m	rhoa.2.S	691721.7605	596571.3645	489425.7169	535477.6964	564140.3383	517890.3511	474612.1379	567048.5605	577902.2872	588898.0695
ECH1	Xelaev18039384m	ech1.L	609904.0132	609679.8989	602467.166	569268.2445	520814.1998	518984.053	559290.335	592392.0074	508229.5857	519467.345
PUF60	Xelaev18032548m	Xetrov90030457m.L	612587.8648	610910.3118	550326.0808	573333.3538	566390.231	551930.9284	569678.2613	546044.5081	512601.7116	521785.7383
F8A1	Xelaev18023505m	f8a1.L	633473.2988	573760.1534	526985.4181	572338.6156	582552.8991	501018.7799	529592.6399	576412.9304	566185.3686	539600.6599
CPT2	Xelaev18025289m	cpt2.S	587014.7384	580856.6402	616654.5909	566264.6997	522345.6918	588801.6925	587401.5192	544116.8933	522356.8309	500038.8136
MVP	Xelaev18002270m	n/a	644943.4746	640176.3943	616465.9397	518569.4082	589691.317	612292.0365	509789.8096	525759.1593	413199.4722	549398.2245
DDHD2	Xelaev18018816m	Xetrov90009440m.L	665456.7906	543819.1829	375980.2339	675004.7679	687705.1215	417646.7375	358288.5734	613075.3021	666934.1376	566904.959
RARRES1	Xelaev18027655m	n/a	601119.279	578989.5132	537787.242	633961.3118	526730.3081	553111.1303	552328.6864	565687.2049	547018.9823	512166.9373
CMPK	Xelaev18025251m	n/a	588932.9276	519093.9713	640930.0324	506017.9863	583871.9743	500830.8	600184.4088	510231.5066	648638.1003	501825.212
SLC33A1	Xelaev18027677m	n/a	624360.3028	558368.5807	525245.6888	513574.509	486305.8242	719654.7254	547086.3758	582673.4801	533266.3405	532086.3084
ALDOC	Xelaev18011701m	n/a	624352.9531	648852.8468	531045.2853	581503.3416	564689.5207	549029.4403	456513.3201	564687.498	554115.4629	532131.4981
BTF3L4	Xelaev18023173m	btf3l4.L	591488.4463	540983.4308	613372.3868	575616.474	558071.9612	516202.5902	596848.5637	540606.2432	567706.6897	504137.1847
FLNA	Xelaev18002841m	n/a	625376.6758	565821.6459	612634.6388	569887.7503	525411.7849	530881.1124	547846.6771	565535.6097	529533.0754	533024.8601
SDCBP	Xelaev18032045m	n/a	631866.1454	590342.6884	639450.6348	540811.6884	493298.6167	604285.9393	597011.8329	518014.2335	469613.0422	538580.9698
USP14	Xelaev18033637m	usp14.S	600039.5948	542307.6341	611501.1461	537811.7705	572091.2128	552194.867	543084.6721	554981.8249	576649.6344	511615.7593
RCC2	Xelaev18036397m	LOC100494942.L	625807.3486	595367.5747	560966.5124	555481.39	555949.849	536259.1459	586494.2304	521217.1373	543989.7942	533652.9851
LTA4H	Xelaev18017408m	lta4h.L	604725.1796	556349.3104	586279.7259	523916.7061	578704.0195	518492.1251	564328.1168	540271.5691	614821.0124	515757.8711
MNF1	Xelaev18028880m	uqcc2.S	583140.6052	608136.5547	593015.9538	628330.4663	494542.4433	521488.989	552781.4938	614134.1284	515132.5251	497404.1004
CDC37L1	Xelaev18006831m	cdc37l1.L	593547.6391	553479.0733	604190.8315	566105.5054	582170.2737	526091.1828	540460.5752	563343.7347	564824.0059	506282.3405
NHLRC3	Xelaev18016141m	nhlrc3-like.S	634086.511	449253.3362	458160.2056	652060.7373	630493.7578	519950.2845	516295.7294	596804.0597	588223.0958	540932.5003
UQCRB	Xelaev18033903m	LOC101732809-like.S	610870.1229	555331.0574	604258.8386	548215.7779	571458.5673	515681.2339	588663.5354	558960.3106	532297.0446	521147.8252
TRMT2A	Xelaev18010554m	trmt2a.S	606523.5787	591126.9274	561585.9063	600372.9244	528540.7139	542521.5813	532004.8554	539673.8423	587498.5335	517471.1324
PAICS	Xelaev18009081m	paics.1.S	602919.324	563905.0807	599074.9395	576769.6893	527531.7827	544512.587	543556.4886	574922.9359	557137.9687	514472.9693
TOM1	Xelaev18025685m	n/a	584694.5725	654252.2992	639461.0047	555098.2412	539123.197	562557.5435	564852.3887	517834.1594	503257.242	498922.212
SEMA4B	Xelaev18018325m	sema4b.L	555972.6998	653801.95	594069.6504	648877.4597	555404.6804	616361.1565	561581.1875	497449.5255	465640.2172	474440.7687
SERBP1	Xelaev18022965m	n/a	643196.0478	508842.4997	546094.6083	550508.2584	576906.5264	503734.5166	523641.8461	570732.7637	621097.3316	548921.504
PLXNA3	Xelaev18038091m	plxna3.L	576316.9551	577093.875	566710.3038	567850.6259	646849.98	595603.5926	567681.3596	474238.4184	548880.5196	491877.2067
WDR1	Xelaev18005127m	wdr1.L	594391.7404	623380.3727	618598.0955	594817.8083	510208.2904	541075.2346	559997.4932	562704.3837	501415.0092	507389.5168
COX4I1	Xelaev18024950m	cox4i1.S	608734.1685	748027.2011	538112.1107	562410.8393	498340.6124	584521.9129	496194.2016	552769.5246	518397.0928	519668.4112
ERO1L	Xelaev18039661m	ero1l.L	664688.162	557862.1987	527186.2023	526758.259	568632.5156	504955.2392	534516.2462	545156.6389	605752.7918	567576.1115
AHCTF1	Xelaev18026789m	ahctf1.L	606437.0493	626917.1775	558261.8343	522707.9291	543001.8182	595950.2388	555883.4005	543505.1771	548889.0726	517989.872
SLC20A1	Xelaev18020280m	slc20a1.S	617224.404	532984.4946	596599.8992	524913.0943	585204.3359	566047.477	558304.655	526120.8043	571055.3248	527248.5113
RNASEH2A	Xelaev18019079m	rnaseh2a.L	609468.0894	586473.988	599788.8672	559208.1223	570019.6592	550300.1032	566659.0565	518714.6006	530669.349	520660.8214
TDRD6	Xelaev18028151m	Xetrov90015258m.L	609078.8481	605532.3643	553753.7178	574376.9104	565801.0638	545887.323	593577.2809	529971.9537	518869.2634	520362.7339
TMX2	Xelaev18037260m	tmx2.S	626718.239	536220.694	574321.1499	572072.8763	517578.5818	522373.7053	567714.8	590029.5839	561048.8069	535491.481
BZW1	Xelaev18044907m	bzw1.L	587180.8219	550224.8735	615939.8117	560735.8923	562241.8148	544286.9862	563977.9978	561479.5438	556552.0879	501771.7777
ELMSAN1	Xelaev18041087m	n/a	588130.3627	627771.2345	611069.7494	576246.4291	535160.9966	553838.7792	504699.6451	584316.8892	524121.1696	502770.0334
TRAPPC12	Xelaev18028009m	trappc12.L	587527.5962	574007.4253	665107.8987	592504.5672	642368.1372	497692.2658	493316.178	509091.6955	530998.5706	502317.1846
TRIM69	Xelaev18028159m	LOC101731153.L	642694.226	556012.8779	559944.5063	520920.3185	566261.9527	504701.7078	542078.9749	589164.2369	570603.7202	549500.5252
MRPL11	Xelaev18024189m	mrpl11.S	617104.4061	594134.7424	707972.063	530533.3763	498604.8605	614316.7247	469602.0365	568201.9327	479543.8644	527650.219
SF3B14	Xelaev18028125m	sf3b6.L	604104.0608	560917.7027	595274.539	575891.6919	578652.461	559183.2005	567377.5191	525858.8013	525465.0548	516569.6941
THOC5	Xelaev18007419m	thoc5.L	583527.0309	526407.0521	622275.145	524020.7546	568042.1889	598047.7383	543943.3988	547225.5201	591178.2544	499005.08
SYPL1	Xelaev18017756m	n/a	601212.9334	627972.0954	562325.9645	565839.6738	509668.3499	554490.7896	478039.5679	625667.506	565909.977	514184.3699
ELMOD2	Xelaev18005549m	elmod2.L	588927.2881	533218.3933	615375.9131	572598.0903	564819.614	526157.4628	634594.6199	514560.6281	555830.5555	503684.2628
ALDH9A1	Xelaev18025619m	aldh9a1.S	684646.3991	545886.0358	502110.5025	544034.7537	550482.0088	520939.4471	504923.5187	596429.9371	565641.0934	585558.9735
NT5DC3	Xelaev18021300m	nt5dc3.S	644970.4735	557861.7118	578292.8675	580213.9329	501875.6964	534526.6799	549979.0103	572771.9083	534816.682	551712.0349
RPL8	Xelaev18014743m	rpl8.S	762463.8575	443658.7202	436658.147	389954.8121	709618.1881	412538.2421	481759.0003	655817.509	632583.9485	652279.113
C10ORF118	Xelaev18036641m	c10orf118-like.S	614295.4337	449223.4261	771601.8959	678894.5429	559860.3519	480450.2462	490573.589	515754.5617	493620.3242	525531.6829
SERPINB6	Xelaev18031557m	n/a	603582.8719	644486.6957	568511.3869	598046.5321	521763.8774	530206.8657	478170.8419	596570.9859	547941.7864	516505.0889
GLG1	Xelaev18025009m	glg1.S	586253.0379	515050.8162	595433.4802	539022.2983	588429.746	571260.4911	601699.6309	541668.4636	566492.3551	501690.5258
ADNP2	Xelaev18033522m	adnp2.S	563733.1996	536811.9853	639094.3427	630529.1789	538350.3588	517518.1752	660741.8219	522053.609	520048.0082	482444.3077
MAP1B	Xelaev18006565m	LOC100494497.L	610342.461	585697.8504	573191.9696	583857.1062	578177.7416	555120.8816	540788.8984	526624.1389	533118.2095	522365.9903
TMCO6	Xelaev18021608m	LOC101734619.S	577527.5778	461346.692	610916.3112	546422.002	594356.9361	503497.4628	587664.2415	534480.6386	680513.8822	494306.0602
SIAE	Xelaev18035290m	LOC100493404.L	650475.6959	632670.2077	467358.0597	603006.7481	533909.4815	519463.8971	431323.1153	617702.574	587664.1107	556793.7707
ANAPC5	Xelaev18007829m	anapc5.L	604158.9475	566237.2954	600836.9837	581274.9202	591551.8761	561939.8586	538968.135	516382.8669	528341.2958	517198.7715
TSC2	Xelaev18045497m	LOC101733051.L	623091.2507	616995.0887	551078.9763	543395.9337	565221.3718	545766.9907	539869.2553	533347.7777	560603.4567	533424.5158
MSMB	Xelaev18034820m	LOC100491107.L	659891.9467	533787.1844	518848.4387	493947.3365	637474.9824	523342.3699	772717.004	323420.7882	604048.4575	564950.7858
TMTC3	Xelaev18017450m	tmtc3.L	561349.9979	602441.2686	604912.5789	589080.9979	490123.2785	537309.6406	594715.4051	623882.6828	527782.4682	480622.994
GLT8D1	Xelaev18004699m	n/a	548947.4034	608637.2444	546837.2931	640790.6693	527521.0725	626248.6565	519091.248	618275.8174	505340.4343	470107.1708
TMC6	Xelaev18043851m	tmc6-like.L	579410.5371	525574.2168	570942.4353	596467.6856	617751.5358	591730.6127	550411.4095	508820.5083	566824.5678	496251.7524
UQCRC1	Xelaev18024007m	uqcrc1.L	603845.1191	612870.9826	599167.9381	584812.4424	533944.7226	596575.7149	537389.3079	539504.7899	490718.6746	517267.8755
NFKBIE	Xelaev18028540m	LOC100145466.S	619043.1039	565678.7579	535251.5573	637107.8593	612916.3999	504792.8354	452515.6925	625018.2925	508292.1916	530318.5096
C11ORF54	Xelaev18012789m	c11orf54.L	596696.0632	537113.9452	615808.7949	532320.9842	592599.0108	518092.0591	564101.1247	528730.7781	604044.7096	511334.6998
MTHFD1	Xelaev18039773m	LOC100494853.L	608446.8558	540906.0007	609945.2802	542611.532	558473.0518	552739.7856	565908.8981	545059.2025	560253.6642	521518.5719
NUBP2	Xelaev18045417m	Xetrov90023325m.L	599406.7368	571749.667	603372.2241	533570.7516	573699.8807	531480.2932	531452.6796	538343.2024	605796.0393	513871.7882
C1ORF85	Xelaev18042889m	c1orf85.S	588837.1751	562745.1291	606031.3557	594525.9403	512578.3214	558811.9457	506868.3433	609654.5274	555462.4466	504981.1731
MRPL2	Xelaev18026440m	n/a	614847.4979	533688.76	591877.6048	548108.1093	558286.8717	519935.644	590993.3479	565769.9846	554290.4888	527303.347
UBXN6	Xelaev18009663m	ubxn6.S	576951.7867	567077.2149	561938.2926	613351.83	551503.8229	513998.8436	523762.6588	613239.6299	581041.2204	494906.5594
COX6B1	Xelaev18036564m	cox6b1.L	565778.5474	593730.6551	637003.2464	583139.6158	611761.9446	482240.9546	449357.7023	558319.2232	621728.5334	485324.7039
ABRACL	Xelaev18027083m	Xetrov90013941m.L	587873.2073	488432.1338	651943.2854	524167.4898	573027.0462	459793.9923	575615.0134	555022.2009	669190.8662	504298.2213
WDR77	Xelaev18014570m	wdr77.S	610759.3759	518022.2403	607335.2982	540607.3694	585779.4636	504557.8005	568940.0221	539704.3481	598949.2575	524001.6787
WIBG	Xelaev18013389m	wibg.L	598584.0097	640855.5677	539219.6386	574176.3445	529240.1921	612683.2422	529267.0916	528681.1123	553380.3189	513651.4787
FAM206A	Xelaev18033346m	n/a	600944.1792	548034.2975	621776.5828	592316.272	547472.3815	525777.0211	511396.231	574433.9789	559216.4701	515701.755
FASTKD1	Xelaev18044663m	Xetrov90024299m.L	608792.6485	526632.4484	584702.2686	537152.8152	545095.4292	544615.6621	495906.9901	625019.1331	603318.7651	522560.3694
SDR39U1	Xelaev18010298m	sdr39u1.S	603286.008	522424.8598	605099.3084	578281.0785	549535.6261	499215.5626	560417.0139	574102.0735	586942.5092	517878.299
GSTO1	Xelaev18034626m	n/a	587558.6312	761762.445	581437.3053	599444.3308	498649.5865	508657.2521	525590.5784	584828.9789	471561.983	504389.2006
BRI3	Xelaev18045293m	bri3.L	589860.7192	556547.0871	563567.1892	573453.4359	610169.3903	573559.1508	574308.8607	541814.7044	520089.7305	506383.5274
CHST10	Xelaev18012932m	chst10-like.L	551676.8351	670883.2694	567455.8255	618779.8704	579870.9454	578748.4529	522785.7291	546735.0174	505670.1891	473701.7371
PRKCA	Xelaev18046855m	n/a	614834.7524	536527.8383	572747.4192	582211.809	547545.5884	534901.7382	564962.447	524958.7804	597622.2398	527983.4198
PAM	Xelaev18008037m	n/a	618858.1436	626889.493	561513.9035	568946.8118	577349.6129	562425.9635	516083.4379	503844.5516	545552.6885	531563.4376
NUBP1	Xelaev18045130m	n/a	654222.7498	531449.1645	645208.6802	516105.8886	527708.1467	522355.9256	525975.6054	574429.7129	540427.7948	561943.2999
ANKRD52	Xelaev18013357m	n/a	619727.7492	592734.7855	563770.8978	476352.482	592585.6274	556042.892	571857.1833	557465.3801	550836.6633	532332.4267
SDR16C5	Xelaev18032037m	sdr16c5.L	701885.1816	541814.594	448972.9206	500070.3755	582462.0627	466251.8461	542874.208	664056.1037	548321.4255	602987.4338
LLGL1	Xelaev18045557m	n/a	621948.4802	562978.7901	589065.676	582660.5532	597015.9821	565308.7233	550944.0946	482460.0182	523187.2652	534365.4729
TMPRSS4	Xelaev18035440m	tmprss4.L	569508.9742	525487.8507	609946.5851	594610.0708	633302.898	571034.8798	566231.7905	512046.3115	531941.1294	489404.4958
PPP5C	Xelaev18042357m	ppp5c.S	575250.7398	562815.4216	594677.7363	578298.0679	552193.6492	525833.6961	572373.7473	588823.0775	559659.1138	494426.5874
UNC119	Xelaev18011699m	unc119.L	665578.9259	602621.0014	566170.2311	540132.8236	633626.2424	518184.6553	509088.9834	497652.2959	502765.2084	572083.4905
EML4	Xelaev18028728m	n/a	622214.3261	599463.2328	545468.8332	536667.3349	560214.2301	551872.5673	548299.9726	559314.5057	553525.8686	534879.9659
FLNA	Xelaev18041763m	n/a	610751.7315	542255.3841	604118.5041	560260.5732	548471.3883	533202.8795	555464.9036	558689.9263	564829.5848	525033.3656
ENGASE	Xelaev18043818m	engase-like.L	586295.963	612285.8253	613278.3779	536942.0204	533877.6296	595907.9329	494363.3136	575292.8019	556381.0245	504087.4589
RNMTL1	Xelaev18015351m	rnmtl1.S	633911.1392	572407.3935	614746.1178	497315.8008	555936.9145	543440.9613	564382.167	535225.7353	548023.0437	545150.5136
Xelaev18032436m.g	Xelaev18032436m	n/a	595803.3252	597637.945	590540.8746	571405.5201	578059.6241	536528.7486	538399.3069	567910.7266	518660.7958	512411.9699
SLC11A2	Xelaev18013475m	slc11a2.L	580523.9195	585037.8508	637939.7366	553614.7435	583081.0165	502725.9202	545336.7552	563403.2729	551143.5465	499313.0678
DLST	Xelaev18039448m	dlst.L	597375.6459	493228.1184	664455.7909	509985.4889	576838.5667	518147.2677	618495.0209	473209.2913	636888.9449	513814.3845
NADKD1	Xelaev18008361m	nadk2.L	641112.82	561087.2419	574726.6094	562665.1436	525108.2805	531164.2914	511020.5021	585483.0845	557997.2441	551457.4643
SEC23A	Xelaev18040034m	sec23a.L	614486.2475	582614.9417	543735.2848	550600.214	560219.6207	585194.9637	563170.478	535172.559	550815.8644	528611.5089
CHCHD3	Xelaev18020891m	chchd3.S	630099.415	572860.9875	593183.5427	580845.4454	531505.2093	532154.8731	537233.5435	542908.1519	543576.0066	542079.6674
CYFIP1	Xelaev18013025m	cyfip1.L	544676.0901	540399.8779	556282.1676	706663.835	642185.1983	568845.5525	496111.8862	529537.8228	542003.2596	468632.9122
TXNDC5	Xelaev18033397m	txndc5.S	628250.9772	574589.4905	517920.3355	566505.6434	534497.7598	554647.1175	544038.2585	559832.5511	588221.9286	540566.4992
USP10	Xelaev18024927m	n/a	631759.2366	569089.4863	578576.7473	591183.042	514192.9274	536562.2799	579444.0745	522786.7548	544773.0019	543607.0511
POP1	Xelaev18032226m	pop1-like.L	620566.5436	614684.9206	572780.1587	553232.5556	543260.5984	534564.0389	571491.5175	570076.9285	500490.8777	534009.0348
SFMBT1	Xelaev18025732m	sfmbt1.S	629344.7375	593690.6937	580976.1268	617092.516	550295.2895	600678.3514	529945.1128	491662.8143	480412.8023	541578.8469
GRPEL1	Xelaev18005086m	grpel1.L	586849.4058	553923.7149	596608.8702	551603.4284	572988.4383	570661.3301	516754.9374	583023.6699	563984.5099	505027.5338
FAM96B	Xelaev18028618m	Xetrov90012961m.S	594976.5806	884010.7751	430416.9076	615310.5646	528240.9286	563192.4149	384524.1161	548700.0682	566728.4663	512023.8833
SPCS2	Xelaev18016456m	n/a	607656.6372	546760.4084	633166.4391	535424.2992	549758.6944	484282.098	621250.5201	530447.9119	575194.4019	522940.5315
CRYZ	Xelaev18022937m	cryz.L	590065.5115	524168.0756	510395.1711	517058.2546	610699.3368	547966.776	571351.2601	596093.5701	625957.3583	507806.7519
MACROD1	Xelaev18024225m	macrod1-like.S	612429.4325	591931.3263	567182.1844	619015.692	520141.0281	491698.6221	580351.4481	587003.9264	512065.3041	527056.9948
DNAJC19	Xelaev18030615m	dnajc19.L	606124.4024	568298.5451	595086.6677	548399.2546	538646.8442	598344.3464	597631.3631	522604.8376	521138.2215	521744.7702
SCAMP1	Xelaev18010914m	n/a	654329.9235	550147.9782	565146.1761	532655.8609	571644.4585	558635.6287	546244.6705	519254.3076	547360.355	563273.3902
PSMB2	Xelaev18015146m	psmb2.S	622012.771	718605.0409	421074.2702	684042.9238	517887.5343	470006.8298	367383.2906	663903.9463	596472.7702	535527.5835
ACOX3	Xelaev18005077m	n/a	609759.2784	634379.7951	559744.3879	604692.6148	537345.0716	555751.8854	488244.587	566975.1893	527190.1649	525028.3839
FAM114A2	Xelaev18019985m	LOC101732178.S	575497.8196	636505.9299	597669.136	607753.4361	546396.0256	554451.1705	574058.7268	539490.6104	490343.9409	495568.577
MID1	Xelaev18046323m	Xetrov90024604m.S	593762.6215	598629.2367	507789.2056	556969.6537	588002.1758	540833.8727	558905.5348	604417.7971	548978.8808	511326.1846
IFT20	Xelaev18011911m	n/a	672614.4698	502497.9071	548478.9172	541533.9642	554366.9031	538009.8331	573436.794	586326.0643	508091.8795	579369.2291
DDX11L8	Xelaev18016767m	ddx11.L	540714.2598	551715.2823	654007.8621	592228.6352	596106.3595	593021.9513	565181.4384	517309.9771	530951.643	465762.8893
LRP2	Xelaev18044655m	lrp2.L	573854.4925	630842.9789	623728.929	424566.169	536680.8232	457992.2252	498070.7966	652030.8766	703339.3331	494323.1307
loc100486894.L	Xelaev18002846m	n/a	586251.5173	661922.2767	595559.1373	602597.4256	605591.8422	516426.2893	550616.527	487471.1233	503943.429	505101.3464
KIAA0430	Xelaev18047508m	kiaa0430.S	610868.116	627109.0908	609358.8134	564690.5665	549590.7309	541983.0268	526066.4504	527398.1391	528342.8369	526312.7262
GCA	Xelaev18044630m	gca.L	620018.4418	568614.2351	563872.5241	489200.8925	590536.6358	569594.1167	567043.8955	498711.9451	610104.9058	534264.4258
RAD51	Xelaev18040067m	rad51.L	541242.2027	547051.5953	646234.1094	603994.7674	607525.2802	621283.1361	568449.3775	534922.6768	472416.0613	466479.698
GMPPB	Xelaev18025763m	n/a	553104.8596	652919.2764	521954.8383	611290.1991	535341.6042	633046.1407	542333.1002	591719.0737	502974.0077	476743.5327
PVALB	Xelaev18047605m	pvalb.1.S	574957.5861	524370.8618	655284.2131	554845.1265	587369.2233	567762.5908	482937.845	602276.5048	546918.0025	495591.9236
YTHDF2	Xelaev18012082m	n/a	631254.3139	622025.7482	580450.2139	571737.5326	563187.6063	550597.3039	574925.4159	494395.2132	486998.9906	544168.5111
A2ML1	Xelaev18034311m	n/a	592670.9483	568648.9762	536438.0027	589909.2762	564136.0068	526665.4422	595165.1554	555860.5555	569087.4772	510954.9364
MRPS25	Xelaev18025870m	LOC100494871.S	595438.1289	547730.4706	623200.0785	547514.1892	567353.8902	562845.2486	557368.0055	543660.5726	547453.3065	513387.7584
SLC4A1AP	Xelaev18026346m	slc4a1ap.L	555778.0003	599931.8602	833599.66	498902.4453	520830.5371	537056.6685	618523.5487	459905.1689	512115.1539	479201.552
TRIM69	Xelaev18030159m	LOC101731153.S	578407.1021	544797.8775	628413.8675	524342.6392	553259.8606	565946.8559	576960.2371	514384.2054	621817.9075	498738.557
loc100127873.L	Xelaev18035358m	LOC100127873.L	604102.3563	607773.8364	569810.8837	575250.7695	542709.6552	540505.3018	556764.091	570148.177	523987.7097	520955.0822
ARPP19	Xelaev18020638m	arpp19.S	937771.9453	267141.678	349557.1812	246109.5937	937348.3698	328937.4271	546235.1303	600147.859	544159.3679	808735.5136
TP53I3	Xelaev18030133m	tp53i3.S	618142.4199	627515.4158	524722.2943	548243.4236	539755.2087	589724.7665	509528.4316	576793.7314	546663.6478	533103.1746
ANKZF1	Xelaev18044470m	ankzf1.L	611007.9332	583130.0907	520282.42	535192.6252	559697.0486	576616.7831	619242.8623	536949.0651	551229.8982	527024.7617
SEC23B	Xelaev18026612m	sec23b.L	607051.9759	576011.871	551164.751	562395.6171	545327.8337	571020.668	516444.6446	567584.394	585243.1775	523693.5615
STRIP1	Xelaev18014923m	strip1.S	565554.5603	525517.6465	598254.0627	555324.8412	590692.2864	567742.8684	620189.0563	545150.9875	552718.353	487924.086
IGHM	Xelaev18007079m	LOC548369.L	577400.6811	590537.0742	591717.314	584190.4013	576309.5487	583031.3431	633354.489	493851.076	493527.2526	498325.2003
C17ORF103	Xelaev18045071m	c17orf103.L	601826.2148	533094.1381	639530.5176	501394.5235	607819.9665	566605.2374	600678.3059	545590.1534	493966.4805	519417.6012
LENG8	Xelaev18037812m	LOC100495696-like.S	552797.8499	646726.8586	612252.1988	545182.2254	565599.2914	664877.7171	494287.3597	604942.8854	453660.16	477116.7706
BOD1	Xelaev18002575m	n/a	552028.1627	571286.1876	613215.6895	592858.6457	659566.7095	541223.1589	520762.1527	520180.0813	551982.6104	476459.8009
EFHA1	Xelaev18013785m	micu2.L	594961.5357	470494.6237	620661.3342	539246.0056	573913.33	498765.414	589008.9586	549652.9662	643027.5761	513564.8228
C15ORF60	Xelaev18018028m	LOC101734605.L	603390.1149	574221.3003	506206.5889	536365.3459	647085.7029	523529.1391	498999.6248	609112.9367	578004.588	520859.1124
HSBP1	Xelaev18022656m	hsbp1.L	768144.1728	562333.9842	547795.7086	539461.3573	513532.2867	542125.8032	423704.5223	522535.4652	519298.9605	663124.1574
IRF2BPL	Xelaev18039473m	irf2bpl.L	536276.915	569030.9678	632718.1162	667198.6219	515803.3405	578160.6647	610812.5405	521386.8959	519368.9506	463027.1573
STXBP2	Xelaev18018880m	stxbp2.L	616281.9972	515557.3783	530579.6376	623796.4698	611795.7833	672955.7948	529137.2487	463545.153	515819.83	532242.6831
ENDOD1	Xelaev18013856m	endod1.L	590493.3309	567698.2206	559996.4482	541470.2891	611122.6677	539846.1003	548624.684	625313.4766	509326.1347	510022.7353
KDSR	Xelaev18031550m	kdsr.L	650666.3456	601133.6711	567464.487	607112.4439	499535.9229	527927.5981	560962.5792	498460.1501	539524.2445	562022.5484
COPS6	Xelaev18000878m	cops6-like.1	603049.4037	560925.3093	521688.4769	549193.5427	533308.8268	589332.3491	607192.7422	573954.1731	556958.4644	520938.6422
GALE	Xelaev18004059m	gale.1	621400.2769	502897.1252	572757.7385	511754.0868	626803.9102	479569.2831	539884.655	551219.107	647943.421	536813.9816
TSPAN5	Xelaev18009442m	n/a	553623.8916	547708.765	613011.2013	516296.7712	497545.1986	584680.3218	498038.6613	622635.9231	684879.8979	478320.8909
SH2D4A	Xelaev18009696m	sh2d4a.S	583250.5573	535436.5972	630717.0105	554680.8807	586074.6866	508523.7648	687541.808	488089.2744	536541.8839	503922.4923
TTF2	Xelaev18014493m	LOC100486072.S	581416.1858	601531.3767	581179.1033	605284.7762	572518.3006	577995.4569	549210.7902	514248.0493	527301.6782	502344.3703
C22ORF39	Xelaev18000382m	LOC100485616.1	615353.3237	560149.5805	563161.3943	529867.9375	579714.3187	553836.8795	483743.2804	581025.8988	599766.1565	531770.7179
NAGK	Xelaev18004864m	LOC100485993.L	599819.6048	554071.7255	532992.846	518173.3948	601176.7952	567895.1633	573335.1254	534196.7472	609081.1532	518348.7919
CUL2	Xelaev18030721m	cul2.L	615972.7694	554046.5258	576871.6697	590346.8612	585060.5276	553357.4505	517067.0928	559867.8256	517597.2984	532309.9904
PTPN2	Xelaev18031819m	ptpn2-like.L	596305.2087	572640.7774	558555.0925	513785.4779	610179.1276	539737.2125	532256.6351	579625.4161	584623.4612	515341.4219
IGL@	Xelaev18007666m	n/a	567619.9471	579016.0855	572966.1012	589073.3776	538211.5333	620151.1226	506753.8378	588769.0083	554118.8096	490561.5925
MAST4	Xelaev18010937m	Xetrov90003504m.S	610798.3858	609194.2298	617619.8551	602483.8367	539890.6716	513008.095	569424.3344	517691.6354	504368.9743	527941.291
LSM14A	Xelaev18001936m	n/a	647540.7492	622186.5626	539626.2432	541967.4102	559117.8809	545605.3589	521814.2878	517635.7977	558126.3184	559730.2456
LIMS1	Xelaev18015494m	n/a	634602.3921	500522.3816	580704.5827	565970.6737	564739.5372	526118.8943	574082.9406	564699.8647	541092.8544	548551.6542
PRDX6	Xelaev18025425m	prdx6-like.S	598816.6047	624647.6924	566548.758	545542.3649	557716.4004	530029.1586	562961.0171	540439.7614	569197.7366	517629.1
NAPA	Xelaev18039363m	napa.L	607213.3778	524318.9522	576284.1147	556783.3515	580746.0033	543958.6692	581306.1123	544998.5608	564334.3404	524889.8248
CLDN23	Xelaev18032526m	cldn23.L	602962.8419	484570.6629	632950.9738	510627.8049	555593.7479	540545.0853	543463.5284	571212.8873	630711.8372	521253.8918
C6ORF57	Xelaev18027391m	c6orf57.L	577759.6447	546459.838	619672.1701	564731.8423	553400.255	551682.2704	532104.0644	568768.7318	586157.5611	499479.7676
RPRD2	Xelaev18040377m	rprd2-like.L	598423.9282	571324.3983	608903.9347	550764.4362	533610.7647	577955.0619	571042.3163	540383.543	542763.7222	517367.6004
PRDX2	Xelaev18019080m	prdx2.L	588079.8099	624707.65	613655.0414	536032.119	583059.9011	480706.2431	553826.1545	510912.1377	607527.1326	508487.1413
CDC26	Xelaev18038192m	n/a	626806.1589	505391.8541	560872.5378	516845.9414	571014.8975	536285.4815	594102.113	541652.1919	609336.62	541982.6262
ANXA1	Xelaev18010116m	anxa1-like.1.S	613196.2516	594962.4937	546979.2089	515583.4479	552009.5143	541970.4905	607693.2055	549725.5593	564744.4122	530227.4797
RPL9	Xelaev18008996m	LOC101733414.S	629588.5291	876470.5596	482980.2765	613732.1065	506240.7188	451223.2696	451539.2745	558272.8317	512715.1127	544443.9125
MRPL38	Xelaev18044078m	mrpl38.L	600797.0579	544430.7026	599277.7075	585396.008	569730.8091	595928.9389	543025.9389	533895.5526	515784.5726	519554.2309
GCDH	Xelaev18019060m	gcdh.L	618939.4409	544078.2125	600438.0974	541842.3569	584671.6304	544480.0144	526996.0423	541592.4305	563266.8492	535276.6604
TECPR2	Xelaev18039705m	tecpr2-like.L	575626.5038	606574.9419	591674.8821	606592.7279	588635.0757	579859.9013	541791.0464	525805.3962	498052.1462	497881.1238
ANKRD16	Xelaev18017865m	ankrd16-like.L	635770.9254	580222.2749	613460.3809	562493.1477	580559.4461	543497.3598	613431.7068	432979.9334	506961.6139	549915.8466
FAM162A	Xelaev18014432m	n/a	610884.305	592163.9346	632288.0079	543014.6894	537758.3516	601237.5607	563963.2133	523547.0443	484526.5088	528408.1345
NDUFB4	Xelaev18011268m	ndufb4.L	648492.5154	606907.0041	525735.0395	600857.2037	525379.6211	476202.2711	506806.4934	596443.7334	554751.2992	561010.1634
MOGAT1	Xelaev18027787m	mogat1-like.2.L	614477.6618	657966.9903	598121.0436	649585.0423	523706.0656	520425.1735	516337.5584	534216.3621	466997.468	531617.1299
TMEM14C	Xelaev18031640m	tmem14c.L	708995.3356	420067.7774	537150.7008	462900.9364	693859.9498	369114.5893	603826.6832	522688.4432	651447.7755	613420.864
OSTC	Xelaev18000522m	ostc.1	599164.4568	579811.6765	563212.4851	548303.6271	559494.9153	569351.3656	547542.7285	588474.5685	535582.2147	518429.6827
NIP7	Xelaev18022627m	nip7.L	659113.7145	522998.0346	568426.7227	550443.6881	591009.4014	544805.5645	525081.4533	528891.926	540561.7069	570393.6476
AAMP	Xelaev18044430m	n/a	619266.7012	619919.9287	606601.0096	566588.4303	525578.3939	502583.1633	494765.6598	583574.4944	548421.9424	536008.8265
TAGLN2	Xelaev18042827m	tagln2.S	617991.8778	530847.6801	593380.1322	501836.9949	601374.2012	529517.1828	587650.841	542172.3002	565764.8565	534929.0938
ECI2	Xelaev18031592m	eci2.L	590028.5648	611609.9418	608272.3828	562479.235	532771.3993	577902.945	569719.1424	534167.8107	519489.4034	510729.7125
SRP54	Xelaev18039951m	srp54.L	607970.7344	553891.3099	592503.0561	585782.7407	555395.9498	543195.8186	584523.7771	540911.1288	519035.0174	526266.2961
GAF1	Xelaev18004916m	rab11fip5.L	620825.8241	527704.2205	586483.5996	512731.3998	590177.2214	569612.0014	568965.1179	532489.6207	560623.6067	537471.94
PSMD3	Xelaev18045918m	psmd3.S	617327.4938	522362.9088	573392.1131	556617.4633	582097.7773	495567.3032	609279.9193	542699.9227	570211.7274	534499.1314
TAX1BP1	Xelaev18031002m	n/a	580829.047	551923.6709	576581.8074	540517.0647	628021.0027	637264.1745	570560.4586	509815.5318	516093.9297	502904.5214
EIF4G3	Xelaev18036352m	LOC100216088.L	598611.5237	571774.8569	571361.53	546765.064	580112.7296	488283.6525	593810.6435	576196.8313	560861.8979	518312.205
HSD17B10	Xelaev18041726m	hsd17b10.S	603661.3498	571536.1551	583004.8006	531638.0763	525842.3362	575816.6415	487075.7941	599460.4983	600773.9164	522815.9973
TNIP1	Xelaev18020032m	tnip1.S	542392.7827	537622.5095	561433.9027	596582.3157	540420.9023	578863.6018	654916.9422	518786.0961	614039.8561	469807.3
PPWD1	Xelaev18010944m	ppwd1.S	611443.7922	565029.8725	617698.1902	517722.8772	579617.8495	553536.4695	581865.0563	482434.8755	572842.3197	529620.658
USE1	Xelaev18006584m	use1.L	653354.6758	650385.049	482450.1793	513516.8915	552049.3224	566297.9877	572511.4277	490228.6588	578860.7775	565968.8479
PFDN2	Xelaev18042925m	pfdn2.S	582529.11	510572.2786	593540.8398	536059.3782	589979.5558	541654.8521	609997.6726	547078.6732	588372.0124	504638.4801
NUTF2	Xelaev18022374m	nutf2.L	628960.7301	596418.625	594479.1289	523294.11	576682.6193	532823.74	498136.957	556414.3449	552085.6094	544865.0688
VDAC3	Xelaev18018793m	vdac3.L	586620.146	710731.4528	607967.2809	600639.6759	493930.9291	519664.369	541285.5024	535145.4279	516654.5354	508255.8475
MUT	Xelaev18030169m	mut-like.S	595783.0945	586485.2715	618817.8818	578048.2429	518935.4886	540809.204	537813.4098	578215.1617	535434.2973	516204.982
GMFG	Xelaev18042586m	n/a	615708.0208	609407.4593	577946.16	603911.9639	511458.881	527470.3768	548516.1541	540341.2329	543151.3792	533506.8992
TES	Xelaev18017635m	tes.L	591784.3061	640636.0608	588876.8502	621014.2408	536614.8569	530776.6934	542057.5115	545028.0245	503723.409	512847.7138
SPTBN1	Xelaev18028793m	LOC101730842.S	618841.4857	587894.1086	574343.4029	562924.8958	573586.3456	549768.1649	544947.4027	525780.7834	535786.1516	536450.6226
PPM1E	Xelaev18015342m	ppm1e.S	577219.8088	638611.189	614290.9629	537881.6216	557102.806	607721.9073	575150.8818	512937.798	502012.6218	500418.5449
GALK1	Xelaev18044070m	galk1.L	621048.9764	555547.9144	594446.1693	529672.4302	552570.4901	567329.5385	544952.6264	539459.4131	564253.4914	538422.6608
CALR	Xelaev18019056m	n/a	611460.5146	634002.0053	548653.9455	585309.3198	539559.2041	506613.1801	538842.4516	579678.702	536090.7043	530245.3132
ATOX1	Xelaev18016837m	atox1.L	646906.3809	551624.8694	543800.9849	548465.3219	553439.9016	546439.6456	545762.2321	572931.8661	536496.3919	561037.2494
TBC1D13	Xelaev18002789m	tbc1d13.1	645300.8677	705939.2161	512442.392	529992.9306	488046.098	556675.16	517535.2777	598488.8585	509884.0822	559674.5572
SSFA2	Xelaev18044778m	ssfa2.L	571200.8162	620889.8294	536637.9127	577349.0009	578825.524	553680.4686	591707.811	581596.138	509498.7777	495421.5216
SMC4	Xelaev18027647m	smc4-like.L	599273.155	609496.7713	593147.9064	555846.9371	564748.0104	557273.5569	541765.5511	529889.8156	540722.7499	519844.8019
TTC3	Xelaev18011446m	ttc3-like.L	587574.0931	580187.4415	544922.566	554401.2827	566967.6563	602832.433	616817.4926	524142.4157	533427.52	509743.8061
VPS45	Xelaev18042751m	vps45.S	581133.8123	517106.3316	615980.6214	573964.3009	627436.9865	610661.3324	541163.8078	517386.193	515136.7459	504158.4059
TYW1	Xelaev18015376m	tyw1.S	607398.9601	524180.489	613367.9721	544780.5115	575950.2546	561775.4665	606001.291	510939.2631	538641.789	527019.8327
ANKHD1	Xelaev18017113m	ankhd1.L	578763.9919	655073.8569	625552.7347	561678.5332	549559.4982	554087.3421	539501.5713	564507.604	484820.5962	502191.6267
SLC9B2	Xelaev18009409m	slc9b2.S	622576.5933	542554.0252	523885.4241	566461.0133	508371.6722	627371.2908	503751.8222	583333.2122	588146.9756	540291.1111
OGDHL	Xelaev18035017m	ogdhl.L	600962.9687	601256.6065	581794.1687	582823.6103	553544.3694	550783.0898	514852.3026	562774.1202	536419.4132	521838.3394
M6PR	Xelaev18034317m	m6pr.L	630328.2743	536844.2955	614048.6882	509932.0658	571878.2072	485947.7449	595752.1957	470925.0537	641598.7508	547383.8578
DNAJC25	Xelaev18001252m	dnajc25.1	576707.3141	524832.1452	566263.1996	570717.6005	593123.345	545720.3148	624879.1514	512599.9768	592945.6702	500831.7899
COPS2	Xelaev18018234m	cops2.L	587657.7536	629544.7759	583991.0523	600616.4751	519764.6802	563816.0536	526711.4545	591216.2181	498756.8213	510408.6608
D2HGDH	Xelaev18029876m	d2hgdh-like.S	607840.9867	582241.0778	558610.5282	557064.3328	561567.0815	550188.4667	513795.0136	587322.4775	557786.5506	527977.531
CHMP6	Xelaev18043726m	chmp6.L	606427.7416	577940.4888	613430.9549	560335.4268	512666.9357	497815.8315	547758.2194	640345.3162	519101.6513	526794.7318
GTPBP4	Xelaev18030704m	gtpbp4-like.L	641791.8349	632041.7715	614198.1227	596805.4072	533802.4596	571753.0204	550188.6286	470912.2269	452594.5807	557518.554
PDRG1	Xelaev18024675m	pdrg1.S	578934.1098	535833.0698	646151.3267	560532.5439	585641.639	522945.9289	587538.9271	545792.3718	536982.1724	502938.8673
ATRN	Xelaev18008792m	n/a	602363.4593	580625.1816	576466.0032	563011.2727	536815.1333	563393.3088	551636.4953	571419.1576	540959.4691	523364.1888
RAP1B	Xelaev18017538m	rap1b.L	599186.0045	588863.3721	571532.7825	598612.4135	543790.2212	519208.9222	545747.9766	555535.4455	563060.5415	520644.143
CYP51A1	Xelaev18032959m	cyp51a1.S	601136.7947	557767.806	573938.4475	566323.2606	536593.3738	494078.6103	619733.4838	609825.3191	526534.1754	522366.958
STAM2	Xelaev18047095m	stam2.S	597905.5534	600317.6255	586486.5412	553965.4934	579138.4785	543019.0717	559486.3384	532627.2475	538955.8158	519563.8439
PC	Xelaev18022331m	n/a	631174.7236	534255.092	549552.6936	521063.1449	583921.6561	539721.6624	538195.2723	554118.6966	601266.9922	548515.9013
TRAFD1	Xelaev18010672m	trafd1.S	586267.2487	510315.6669	595246.7184	487772.394	597880.9498	643580.4092	579499.0778	534021.6359	566665.7576	509496.1688
ATP6V1F	Xelaev18020870m	LOC101733157.S	768251.3041	433382.6485	410520.6903	537388.0682	616922.2745	376744.3056	462549.9116	636676.5839	662246.1957	667684.2947
PALD1	Xelaev18034858m	pald1.L	615485.7965	510142.8156	580799.4571	553142.6412	575722.4886	543325.3289	554053.8877	543937.0974	588728.0913	534939.5252
DUSP19	Xelaev18044789m	dusp19.L	569079.4013	586676.6065	617194.53	593124.3641	579892.992	594964.8566	576083.8881	502133.9642	501574.9962	494717.6749
TMEM205	Xelaev18019067m	tmem205.L	558995.287	572712.5555	656301.0217	543518.7826	534726.6958	607742.8047	558426.2056	561749.3753	531062.8028	485972.0764
AKR1A1	Xelaev18023071m	akr1a1.L	585717.5262	631200.8269	617664.682	581808.0105	526780.2731	542015.2914	559181.4708	555905.9234	505179.7859	509216.8095
SPTBN2	Xelaev18024186m	n/a	648908.7975	542042.3531	596230.7049	572314.4333	529050.8592	559486.0067	536875.172	558132.7879	499372.7436	564188.6016
YWHAZ	Xelaev18033916m	ywhaz.S	582010.8109	586965.7609	598134.6288	536358.7144	536786.8161	533110.1758	590969.9685	547462.924	593313.9921	506152.9725
EPDR1	Xelaev18031274m	epdr1.L	600497.4242	458383.3187	666324.3921	618940.4623	533671.4857	529341.497	572181.1405	534157.8318	558543.4064	522248.4439
MYO19	Xelaev18014936m	myo19.S	572429.1144	521651.1824	872908.1026	672820.4839	547636.634	485492.8731	483182.3688	499830.118	432716.4032	497847.5842
PTDSS2	Xelaev18022058m	ptdss2.L	565849.3706	606213.6937	618691.817	595064.8965	505084.157	557049.4481	605369.9194	557837.9533	513930.6876	492188.1506
TXNDC9	Xelaev18012993m	LOC101731201.L	601502.2885	606556.3297	528697.4264	551459.0834	558297.5708	570030.8611	560907.3394	574170.2207	540012.3408	523260.6087
MOV10	Xelaev18012344m	mov10.L	630438.1329	594458.8358	530583.7886	579349.4731	566555.1549	531891.9087	603883.7692	539492.7595	492490.3194	548440.2114
GNB4	Xelaev18027559m	n/a	628765.9133	541967.1458	575147.5301	610162.7779	523828.4098	528914.1381	502822.1078	606799.9595	532300.1624	546990.3528
ATP6AP2	Xelaev18012393m	atp6ap2.L	571891.6467	524568.804	633244.763	587364.0252	607339.0429	545597.2557	618978.088	531110.9682	490154.2827	497528.3625
ATL3	Xelaev18022237m	atl3.L	593697.3277	566130.2663	574260.6002	568361.5087	549009.2858	563163.9519	577022.592	560478.5367	542160.5338	516503.6794
SCCPDH	Xelaev18029036m	sccpdh.S	621834.9861	574213.8472	571601.6872	584391.0518	552322.1122	524259.0347	532861.018	565811.3102	536348.6701	541064.1305
BSCL2	Xelaev18022197m	Xetrov90011100m.L	608674.3448	591259.074	594921.2682	519374.1967	585320.8992	571171.4107	516255.7642	564745.5283	526614.9045	529689.7224
PIGT	Xelaev18043979m	pigt.L	573123.8607	550303.659	572997.3113	564121.867	586499.9768	555252.633	542167.2079	566238.5847	592359.9251	498877.4002
SIRT4	Xelaev18007607m	sirt4.L	617539.0559	600862.8943	584744.2965	596661.6426	501520.5345	518134.4927	514751.25	603509.5604	529593.8928	537595.8321
NDRG2	Xelaev18010326m	n/a	614313.2335	559030.7628	565983.1638	549778.8898	568655.8292	518120.441	546141.4044	544019.3641	602018.8124	534976.9179
CEP350	Xelaev18023281m	cep350.L	577865.992	621268.0543	590635.8687	580828.1464	564114.2895	561666.8461	540373.1123	532085.2606	540390.7579	503247.3114
MGST3	Xelaev18012597m	LOC734071.L	629239.9185	517120.2237	514714.5841	556225.4036	570776.9365	570950.5771	490871.5289	592760.4872	605919.8542	547989.4557
IMPDH2	Xelaev18025929m	impdh2.S	581607.8734	577059.2772	599205.9531	550026.5516	567760.4348	580279.1418	585033.1343	542040.5491	524527.0507	506540.3986
TRIM25	Xelaev18046889m	Xetrov90029758m.S	607550.3368	576132.1775	525260.9085	559234.4282	651709.7383	550061.6235	450929.7151	564749.0434	580969.029	529218.6142
AK7	Xelaev18041277m	ak7.S	595862.8649	535099.8632	572527.3665	520086.0878	602232.504	557153.5704	580870.6637	519025.8731	604624.6669	519175.5103
PBK	Xelaev18028391m	pbk.L	617913.0084	552302.949	524843.9934	524569.2488	542888.4487	542054.6632	577568.7904	596946.6343	590465.6214	538415.5706
UCHL3	Xelaev18013195m	uchl3.L	610118.7584	613208.9291	544526.4145	622443.8422	565653.3464	491068.7645	479154.506	598500.8478	542461.0865	531814.5471
FOLR1	Xelaev18013914m	folr1.L	583887.1812	632994.5719	541043.6978	666522.228	486632.9961	529569.2709	583492.3302	551159.0711	532817.3962	509025.7245
PLA2G4F	Xelaev18040033m	pla2g4f.L	577067.4593	518006.1296	634095.3046	526055.1995	558960.1951	565823.0553	550302.8514	574896.2953	591604.0128	503158.9714
NEB	Xelaev18044573m	n/a	101116.7977	1189240.367	557394.0878	1422799.536	211386.381	198666.5784	1336574.793	431962.9689	184561.9963	88171.36392
A2ML1	Xelaev18036682m	n/a	567730.9694	620838.499	546118.1758	580672.8085	539342.8003	592182.2388	519207.738	595811.816	554461.7323	495073.167
NUFIP1	Xelaev18013257m	nufip1.L	627848.6142	592110.4507	516555.7242	542616.8419	532897.2159	589474.9992	523405.6987	604667.3727	534839.8504	547574.769
RDH16	Xelaev18013406m	LOC100170425.L	577804.7609	601520.5204	539495.7825	553586.0155	564261.0888	611370.2386	545310.0758	598380.1149	518881.7714	503931.5767
MCTS1	Xelaev18042085m	mcts1.S	599144.5049	533456.1073	576592.9421	577009.2081	567064.3933	535814.5445	531063.6304	572825.1753	583007.2818	522562.605
IMMT	Xelaev18005005m	immt-like.L	619490.6258	564293.7129	596372.4502	555386.4425	524537.1126	542540.0975	579375.9578	543871.7804	544605.7958	540445.5039
ALDH7A1	Xelaev18010738m	aldh7a1.S	585766.2525	558716.9119	606756.4026	548807.9087	556788.4626	545126.8287	554575.1385	572513.5735	564424.7236	511074.523
RAB18	Xelaev18030753m	rab18.L	598143.0806	575263.9092	557414.042	559393.0412	574556.9343	565874.3211	582246.2254	533082.9295	545497.7088	521878.0491
ULK4	Xelaev18031150m	ulk4.L	596743.9695	567424.9961	551737.9066	558267.7626	584369.9704	596133.8131	585062.2697	542286.5498	512769.3225	520678.7456
MUS81	Xelaev18022279m	mus81.L	574606.6461	525487.8669	609719.1539	547262.5738	576395.8692	563286.3346	585433.8065	541230.198	580447.6678	501367.3343
ZADH2	Xelaev18033539m	zadh2.S	613518.2721	540852.1205	530007.453	539330.4064	523215.9903	578183.4135	504492.2229	593231.5325	642708.8161	535320.033
VAMP2	Xelaev18019210m	n/a	580160.3891	585894.41	610084.5503	580132.3426	575061.0731	559253.9984	573005.1943	516732.7819	525457.8363	506298.9841
POFUT1	Xelaev18043053m	pofut1.L	568347.4251	501365.3257	600660.8242	508670.0376	573778.184	522270.7863	543671.9335	567301.5063	709698.263	495996.9682
PARD3B	Xelaev18044950m	n/a	594811.0644	518365.7904	575276.1819	553408.2359	556325.545	635576.9403	549214.9508	610015.0493	495821.8095	519129.7678
BIRC6	Xelaev18028974m	birc6-like.2.S	596200.8844	555799.7796	581766.1017	562430.8785	585814.8153	573032.8124	576228.37	526949.4423	532210.0988	520362.0133
SNRPD1	Xelaev18033282m	snrpd1.S	589572.0424	648595.033	536124.4176	566171.7985	545502.5709	538029.9348	590967.823	605071.1423	485424.958	514588.3921
ZFR	Xelaev18008389m	zfr.L	590591.594	561042.4991	574184.8484	575025.7421	552609.1549	579890.7251	571970.1462	547710.9783	542606.2672	515521.6475
TMEM97	Xelaev18011528m	tmem97.L	621763.6377	531167.0189	617720.2942	556416.9277	538901.796	507065.7648	516443.417	550947.909	612275.7953	542749.884
LONP1	Xelaev18006296m	LOC100492505.L	596115.9993	506443.2583	599066.0873	505411.5054	584217.6802	545937.3442	566954.9473	547773.5688	627582.6894	520395.5443
ASCC2	Xelaev18010356m	ascc2.S	600205.1215	541781.5021	613229.2246	561296.3846	575157.1216	566101.324	564529.9893	592794.1039	467689.3446	523968.3659
RPL26	Xelaev18017255m	n/a	653173.0782	627733.3027	572462.9019	533379.7442	563183.2361	469217.661	486261.5877	553663.2136	573209.0745	570221.7587
C14ORF166	Xelaev18041212m	c14orf166.S	549743.6857	526781.4222	598799.5294	554942.8391	537729.7227	525394.7651	635549.8522	579639.3454	617250.1896	479927.7471
RPL5	Xelaev18025391m	rpl5.S	622800.0851	624979.9965	548432.7424	556127.6874	563398.3529	548307.5532	523806.4231	553890.7947	527029.7865	543715.3365
ELMSAN1	Xelaev18039873m	n/a	623305.8579	583913.1058	602085.0083	552974.0456	538561.2424	537074.6621	532912.4371	502975.6839	589756.2121	544202.1654
DDX39B	Xelaev18039182m	ddx39b.L	579537.9847	600963.3561	596849.4749	553565.3837	578309.652	537258.8748	535569.2357	555178.2021	563331.8355	506018.6406
HRAS	Xelaev18022181m	n/a	605618.5397	603042.4203	605791.8225	607216.2473	509868.9449	542590.812	554375.2205	560202.6352	494693.9241	528826.9228
WDR1	Xelaev18008935m	wdr1.S	600224.7473	583976.4202	588771.5982	552569.2714	530147.5974	539943.4111	563358.2742	580576.7989	545741.4059	524152.347
VBP1	Xelaev18042102m	n/a	562998.9948	576460.751	594451.6831	676026.7278	522415.6809	526794.0203	499023.9744	510210.8902	637974.0085	491650.5268
NDUFAF7	Xelaev18029092m	ndufaf7.S	588116.7146	627426.9646	597801.8563	567014.3089	523496.8374	579761.8752	532784.1548	556611.2292	528100.807	513600.2802
HNRNPU	Xelaev18028958m	n/a	593462.174	590229.6685	614163.1852	552852.6256	574421.3407	568374.2254	560491.9958	530886.431	509525.7532	518279.0112
RHBDF2	Xelaev18044096m	LOC101733592.L	607803.0446	523619.4872	549831.7655	568875.9014	596157.9307	576446.917	572442.3999	515378.0927	566005.4331	530815.3005
ADH5	Xelaev18005748m	n/a	608313.3458	658208.1631	535189.5047	562994.5166	537267.6934	528374.9777	529792.1054	573470.8231	549399.7584	531367.1545
ISYNA1	Xelaev18009948m	n/a	585535.3407	530384.2613	615218.6066	589325.8386	605031.1562	598758.7496	598197.1129	499053.9071	479540.6382	511508.4219
ACADM	Xelaev18025076m	acadm.S	585955.6763	537519.8	570068.0697	532958.4511	510756.9975	578028.575	605884.6712	576974.3108	601130.6578	511916.1427
CNOT1	Xelaev18024996m	cnot1.S	625304.1722	635920.1952	551456.7682	537127.5268	562255.8187	531065.9869	594466.5807	513444.4662	523826.2245	546491.183
PGM1	Xelaev18025130m	pgm1.S	594529.0938	600450.6285	547340.7451	613778.6279	533070.7731	525247.2899	499558.4359	646552.1789	521558.9144	519604.7433
RPS27A	Xelaev18028796m	Xetrov90013213m.S	652118.8018	577433.6161	452290.9346	429641.2876	580508.172	638922.2999	503611.8196	479302.6857	730261.3982	569980.1093
YTHDF1	Xelaev18043576m	n/a	558801.0963	599603.7893	608015.6114	658937.5383	523100.5257	558808.1588	610666.3708	514932.4052	496380.9949	488425.9915
CIAPIN1	Xelaev18022858m	ciapin1.L	636685.6234	510967.1051	517930.9879	483775.1177	612557.4167	543854.6578	592100.1302	542999.1094	608603.4186	556566.5987
LAMTOR3	Xelaev18005734m	n/a	610096.0305	681634.681	442219.6487	671887.0315	568223.5759	424006.9319	395217.8184	707118.7714	556270.1861	533392.7793
PRKRA	Xelaev18044753m	prkra-like.L	583119.3253	528169.8749	617859.9535	528480.1691	564770.7618	552007.518	544800.4775	581461.1696	589184.5034	509810.9627
PPP1R2	Xelaev18029658m	ppp1r2.S	642633.1285	587566.58	536404.1121	628601.4421	581654.1466	529498.2263	505478.2425	574092.4247	457642.4455	561877.4541
SOAT2	Xelaev18016066m	soat2.S	592125.2234	564320.6621	546187.6918	615436.8161	578095.7555	566331.2643	607046.8343	508087.915	519930.6374	517734.4305
POLD2	Xelaev18018645m	pold2.L	583888.2106	551622.2903	573858.6263	538871.0306	588921.1139	573925.5562	572104.4504	543946.0588	570808.5915	510615.2495
LSM1	Xelaev18020123m	lsm1.S	640344.5	565536.8828	562860.9837	509692.9158	584681.9823	543985.4953	586934.2095	529259.6509	530034.3173	560015.9396
MRPL28	Xelaev18045076m	mrpl28.L	591162.2019	581461.9869	604171.4462	593573.8177	512927.9667	563290.4213	525518.3394	593153.5236	524137.5085	517039.7586
SEC31A	Xelaev18005996m	sec31a.L	638254.0461	591747.5301	575843.3934	589847.4186	512981.7675	575238.6682	521106.1766	482981.2108	566451.3309	558231.7726
SLC25A12	Xelaev18044692m	slc25a12.L	601028.8759	582599.5607	594940.2323	542888.318	539274.0299	525985.3088	564075.7844	568787.0464	562814.0787	525709.3284
THAP7	Xelaev18037632m	thap7.S	675718.281	681458.6847	632409.8582	679515.8006	458854.9563	502560.057	454345.1773	493270.8189	443491.8308	591060.9114
PARVA	Xelaev18024568m	parva.S	604056.2157	485555.6284	606257.2558	607388.6483	526238.5231	532093.8681	516964.1384	601759.7377	582102.4165	528383.2196
ACVR2A	Xelaev18044553m	acvr2a.L	615925.6377	576279.4693	557889.5911	618125.8473	583802.3595	538128.2192	586246.6922	509596.8479	488513.1815	538834.3417
PKM	Xelaev18020793m	n/a	636197.5785	560401.3891	547018.4929	525068.6072	558167.2728	507450.8114	526740.2993	574131.1672	609241.0936	556581.2335
ACADSB	Xelaev18034544m	acadsb.L	623319.3745	545743.0195	545439.6043	507104.6835	586326.9145	525852.2151	554022.0985	557128.4156	612983.1715	545358.2371
PTBP1	Xelaev18006266m	n/a	592802.7339	551592.7711	610346.6477	569387.74	574871.8553	541230.8334	557843.6432	578859.6501	508764.4806	518683.601
PCSK2	Xelaev18026470m	pcsk2.L	532525.9276	527374.8709	646693.3892	542601.7242	483274.9997	703868.32	593891.5721	524692.444	596768.7171	465958.4455
CACHD1	Xelaev18022990m	Xetrov90011781m.L	565155.3832	642028.6898	538443.067	654309.5666	573603.8192	540742.0302	493456.6907	623192.2361	480687.9774	494560.5622
ATIC	Xelaev18047295m	atic.S	597965.7119	578632.0658	590642.0924	555149.9951	538586.5684	517197.257	565419.108	583581.8705	556157.6426	523309.0954
ALDH7A1	Xelaev18007955m	aldh7a1.L	562786.0433	576913.9472	631232.2154	543169.459	550675.4448	614410.4198	601252.6849	534926.2897	510387.1036	492522.1746
DFFB	Xelaev18037582m	dffb.S	596992.6972	559384.2596	563136.3657	499934.4643	614820.9792	553603.8297	523043.8301	571730.6058	596730.1317	522466.409
ARHGAP17	Xelaev18045474m	arhgap17-like.L	603312.4336	604209.2349	528060.629	576973.4552	586548.8119	538041.3283	579590.6993	520651.9272	549131.7054	528111.1633
MRPL41	Xelaev18041466m	mrpl41.S	624774.1515	515932.3993	529175.0419	485139.7022	624547.6416	522509.1248	577821.6239	597397.9626	577337.6263	546922.6848
NEIL3	Xelaev18005394m	neil3.L	615211.6224	620694.3453	644148.2383	577719.8706	608430.0295	569632.082	498308.5081	473090.1106	465634.3613	538647.9685
MGME1	Xelaev18028869m	mgme1.S	621943.7167	525559.73	519782.6043	507491.2454	598434.2063	510790.0169	564517.2812	571031.6256	635990.1643	544621.8771
MAST2	Xelaev18025225m	mast2.S	583472.4045	602189.1687	600359.7373	634081.5716	592702.4029	527574.4352	549540.1696	494057.6221	514159.1674	510941.5418
SLC25A27	Xelaev18028152m	slc25a27.L	566640.3201	583685.4737	600362.8696	531356.7314	560902.816	567007.4259	559946.6886	579054.6502	563871.4914	496219.7086
ZNF598	Xelaev18047749m	znf598.S	606299.6784	553761.1168	520170.3805	590662.2615	569633.7359	560923.7524	594677.9777	516818.6691	568666.7719	530955.8904
DAK	Xelaev18024323m	dak.S	617690.0463	604368.6797	604150.0104	481775.5149	595157.9686	516017.5211	530971.6839	525971.391	589842.5253	540957.2446
C12ORF10	Xelaev18013593m	n/a	598209.853	567019.6965	594138.7764	555930.6751	577574.0751	482295.709	567989.1997	542766.9127	592451.7267	523942.595
GFM1	Xelaev18027656m	gfm1.L	603614.9618	596208.3462	622757.1692	540930.3054	570617.1616	520623.7333	550203.4884	540904.9321	533583.359	528686.2573
PRPSAP2	Xelaev18047754m	prpsap2.S	645542.0755	602370.245	510539.3234	583901.1482	548608.5519	515213.6036	474786.9684	591901.348	563505.6749	565413.4971
GARS	Xelaev18030618m	gars.L	599564.571	567848.6199	598597.8495	553177.3426	536156.67	529428.5631	560938.6214	574064.0482	561174.1459	525170.0015
TBC1D10B	Xelaev18045646m	tbc1d10b.L	658043.821	597644.8954	501201.7004	596375.1403	523695.2851	576042.7657	585080.405	550041.1322	457650.566	576533.0355
CTR9	Xelaev18024575m	ctr9.S	634796.4439	615452.66	521588.1783	543476.8319	595566.2908	567783.5419	565645.0255	488411.7123	530732.2315	556195.0276
RAB5B	Xelaev18047314m	n/a	557204.7856	473693.9656	560912.9822	530540.9043	613943.9025	636089.0158	632314.7574	590990.7781	525654.6599	488245.4723
POLR2M	Xelaev18018169m	grinl1a.L	639102.1211	530862.7736	515770.5147	593858.4919	564412.4601	497139.9608	518291.3588	584802.0673	591394.5237	560115.9804
SEPHS1	Xelaev18017824m	n/a	621319.0421	529703.7243	606345.969	611481.1913	537507.4209	523835.2924	481218.4889	554622.8499	582468.0275	544532.552
USP4	Xelaev18025755m	usp4.S	603937.0675	595624.5981	563158.0929	577601.7213	549983.1358	551050.6376	512537.0069	586219.9271	536709.5056	529383.5417
PRKCD	Xelaev18025733m	prkcd.S	637705.5348	666972.0294	531451.3976	566132.4253	564538.46	528279.9397	513598.9691	489535.6214	559202.9097	559031.3361
SEC31B	Xelaev18037117m	n/a	591665.4891	601772.6518	570932.7704	573782.2329	553262.1724	538627.9759	570366.7008	539613.9584	553636.5515	518724.5021
NMT2	Xelaev18032944m	nmt1.S	608612.1759	598599.7511	563339.8701	561941.978	573453.9699	502666.3155	495098.1422	573565.1825	589048.5149	533587.4986
WASL	Xelaev18017674m	n/a	610418.1021	546323.7073	581081.0857	565100.4799	568403.3824	553308.4491	580858.7649	508502.5297	560333.1763	535201.3206
DKC1	Xelaev18038552m	dkc1-like.L	624187.5704	450376.9176	652690.6098	473813.8948	596211.597	602817.506	565220.6399	533300.842	554367.4206	547298.9356
C1QTNF4	Xelaev18021939m	c1qtnf4.L	574980.6096	559500.6267	663995.3444	555908.0314	567583.7452	530383.717	592414.5691	487570.123	571606.8552	504163.4155
GABPA	Xelaev18011534m	gabpa.L	545453.7726	616524.2448	595090.9458	521408.8993	584525.6172	537510.7324	575995.1605	603152.3845	552545.8397	478303.0715
RABGEF1	Xelaev18014615m	rabgef1.S	627495.229	585817.8738	544401.7394	539996.1	591662.1348	546932.1967	585815.8519	508515.725	534695.9406	550258.1307
NPL	Xelaev18025338m	npl.S	596105.2385	539929.1368	610337.3917	529323.091	558535.345	523935.373	563019.2037	572434.436	585394.7646	522770.4869
PINLYP	Xelaev18036246m	LOC100489276-like.L	556747.5535	548137.1629	662774.6085	600052.6731	654270.1198	512799.4132	635026.6112	464823.1892	486347.824	488341.1794
SF3B5	Xelaev18029131m	sf3b5.S	636022.8369	600752.9238	578250.3306	631871.01	502358.0396	521162.0381	512253.4081	584892.7958	481440.1309	557909.3569
HNRNPH1	Xelaev18017116m	hnrnph1.L	560591.5379	525629.5999	677130.2058	561033.0534	530322.9913	545493.1016	648390.3528	518740.9975	551833.8109	491790.0973
GPAA1	Xelaev18032482m	gpaa1.L	599843.2746	474801.8297	613383.4666	525023.2879	584547.3232	542795.1414	566471.6519	530999.1495	632026.5383	526263.5014
KIAA0825	Xelaev18008069m	kiaa0825.L	558377.3459	626055.7408	601166.6166	706591.7256	569898.7995	581745.6055	486958.2079	567284.3523	419963.9124	490004.8427
OSBP	Xelaev18037226m	osbp.S	580218.4783	561635.4043	598448.2902	566369.1783	554467.8279	549784.1929	591013.8701	553730.7729	544996.9679	509247.9403
ABCF3	Xelaev18029553m	n/a	574529.0578	579670.5779	610798.9216	573023.1323	535165.1866	528674.606	561725.5384	585146.4629	552924.0213	504315.0899
C17ORF25	Xelaev18012741m	glod4.L	584305.9407	586108.4958	596879.4396	597048.8942	518570.1901	565110.0203	547117.564	584564.6702	516844.7979	512993.3479
GLUD1	Xelaev18000650m	glud1.1	602579.9286	596836.769	570564.2963	589151.7147	580995.4454	549653.7691	496534.9336	521449.2448	567954.0911	529050.0056
SLC25A46	Xelaev18010781m	n/a	580411.4933	547876.2013	623274.6514	554275.8826	533849.0724	522592.1695	563764.5165	592311.0369	573800.2405	509596.0778
SIRT3	Xelaev18024325m	sirt3.1.S	607840.8323	586959.9588	546630.9277	572350.6844	589596.3334	495044.2348	568336.5764	555955.9553	550480.099	533688.0125
APEX1	Xelaev18007351m	apex1.L	629077.569	673061.674	503066.2994	540215.6711	533182.3863	572871.0127	493792.1331	585322.2942	534616.9325	552340.4967
CALU	Xelaev18036044m	rcn3.L	591250.7622	566118.5654	572853.2452	577558.1491	538327.0894	565227.4681	528198.2438	602756.0171	543270.0595	519146.9982
MMACHC	Xelaev18023073m	mmachc.L	582613.3015	591379.1488	615872.4455	529655.2591	575361.6644	545147.7901	530364.1413	512166.8734	611880.4673	511569.6995
SPTAN1	Xelaev18002795m	sptan1.1	620404.1923	607510.9784	588085.1082	575154.0769	554580.4913	563333.3879	547707.5845	530518.5462	483087.484	544760.2402
SARS2	Xelaev18039395m	sars2.L	644799.2299	633481.3213	480278.3955	560494.2087	561249.0205	497292.2914	463905.8255	617094.4901	577318.5199	566278.593
FABP4	Xelaev18032137m	LOC100495473.L	584239.7846	505816.8209	684309.6268	563865.7215	528859.7882	573484.7561	633297.6944	499375.3052	524928.9059	513123.5777
FAM136A	Xelaev18018536m	fam136a.L	590479.7852	545623.3269	579810.499	479690.519	562841.3493	594808.9676	582026.025	535990.4436	621368.2575	518611.7131
IFI30	Xelaev18006379m	ifi30.L	569666.2611	567299.5101	547808.5876	613708.4537	598939.0603	613784.1316	546343.0785	570584.7226	482274.6271	500341.8231
TRIP12	Xelaev18029951m	n/a	586672.3123	540822.1417	599043.6227	565191.1345	584038.2098	556984.1739	546761.1503	559397.9974	548601.6724	515335.5866
CRAT	Xelaev18042446m	crat.2.S	621104.2901	558408.1018	517683.4118	558690.488	530833.6015	541192.7622	518306.4429	617068.6671	592999.3936	545589.39
PIP5K1A	Xelaev18042998m	pip5k1a.S	684317.2391	516973.5365	569090.6117	602595.8931	469907.8088	572264.3249	527951.6237	475170.3016	587848.4138	601153.3521
C21ORF33	Xelaev18013189m	LOC100490530.L	572385.1017	595587.5307	587636.8636	548696.7428	540986.9387	561125.5576	591438.2002	561441.2261	552515.8306	502883.2452
TSPAN13	Xelaev18033018m	tspan13.S	639509.7821	612394.7427	494160.817	465095.8738	589162.1969	558980.0881	658097.3921	457096.7296	593338.6189	561897.9911
BCO2	Xelaev18035517m	bco2.L	627775.2001	555113.9515	525758.9753	530992.1965	572900.5071	519561.8274	611281.7552	546413.7664	570280.562	551595.6471
ADRM1	Xelaev18046232m	adrm1.S	633822.7224	597523.4321	544764.5846	527111.2814	526059.7634	620182.5073	561535.0404	564195.689	489284.4969	556933.1552
ARIH1	Xelaev18018024m	arih1.L	641142.3199	533326.3097	530452.7955	444053.2289	584127.0532	569906.1281	566621.2591	513155.793	662601.6592	563386.1704
ZNF598	Xelaev18045503m	znf598.L	599597.2682	736900.552	467220.3781	571151.9993	464925.8357	646904.6697	564285.6825	561109.0859	501157.8814	526893.1033
MRPS30	Xelaev18010981m	mrps30.S	590431.2887	567178.1969	589573.638	560113.6671	532961.8063	570448.1274	550035.2307	579316.9272	549204.434	518861.4249
EEF2	Xelaev18009640m	eef2.1.S	603692.9028	637884.0151	586608.9782	588903.3869	539584.6452	554461.4062	551413.7064	542976.3191	481353.8323	530587.4183
ICT1	Xelaev18044044m	ict1.L	579955.9482	614758.2155	596466.2706	549187.4484	544654.0956	555687.8287	535209.2985	553784.6092	570882.857	509752.4568
ATP5A1	Xelaev18011128m	atp5a1.S	583273.273	592408.0231	617611.8847	543340.2409	544648.0326	458132.9357	617836.3366	556044.7083	582247.6443	512732.8217
STT3B	Xelaev18031081m	stt3b-like.1.L	599805.86	521939.1625	555372.1411	553561.8604	592398.6199	506805.171	564610.1768	566976.0404	609536.7882	527294.7778
PXMP2	Xelaev18007395m	pxmp2.L	566780.0735	580004.0845	552333.1036	572348.0854	568757.1604	612718.4371	514737.6439	621600.3504	519896.0322	498268.7308
CCDC51	Xelaev18025978m	ccdc51.S	609410.8271	509629.9591	572663.8873	543487.1557	582129.9274	531553.5703	570727.666	535840.5323	609673.2635	535747.4825
TUSC2	Xelaev18025783m	tusc2.S	692654.9604	356895.2444	857765.2293	682603.0251	650714.5495	547893.419	330119.2586	559952.7734	273563.7681	608936.9231
RAD23B	Xelaev18006748m	rad23b.L	625932.1028	535082.0716	560141.9118	562621.7831	553206.2317	547135.2275	600457.468	529591.9484	546371.6357	550346.1007
MYCBP	Xelaev18012040m	mycbp.L	597989.3209	584461.5318	556062.5837	596234.3429	535828.2095	532600.7359	601961.5057	614137.4289	468475.4579	525857.1141
USB1	Xelaev18022860m	usb1.L	614691.3132	540888.3753	563144.3892	477615.5944	599241.6271	551297.7016	551764.8453	543619.072	621441.4417	540550.7799
TNRC6A	Xelaev18045467m	tnrc6a-like.L	556156.2119	738197.655	641554.2724	578275.1304	551089.5621	493968.2949	538324.7084	602562.0163	429753.8235	489081.4209
ABAT	Xelaev18045117m	abat.L	570404.2815	637757.9576	559897.512	581874.8735	549283.7958	555100.6588	552997.0144	583460.2725	522287.7634	501646.6125
RAB3IP	Xelaev18021169m	n/a	593398.6773	579379.1276	583713.2957	557747.6592	562592.8806	648947.1522	627703.5335	509557.016	442943.914	521919.3055
LLGL1	Xelaev18000521m	n/a	614329.6871	572443.822	545936.657	549934.9768	589714.2583	602191.9956	573591.6052	500834.7416	527646.8537	540422.1252
SRM	Xelaev18035191m	srm-like.L	608770.1662	561294.4379	568603.7279	595330.4524	537655.8421	514694.4107	502129.2784	597896.9562	575391.09	535604.6524
CHMP4C	Xelaev18033832m	chmp4c.S	622652.7168	508237.7543	666116.9809	501954.8077	539119.5223	511560.4937	569866.0749	498120.4193	634392.8333	547888.2074
loc100488384-like.L	Xelaev18038134m	LOC100488384-like.L	598450.6631	601328.5589	574685.4186	570271.2448	532085.8342	561805.0188	560235.3582	563564.175	524656.0599	526709.5574
PSMB7	Xelaev18041832m	psmb7.S	621491.9666	505790.0217	587642.0611	508338.9762	574773.1448	510285.9208	586181.4951	546406.2362	612829.5997	547048.546
ZNF830	Xelaev18033333m	znf830.S	584538.867	550799.1712	662454.8367	521104.2525	583676.0841	569207.939	510556.2098	525034.4952	578940.4707	514534.8644
SLC35A4	Xelaev18021606m	n/a	583916.197	627012.6973	534659.8379	620328.4367	443003.8726	592161.6541	471995.0718	602801.8657	618237.1259	514004.9859
MAGT1	Xelaev18038688m	magt1-like.L	577649.1241	540681.2007	595168.2528	544696.3302	566708.4792	520210.1188	590168.28	540778.2387	619311.3113	508514.6649
FBXO28	Xelaev18028649m	n/a	594503.9144	526208.4304	470848.9316	567047.797	603319.5615	595776.0471	533655.806	531141.6334	657647.1385	523389.6456
MYL7	Xelaev18018643m	myl7.L	574202.3924	483619.1991	630563.3963	578694.4927	589996.8014	600400.2266	592410.0668	427454.1126	622828.2612	505546.6757
RAP1GDS1	Xelaev18005753m	n/a	584484.0799	581340.2877	590430.9828	553975.3374	552796.3165	543940.8011	547476.9597	560468.7825	577158.5913	514615.3221
BRCA2	Xelaev18013720m	brca2.L	619518.2558	571726.2298	607596.1912	446653.8043	616596.983	570867.1623	565777.3631	636853.1051	430490.613	545471.8349
CBS	Xelaev18014497m	cbs.S	654107.7794	554664.6974	473299.9057	511703.3	567522.1934	551148.1315	479224.0266	607952.9512	623985.0461	575932.5897
CBR1	Xelaev18011461m	n/a	607361.7133	517086.8291	592547.8961	492809.4445	592155.4309	563577.4827	565996.9993	517741.1627	620000.0764	534785.3716
MAN1A2	Xelaev18011266m	man1a2.L	574662.2438	609578.3886	614128.5251	586268.2054	572797.6324	541669.7841	585940.0567	471837.7828	552290.0803	506055.4837
ETFDH	Xelaev18005444m	etfdh.L	615614.1639	569090.9269	569478.6794	535024.9433	562293.0826	543613.0907	566097.0009	520496.6393	585933.7726	542156.2398
CYB5A	Xelaev18031783m	cyb5a.L	683926.3422	614841.2161	377542.0056	651947.6437	589211.6963	444744.0754	371441.4289	645947.4931	604346.2936	602332.2279
PAK2	Xelaev18027934m	n/a	586434.562	561549.0053	595336.9185	574958.5742	552753.4945	536274.4872	567718.5609	554732.1	560010.3775	516502.8912
ASF1A	Xelaev18018942m	n/a	572697.8966	530742.6041	580851.4197	580713.5069	588739.5449	538983.3947	588250.4649	557829.1559	560738.6177	504436.777
TIMM17A	Xelaev18015000m	n/a	622148.4738	516115.6283	522146.031	484523.3197	554036.2812	662386.5642	683157.7113	510119.1339	526525.5693	548057.9291
MAK16	Xelaev18020212m	mak16.S	647466.8021	506055.9863	545883.2587	539414.3539	609706.8277	580028.0582	569402.1653	503405.0679	536308.3036	570427.8352
NUDCD2	Xelaev18016975m	nudcd2.L	609999.7103	504956.7294	595303.0636	539726.4791	627276.1153	506081.6923	588388.9425	470134.5653	621225.1113	537448.498
COMMD3	Xelaev18032911m	n/a	596470.1694	546119.3104	623230.9763	566409.775	582931.794	472040.8177	553999.6074	571301.6264	558740.6351	525584.8596
CHEK2	Xelaev18007531m	chek2-like.1.L	561365.2365	568000.8063	603013.1562	557400.7171	535235.0311	566973.9457	555978.3606	577492.6665	586303.4577	494750.4702
VTI1B	Xelaev18014994m	vti1b.S	588773.4752	547070.6679	611489.0422	598143.0344	570692.0216	522325.0337	566591.1571	499775.9426	579892.3183	518973.7063
SIVA1	Xelaev18039747m	n/a	717964.5371	595569.4347	434457.7578	439536.4244	565724.8359	581917.1487	479426.5133	614299.9161	550171.2652	632954.4176
IMMT	Xelaev18008845m	immt-like.S	588691.7921	539290.3331	608710.8111	553163.974	548284.7061	531246.6282	589317.6986	562353.6131	565452.02	519039.8831
RTN3	Xelaev18024212m	rtn3.S	747602.4729	536300.4826	471959.5687	518932.5223	553248.4144	407033.7478	550001.1045	615005.0142	539574.5443	659158.104
RPAP2	Xelaev18023334m	rpap2.L	582672.6343	603827.4652	575843.7641	609147.6983	592078.1558	545420.6982	559802.2649	537530.8896	491724.3029	513744.961
GON4L	Xelaev18043026m	gon4l.S	592078.0571	639529.5482	579682.6086	558483.4441	608655.3787	483464.4244	585915.0897	496322.8299	547945.5136	522039.8416
NUP35	Xelaev18047247m	n/a	793130.5353	735232.6019	342015.7349	324238.0908	513709.2004	503294.8812	503169.1062	546832.0335	669323.834	699315.4146
TAX1BP3	Xelaev18011638m	tax1bp3.L	576234.3946	577083.7402	586518.1258	600194.5261	574557.103	570420.3361	491573.4624	605691.1556	510911.8437	508076.4588
PSMA5	Xelaev18014906m	n/a	592725.0169	600673.7124	581842.7733	543684.2439	585641.1663	551120.8896	512992.466	569534.6247	545230.2098	522637.8848
TXNRD3	Xelaev18023974m	txnrd3.L	586897.6482	610553.2212	579963.4656	555184.0469	550753.6891	568424.1056	552434.0502	561904.2732	530040.2798	517579.0126
ARIH2	Xelaev18024023m	arih2.L	594039.7799	609426.5232	573195.8186	552899.9743	556611.0291	570097.9911	578671.005	519731.7015	539148.4537	524015.4776
ARPC2	Xelaev18046980m	n/a	606144.9898	611270.5107	568927.0887	591000.2141	529170.5049	564980.6672	536263.6546	579154.8147	491504.0337	534695.5206
ATP5L	Xelaev18035433m	atp5l.L	581855.4371	641942.7887	589311.3007	583281.5147	507778.8136	540545.1208	535383.4033	616586.8374	502469.9089	513305.1861
MRPL37	Xelaev18023209m	mrpl37.L	596567.7774	625134.0426	578458.8664	585125.1787	541310.4817	522364.9869	509455.1361	598172.8267	523571.2076	526290.3265
PSMB5	Xelaev18010254m	psmb5.S	609254.4668	560747.4712	593562.3672	532671.1303	555345.8354	556758.3532	529939.5906	574930.0687	554016.359	537514.1871
COPS7B	Xelaev18029586m	n/a	594014.8426	561196.9174	603379.1042	543538.7412	549858.278	492741.6611	558181.8475	581517.5901	592361.1457	524084.6817
PODXL	Xelaev18017875m	podxl.L	544510.8343	629159.3255	668911.1078	726313.5941	430940.8631	536262.8065	463230.2379	626527.4651	493833.7338	480411.47
UGP2	Xelaev18026509m	ugp2.L	615230.6207	559614.4036	615780.9659	530394.5289	511355.5365	519099.4541	587275.9688	545747.6938	581438.0784	542812.7349
IGHMBP2	Xelaev18022055m	ighmbp2-like.L	601320.7128	586827.7026	618997.689	575643.9181	524704.704	578283.0993	528076.4264	528163.9482	537742.4959	530540.3599
HNRNPA3	Xelaev18047194m	hnrnpa3.S	645005.6209	550710.8133	561304.0483	537533.8687	503698.4709	563398.1298	559684.3185	566514.9833	553585.7515	569099.9717
GLO1	Xelaev18026367m	n/a	586782.7095	536605.5871	602907.622	521068.1125	572441.1307	575099.8336	570884.6186	543609.2493	579751.2387	517806.0384
CUL3	Xelaev18029847m	cul3.S	588851.1391	571896.0397	607787.4674	559746.367	546315.0506	537263.3523	554978.0014	564996.9254	554682.3723	519684.7802
GART	Xelaev18011482m	Xetrov90004051m.L	609851.0597	562124.1167	558966.2541	553577.2831	562012.2824	536469.1311	563119.8978	539749.3014	583289.5132	538244.5059
TXNRD3	Xelaev18025886m	txnrd3.S	587667.3284	559469.3492	594173.9113	508745.2985	596158.0724	527794.3304	575068.0703	542514.3279	595419.2298	518668.4097
RPS6	Xelaev18010012m	rps6.S	624204.4049	686137.8646	541940.8584	565454.7948	520419.1113	508117.3039	561994.8313	561436.834	500930.9412	550991.5999
PGM2	Xelaev18005204m	pgm2.L	590534.3589	571511.2601	594589.9981	555528.4516	564881.6875	578582.2584	517568.5276	556137.9977	555047.6838	521323.5538
GIGYF2	Xelaev18027854m	n/a	595176.4812	586322.6458	580575.299	603418.9056	597481.6347	569552.0824	515665.5863	525662.3305	508150.6718	525445.4206
DYNC1LI1	Xelaev18031091m	dync1li1.L	700049.7417	715001.0035	469025.21	503711.3222	558262.0936	482924.8099	518184.6353	537552.7446	519807.3735	618035.7162
ICA1	Xelaev18032998m	Xetrov90030206m.S	630972.5079	679937.3426	551020.2307	546322.8801	549886.9837	530543.5412	552624.2222	505232.481	519057.9309	557075.036
LAGE3	Xelaev18006354m	lage3.L	577100.8343	629978.087	557966.1481	522570.3954	569307.576	537628.2165	507058.4282	615840.5087	579068.3755	509521.483
FUS	Xelaev18004559m	n/a	609937.1233	477736.4675	555725.8352	609737.9613	492047.9195	534895.7977	615377.3526	609937.6951	558803.4733	538563.9327
SNX33	Xelaev18008295m	snx18.L	579103.4346	533542.9817	637830.2261	583392.6864	539807.0608	555036.3391	571911.0226	546701.2948	546119.6021	511366.0886
HM13	Xelaev18045844m	n/a	578948.788	579945.0668	594329.4161	564858.6904	529178.8773	548866.6655	527205.9512	565517.4674	604065.5795	511289.4554
P4HA1	Xelaev18034833m	p4ha1-like.1.L	594868.6561	564155.5356	580972.2228	528025.5915	550220.6369	547010.165	559794.5601	562768.6455	593665.4095	525379.2937
MRPL1	Xelaev18009536m	mrpl1.S	543140.9745	529063.7329	565973.9809	570957.6084	551397.1195	554131.7	570243.3876	619541.7754	616046.1537	479746.1865
ENOSF1	Xelaev18033633m	enosf1.S	580073.5103	567215.0693	596686.2126	530424.8504	559209.4017	556957.8586	565116.1583	554962.8599	584853.2767	512422.836
SF4	Xelaev18001157m	n/a	580177.8389	509047.6946	597521.7003	584100.8565	621927.6747	544432.4747	570090.773	514227.006	566428.4737	512521.5431
OGFOD1	Xelaev18022533m	ogfod1.L	584513.5181	532065.3769	614871.2047	548180.4535	603754.1155	524508.6232	582073.3193	539009.5668	557457.911	516457.6704
ACOT7	Xelaev18035774m	LOC101732716-like.L	592948.9333	613717.85	586821.5464	557862.1503	525251.3132	544080.142	559979.2902	547327.7971	561424.8908	523932.2178
INO80C	Xelaev18003854m	LOC101731482.1	566926.0358	572669.8804	594937.6158	586083.0475	558688.0482	519888.0768	577009.6887	550185.9179	578628.8377	500945.6575
DSP	Xelaev18031618m	dsp.L	613789.6094	536373.056	629862.8401	593542.2253	547636.4646	549701.4056	560144.544	527964.9069	504648.3166	542387.8415
GOLGA1	Xelaev18038445m	golga1-like.L	617514.1131	501249.3849	603785.4642	583924.9391	558714.6431	551489.0379	567988.2101	523074.8272	549262.0497	545750.0901
DECR2	Xelaev18045434m	decr2-like.L	585925.1006	546158.5506	609193.1411	567071.9398	531744.3078	531945.4319	554659.2111	622793.5435	534388.2474	517850.3001
SRRD	Xelaev18007502m	srrd.L	594512.2069	579954.1998	502381.9539	529938.175	608443.3438	655882.1007	571192.9019	487914.502	565661.1037	525525.217
CHMP2B	Xelaev18014244m	chmp2b.S	596685.0875	559866.5288	595317.7015	570300.6902	574080.4705	575608.2401	535318.5077	531968.5638	540306.7631	527462.5279
CSDC2	Xelaev18023502m	csdc2.L	643252.99	620170.5743	526159.8752	473885.5448	586943.0583	540031.2524	548536.1403	481249.7295	626785.4332	568674.1913
PSMD11	Xelaev18043317m	psmd11.L	608810.0787	586942.939	614912.5907	566835.1174	528568.7453	522389.9648	541998.5886	566335.0473	531663.1046	538273.5303
HN1	Xelaev18046700m	hn1.S	603463.5545	518886.576	645443.9442	572182.6616	598428.3796	563060.4055	505363.4018	507174.0463	549829.5566	533670.1237
ZRANB2	Xelaev18022947m	zranb2.L	500961.9705	635928.9118	669574.7903	546358.2935	486827.5756	571055.9376	605399.1212	527700.7608	631116.5278	443023.5341
CNOT1	Xelaev18022833m	cnot1.L	600180.4405	598133.7484	565450.4785	587547.875	550031.6806	549092.5394	546120.0649	542907.5676	540623.3002	530777.6157
RPN2	Xelaev18046585m	rpn2.S	634179.1918	529318.4025	623363.5773	521431.1894	526900.8203	527649.9681	502546.6968	640353.0716	529239.8326	560852.6192
UQCRC2	Xelaev18045340m	uqcrc2.L	594760.7544	586198.5889	571101.2396	592111.8064	536721.1735	545013.8192	538267.9724	590239.983	526807.797	526002.7636
SNF8	Xelaev18045995m	LOC101734947.S	574880.3138	532904.7059	583583.8957	559577.7322	551617.1375	547231.1068	588862.185	577810.3799	580198.5318	508443.6217
CAP1	Xelaev18012632m	n/a	585022.3244	582189.3968	578954.6857	565784.8982	513937.7111	560933.1891	576107.7671	591063.6406	540622.1677	517435.3219
CALR	Xelaev18000774m	n/a	632784.8739	584644.3979	532404.148	554025.204	551439.1274	507484.8708	532011.7471	620989.422	529179.8114	559728.8913
PQBP1	Xelaev18042603m	n/a	618570.4774	542914.7152	472500.1073	467591.6399	541102.2139	570682.5695	597350.8024	639007.8742	614542.3674	547171.4145
ACAD10	Xelaev18007852m	acad10.L	579928.5927	557963.5339	588083.5491	554068.687	542157.4966	543311.3103	587217.7685	578978.823	563291.8306	513143.9684
EIF6	Xelaev18046010m	eif6.S	594186.5028	656035.4787	552113.0629	614331.0578	487266.0961	605165.8249	537220.1424	537764.5523	512854.7413	525768.3797
CDC25C	Xelaev18021335m	cdc25c.S	733275.4808	608475.6995	368390.2349	527319.9946	646394.5333	431708.0117	389454.438	571889.1609	663907.3483	648845.5117
SHCBP1	Xelaev18022779m	shcbp1.L	567203.7654	632287.3852	583768.4622	621018.3683	580296.866	516925.6356	493760.892	584910.5885	521059.0345	501907.9277
GRTP1	Xelaev18015584m	grtp1.S	616773.4347	629434.8123	575479.2542	611533.9187	604637.8876	554493.5616	536697.2765	486115.2696	455300.3465	545786.5006
IRF2BPL	Xelaev18041364m	irf2bpl.S	568719.3453	591612.1555	600667.6457	553289.2559	552322.3257	598634.1837	585002.0321	546436.1767	517205.9992	503299.0847
ATHL1	Xelaev18000195m	athl1.1	624342.555	557950.9848	561559.9232	533082.7348	549739.1322	574427.161	498681.1319	550178.7415	601017.255	552559.1168
AKAP10	Xelaev18011629m	akap10.L	577266.8129	445558.2484	580035.3022	521500.1461	638497.1831	544692.6264	585519.9753	539769.783	649373.9036	510908.6295
AGL	Xelaev18025457m	agl.S	587024.9701	581837.0993	568773.033	577553.5745	551254.1751	548027.8594	534744.7516	592136.1654	544843.0195	519587.7302
FAM120B	Xelaev18026771m	fam120b.L	591551.5703	614407.9537	617283.9152	619799.0931	551624.9582	552261.6524	474916.7323	498386.5921	560756.7455	523638.1181
CDAN1	Xelaev18039879m	cdan1.L	602995.2542	562831.7474	584136.5924	572517.1355	588324.9698	576983.2002	557864.2742	525114.2552	506210.3513	533805.3984
PITRM1	Xelaev18030711m	pitrm1.L	595986.1849	583748.1977	569959.5237	561712.9195	555244.0557	538645.0714	514442.2399	584558.0802	571276.5922	527603.729
EML2	Xelaev18042362m	n/a	605781.1753	571131.633	548374.0951	527506.6637	567656.6019	578753.8848	520583.7808	564755.8836	585960.8523	536277.1341
KCNAB2	Xelaev18037585m	kcnab2-like.S	609578.7692	543285.407	604309.366	515420.4277	571279.2487	552070.6119	549325.6381	546312.2516	573265.1916	539765.4581
GPS1	Xelaev18043768m	gps1.L	594882.9383	562106.0341	554605.1325	570852.0473	547522.5949	532591.309	564888.5137	588258.2518	563473.7285	526771.7506
PDK1	Xelaev18044701m	pdk1.L	584602.6445	601227.641	552192.7277	584930.0216	560441.7857	558475.313	514476.7597	589207.0406	543415.8123	517704.8299
ACOX2	Xelaev18024071m	acox2.L	576846.4507	562297.6536	592156.093	565028.3038	543550.3675	547390.7856	527370.3408	606684.0117	569147.4229	510886.1907
AURKAIP1	Xelaev18035649m	n/a	598450.2239	718319.7377	632501.3853	612616.755	461212.6135	463172.5403	472019.0585	586686.0176	533875.8429	530032.6407
MRPL35	Xelaev18005007m	mrpl35.L	559771.1491	543373.5864	559351.5399	586863.1918	581901.9193	592666.6739	560404.9668	556938.1236	569566.3662	495783.3683
RPS3A	Xelaev18005497m	rps3a.L	605439.9871	578910.2443	549081.0175	473371.2555	597879.379	583219.8412	519625.2003	522698.6436	641420.0557	536275.3256
THOC1	Xelaev18031895m	thoc1.L	569298.2571	533218.6469	632851.9375	577657.869	539293.3596	555409.4991	548512.8383	594011.2097	546266.5788	504266.391
LMF2	Xelaev18017940m	lmf2.L	626382.7673	546648.3429	570324.7912	533958.9309	572130.4691	545238.3328	544488.7555	536176.5743	574994.9028	554832.4912
TPP2	Xelaev18015629m	tpp2.S	593791.3134	548576.061	625885.1612	531726.0889	521874.5713	591861.4086	540018.0482	570527.8175	556746.209	525968.8826
YARS	Xelaev18004043m	Xetrov90005458m.1	587867.4009	571254.9299	572351.4939	542727.4243	559513.2949	510859.4467	567011.1745	556529.2807	615907.8495	520743.9832
HS2ST1	Xelaev18025419m	hs2st1.S	570448.5417	547222.9024	602948.264	617565.2043	538083.6045	547957.1071	537966.2731	566174.1238	567419.1166	505319.7618
loc100492545-like.L	Xelaev18038680m	LOC100492545-like.L	572692.4877	611256.4376	618926.9964	601496.3804	559869.0636	561702.4475	578173.3814	514301.3463	490422.9851	507465.1033
WLS	Xelaev18025100m	n/a	585128.2556	594090.6844	523024.9313	574233.4948	551718.2328	585718.9979	541620.119	572218.2419	565530.9556	518525.8878
UPK3A	Xelaev18016668m	upk3a.L	611966.2279	536449.6704	572274.2695	526043.8035	559109.577	533206.0822	594951.8971	527905.717	603602.4106	542334.6748
NEK1	Xelaev18005419m	nek1.L	606355.4128	572024.8225	557654.552	550903.2169	571880.5935	579109.3602	595504.0836	499872.0146	546380.6584	537378.9457
TIA1	Xelaev18018533m	n/a	585448.7115	615253.906	643198.1186	525699.3041	623266.9688	611563.733	524765.8122	511710.1856	455726.3245	518880.223
DMAP1	Xelaev18023102m	dmap1.L	585880.0042	554326.6894	600518.498	538550.0956	594549.5854	607978.2495	522998.6704	506566.5665	576349.6078	519307.5004
TMEM104	Xelaev18046675m	tmem104.S	598447.6733	524643.3472	555194.4886	547682.1403	596148.6234	542412.6851	560398.5076	565239.3891	581102.1687	530448.0515
NMT1	Xelaev18043328m	nmt2-like.L	606833.7647	596681.9983	581110.3437	533304.87	538664.7166	624247.248	532982.1718	578561.4838	486045.9616	537955.3269
TMX3	Xelaev18033564m	tmx3.S	580001.1758	650764.4448	599395.1462	656170.8717	505108.6974	522131.5791	512083.3771	586657.8561	483267.6528	514194.9079
AK2	Xelaev18012617m	n/a	575113.5855	643270.205	530581.4627	594733.1694	552829.3194	537909.8298	527675.1858	583943.861	555174.4616	509875.832
CFL1	Xelaev18024191m	cfl1.S	600302.3021	568417.803	571529.0436	544142.2145	556792.4917	504070.7218	621797.4936	570501.9741	541627.5457	532239.7819
USP8	Xelaev18018253m	n/a	602794.1318	529845.7424	578787.2887	544150.5282	573595.9659	548165.9275	558415.4646	520828.878	612418.476	534462.9594
NUDCD1	Xelaev18033949m	nudcd1.S	564149.5346	543835.7222	610124.8107	570620.4308	561112.404	543059.2927	556118.6711	592174.5833	559929.8643	500246.2413
LPP	Xelaev18027479m	n/a	626287.0757	614838.3135	528664.8193	586203.2171	609468.2557	497840.1932	423826.1948	571763.0902	580128.2869	555366.4261
ATP2A2	Xelaev18007836m	n/a	611642.3226	559251.2702	578527.4559	549415.2283	534424.1838	534644.3343	558376.6647	563153.4668	574533.0129	542417.4738
NDUFV2	Xelaev18031837m	ndufv2.L	597733.6974	598431.5525	599677.4422	589485.7351	505301.3447	582238.0773	566353.8569	522523.8431	524967.2969	530216.5233
PDK2	Xelaev18032982m	pdk4.S	602851.9321	567681.4549	549215.7844	522845.1805	544059.832	558815.0366	523460.7247	586338.2045	614296.8778	534777.6481
CNOT4	Xelaev18019807m	n/a	583578.8394	585699.1908	556166.7533	560460.6448	588856.5941	568313.9884	552929.977	565691.0217	530942.0223	517691.5609
MAP7D1	Xelaev18015132m	rprc1-like.S	653543.9929	658856.8615	649923.666	562088.4624	587166.9359	476607.4979	455447.5667	532808.973	448396.5683	579767.8928
POLR1B	Xelaev18026597m	polr1b-like.L	623715.7339	585837.5453	537649.5973	555956.3548	590162.1344	569261.5376	583531.2004	500277.705	517961.2874	553354.9582
PRMT1	Xelaev18037790m	n/a	692268.8849	540821.1432	406415.6577	478512.7121	592801.4748	524594.1643	577856.6928	665545.6106	516486.6588	614185.1947
CHAF1B	Xelaev18011452m	chaf1b-like.L	596465.825	598649.6828	537304.676	554007.166	591007.1004	551160.2814	598205.4283	533165.4075	527842.8421	529247.3766
AIFM2	Xelaev18037161m	aifm2.S	576445.3078	587958.072	624614.9339	561461.6529	513883.9232	440845.2202	537046.075	642767.6634	598639.9384	511503.611
MON2	Xelaev18017426m	mon2.L	589611.7701	551040.5197	559702.5442	540967.724	578917.2663	548490.8204	584937.6588	553039.2546	578326.5214	523193.2072
FASTKD2	Xelaev18044966m	fastkd2.L	591296.1661	641773.8285	570107.1586	583479.3512	517712.1777	567150.4142	504045.2726	588298.2161	523566.0509	524748.2818
RANBP2	Xelaev18012918m	ranbp2.L	586637.0542	597648.5267	571940.1342	551611.491	548335.5769	595868.2674	558433.4804	555220.3473	529292.2218	520653.7849
GUSB	Xelaev18012761m	gusb.L	600475.8613	587832.3476	522030.1498	593993.2849	580232.5981	522124.3608	535796.8673	589478.7583	540279.157	532943.5222
ACAD9	Xelaev18002590m	Xetrov90025933m.1	619513.8918	546050.5708	573240.3508	505008.4453	594097.4639	520593.3626	558808.8154	576917.4148	559297.4648	549858.2408
RNF14	Xelaev18017180m	LOC100485226.L	587836.2943	519821.9115	638060.0895	555614.5137	621868.0547	478744.2491	591054.2199	537258.3767	546371.4813	521751.9814
PECR	Xelaev18046966m	pecr.S	580887.6917	562073.6474	604438.8427	575491.5478	540935.5331	535236.9543	568611.5711	575882.2024	546841.5884	515588.7028
LAMP1	Xelaev18013051m	n/a	586667.1706	591143.8825	566171.0986	581654.8589	512253.7583	579548.312	531826.3393	582170.5849	557769.6718	520721.4494
ATP5A1	Xelaev18008489m	atp5a1.L	575683.4262	619557.2541	635137.0827	554500.0646	549319.823	563503.4606	555107.5785	526448.9528	524279.2938	510979.1891
EIF4G1	Xelaev18027425m	eif4g3-like.L	614300.0975	547940.2872	574146.6466	556924.0853	568980.6165	524251.5526	578818.2966	534295.9296	561965.456	545273.3358
PPAT	Xelaev18005306m	ppat.L	603980.405	574764.6545	579566.9848	556171.0946	557890.8629	548551.8793	552633.2846	536877.4769	562205	536121.6543
CNOT10	Xelaev18031093m	n/a	586827.1195	584726.3939	574618.1808	563946.7992	591198.8383	574912.8567	564613.6831	491876.6576	559603.646	520909.5366
PTPN12	Xelaev18017788m	ptpn12.L	623458.3659	511811.1823	528944.8327	560938.2784	574500.5837	593063.9001	515117.8727	567157.5724	572988.0619	553428.3554
BPTF	Xelaev18046865m	bptf.S	587033.9542	587520.0129	589625.2893	563471.0188	546084.4971	585935.9878	537960.131	584664.2617	507345.2803	521134.498
UBE4A	Xelaev18037410m	ube4a.S	616861.2372	638256.4501	549215.1934	547863.0563	543605.5344	554090.0625	533047.6197	578351.579	506750.2413	547613.759
HS2ST1	Xelaev18023362m	hs2st1.L	584002.2543	473204.0375	635737.6317	450468.0032	614762.0714	531900.2943	583424.2394	476107.8278	727777.8139	518461.2429
RPL13	Xelaev18003572m	n/a	610031.4903	536743.2527	595316.1747	493169.7523	592891.9556	489180.7811	601108.8959	518340.8359	625651.5036	541576.6659
MTHFS	Xelaev18018493m	mthfs.L	568157.971	620857.9598	563893.2535	534870.1863	557208.9822	535663.1117	514712.9418	602034.3488	603485.9073	504407.1935
CLEC10A	Xelaev18018928m	LOC101735287.L	597511.371	578041.5018	545706.1433	563684.2634	528483.0022	605063.3328	503047.9011	631891.2404	523444.4458	530513.7833
CUL2	Xelaev18032859m	cul2.S	568067.0628	598657.3844	564271.5525	597943.8031	543301.2809	561070.5584	546955.4573	560968.152	564209.2783	504374.0408
UQCRQ	Xelaev18021466m	uqcrq.S	656344.2861	556307.9944	603999.3165	506828.0944	547352.6543	539301.953	566447.7098	530092.3427	521406.6071	582799.9143
DEGS2	Xelaev18039684m	degs2.L	549028.762	641377.3058	633852.5112	534519.0711	543516.41	494950.5723	546394.5396	610695.2352	564717.1321	487563.3473
PTRH2	Xelaev18025973m	LOC100497652-like.S	612043.1209	613832.571	643690.8307	580962.9705	474597.3476	566011.0788	540598.6848	532273.842	507717.285	543552.2018
VNN1	Xelaev18000105m	vnn1.1	558181.3347	528814.6245	597263.8334	595186.9329	536407.5141	594768.7328	580733.8529	557622.1435	562908.0956	495753.9034
FPGS	Xelaev18004132m	fpgs.1	581360.5371	702893.4545	589455.6204	534724.9324	543381.9333	595208.4166	567647.3261	559377.79	439556.6619	516348.6478
NMRAL1	Xelaev18003790m	n/a	606971.9994	507587.0974	598326.4012	611969.7844	550720.8222	483452.4002	681929.3503	492584.3244	538106.4757	539130.4246
KCNJ5	Xelaev18035280m	kcnj5.L	576040.9955	597605.6956	606356.4236	586727.9685	577543.3088	544170.0307	537378.118	554493.2581	515457.1251	511752.1448
TBC1D17	Xelaev18036074m	tbc1d17.L	594339.7357	560684.0481	575249.2312	544223.6922	560623.1019	545017.3509	591629.4638	544527.9817	566176.6202	528057.2526
CHD8	Xelaev18007308m	chd8.L	585816.3906	602003.026	560635.6261	617943.8302	566181.2798	582918.5059	586644.7154	534998.7762	461419.0825	520536.3635
NPEPL1	Xelaev18043552m	n/a	600875.5992	543099.687	590817.9353	532157.1154	557402.9227	540198.8592	583423.7108	551909.7519	573318.2086	533930.5674
CASP6	Xelaev18005653m	casp6.L	594955.2004	570592.8957	571011.5865	554012.757	562530.919	515013.9064	555324.2786	570869.4644	581247.4273	528684.1915
SLC4A11	Xelaev18004845m	slc4a11.L	595194.7823	425271.5056	573381.0578	535118.2851	563523.0821	578004.507	585826.4319	575655.5225	634279.0811	528905.6541
DDOST	Xelaev18038011m	ddost.S	644299.8545	584902.803	524488.8635	587912.567	560472.4739	491497.3141	491548.9671	570155.0861	571805.8329	572671.9138
COX15	Xelaev18037050m	n/a	600876.8294	512045.2304	581716.0915	518067.8306	580163.8364	477250.5543	593860.2937	533720.0956	666210.8127	534182.9673
CAP1	Xelaev18004066m	n/a	596417.1258	525010.8359	584325.9365	541040.5503	552996.975	545195.0935	560750.5354	558356.2539	607805.2384	530228.2515
ILK	Xelaev18016556m	ilk.S	619789.7289	481092.2112	640840.6871	579740.5874	517029.5018	539547.8632	578881.502	492291.4746	600727.2896	551027.4405
RPL28	Xelaev18035949m	n/a	579545.2788	621426.2771	594292.8675	606555.6996	555335.5566	531022.2428	577309.8252	498837.143	535440.177	515386.2309
C4BPA	Xelaev18012313m	Xetrov90005273m.L	587633.9008	617102.2381	583332.0615	588302.088	597128.5244	558840.4292	630039.3476	467004.1085	472583.0568	522582.2752
PDXDC1	Xelaev18047506m	pdxdc1.S	578788.5667	586979.5624	593416.071	613971.2693	591214.4781	561416.0701	549835.6654	532453.2626	487130.3425	514791.2867
NUCB1	Xelaev18036114m	n/a	601993.9154	596404.5706	574265.9161	608747.0507	498130.783	540922.0674	599164.564	549047.0637	512795.6564	535441.2631
SBDS	Xelaev18012776m	sbds.L	614102.9986	583346.1863	598665.5475	531840.9838	543612.456	529300.011	564021.4493	536239.7271	562700.7458	546248.7416
TCOF1	Xelaev18020045m	Xetrov90007192m.S	687669.0885	578089.2909	482002.6463	454506.565	538696.2807	502823.1127	547115.7633	570249.7737	635990.8298	611754.9177
LPHN2	Xelaev18025058m	n/a	534368.9114	530923.2983	596322.9234	579913.6704	559509.4666	574141.5833	560739.7119	607730.9848	581945.9996	475461.9237
ZMYM6NB	Xelaev18015154m	zmym6nb.S	567666.6396	600890.2744	593836.9731	545917.6061	555880.4033	652836.8205	504431.0808	514203.6082	573097.2199	505189.3005
PSMD7	Xelaev18024904m	psmd7.S	570165.6039	545841.6862	574515.269	554684.8121	576522.645	568513.3795	628520.6504	529770.0248	557937.6687	507427.5622
PORCN	Xelaev18038108m	porcn.L	596670.4182	568574.4179	560836.946	567418.6953	539265.6117	544986.6822	564464.0829	557737.8233	577466.3761	531037.5867
IGH@	Xelaev18007187m	Xetrov90030997m.L	574222.7221	621217.4867	577269.348	555752.0302	512070.0619	569638.4008	523217.2807	608066.4016	557989.3921	511073.9062
BSN	Xelaev18025753m	bsn.S	521012.4142	687156.4597	715441.0699	605799.9703	457266.038	521522.8642	632955.9844	483842.72	537142.9309	463723.4514
TASP1	Xelaev18028519m	tasp1.S	577070.3093	535526.3776	584389.3778	555626.6476	571350.937	568250.5233	567636.4096	555693.863	576117.0688	513675.115
EP300	Xelaev18023557m	n/a	566476.7805	563226.7659	563244.4742	580340.0631	592313.3692	530169.6014	509851.5076	602333.0187	584673.9078	504312.5013
IMPDH1	Xelaev18017930m	n/a	607949.9766	575932.2342	604626.6873	576226.5988	530184.1726	569627.5993	523925.8827	559094.1266	519094.0444	541279.5062
APOB	Xelaev18030121m	apob.S	570025.3939	533499.567	569417.0589	578033.8579	600431.9865	566299.8785	581749.7166	534174.7333	565163.8805	507598.5209
HAT1	Xelaev18044693m	hat1.L	615439.3562	571705.3922	556690.9076	523355.1787	544124.7664	518602.1253	567674.9371	617760.897	543824.3336	548051.7257
SOD1	Xelaev18011510m	sod1.L	578126.5645	539549.7446	608217.7124	514220.5407	579996.0502	543790.1153	597774.2239	512193.5447	618615.4936	514826.7361
ARFGAP3	Xelaev18016649m	n/a	567810.6199	514987.6449	582457.8046	555539.0689	611090.9795	576648.0395	560376.9902	544796.5918	582583.5606	505648.1486
HSPA4	Xelaev18021470m	hspa4.S	613292.7847	559690.2343	521593.8078	538745.433	553259.4606	603777.1643	572216.6565	572802.6308	533266.8492	546227.1454
C1RL	Xelaev18034345m	c1r.L	592585.6341	581974.3148	619085.2962	508691.1025	569630.1745	545312.38	527049.1776	569958.906	562746.8172	527839.8826
NEK9	Xelaev18039458m	nek9.L	604737.4577	579525.1068	556721.807	570845.2695	578061.9606	548243.0198	564484.0671	539097.7907	530569.9421	538703.2951
TTC39A	Xelaev18019054m	LOC100485638.L	546535.8924	590340.8655	584806.0624	568761.228	587316.6411	557029.8538	564329.3506	577841.7624	544760.3196	486859.1002
HEATR3	Xelaev18022454m	heatr3.L	601118.8772	521996.5193	589589.4571	553974.2096	542027.2179	553127.4079	579845.9521	556762.9313	571520.0942	535501.3494
ATG9A	Xelaev18047013m	atg9a.S	602600.7517	615791.0003	584956.795	571475.1709	539111.132	547552.3599	520856.4953	614120.1183	476308.8882	536860.5005
MDH2	Xelaev18015312m	mdh2.S	594999.0467	508870.5459	602029.9587	530639.7543	578220.3184	497690.0023	608173.2192	514095.5922	636572.8085	530146.1877
CMTM6	Xelaev18033150m	cmtm6.S	629906.4971	581447.5844	570310.0372	523536.6261	520334.7733	582046.6477	546523.216	565658.8274	532736.2639	561258.6983
loc100485537.1	Xelaev18002627m	LOC100485537.1	569423.1694	631443.4101	533834.4603	587019.3426	572573.0012	602828.2585	562609.5043	572655.1299	480215.7292	507464.8495
V4-3	Xelaev18007646m	n/a	581404.5089	517251.1839	432793.7057	718193.2685	557384.8985	517861.2324	614253.8287	542424.1382	605368.2151	518163.3293
CMC2	Xelaev18022568m	n/a	567962.8038	527447.3873	545560.0577	434063.4977	576577.5639	584964.4389	542205.4046	580438.694	735231.8942	506216.4273
SEC16A	Xelaev18038315m	sec16a-like.L	560228.6668	604143.4673	569213.1155	629718.7127	552772.1463	603022.5394	503974.0813	566238.576	520462.7464	499328.0868
GNPDA2	Xelaev18005247m	gnpda2.L	591891.7546	594684.1244	589038.4907	568971.6524	554790.8965	554535.3052	528125.822	574798.6574	523526.0324	527584.8408
ME2	Xelaev18008447m	n/a	613303.7006	525685.7291	585664.179	519930.3546	580287.517	524492.4246	549619.0923	523912.1289	630599.3369	546694.103
MPI	Xelaev18020756m	mpi.S	587160.3642	494715.7099	662685.1648	494082.2897	595513.6439	500491.649	597589.3298	523032.9654	619041.2961	523478.4567
MCMBP	Xelaev18034296m	mcmbp.L	568244.4429	589575.5914	578490.8624	550035.9121	554240.7851	580389.7387	577842.3638	535243.8349	573611.716	506640.3426
MICU1	Xelaev18037097m	micu1.S	612071.895	518344.547	561999.0151	538364.1675	573941.1965	547171.3469	547267.959	545670.8076	610387.5563	545804.7378
NDUFB10	Xelaev18030520m	n/a	635960.919	539346.9876	518745.5371	471220.7781	580935.1169	547552.4845	532153.5695	600131.6405	609406.5305	567114.5558
CLTB	Xelaev18017328m	cltb.L	584542.7309	599364.1296	585028.4987	553364.6026	553154.9388	486592.6529	622678.5728	538550.1032	568558.3799	521302.1183
DBNL	Xelaev18020252m	dbnl.S	605586.1771	508382.0087	582790.4975	594972.3802	582194.8291	557098.0767	578040.9183	500850.4262	554970.1351	540085.766
C4B	Xelaev18039156m	c4a.L	590582.279	567732.4512	554529.061	549565.9643	567939.447	529197.2635	577194.2041	544061.2291	600337.4718	526706.918
NDUFS5	Xelaev18012619m	ndufs5.L	642222.2878	559769.8462	576301.7769	519441.7773	560205.1244	515409.5089	478592.3222	630174.3807	541372.5896	572810.1766
ANXA1	Xelaev18006896m	n/a	576531.4943	587921.6516	596503.3835	594202.1541	519154.9739	541946.6677	552338.7105	579816.1847	545235.1498	514251.6142
USP9X	Xelaev18014744m	usp9x.S	589534.9109	594575.9565	590678.6053	577150.1627	555272.3523	548293.3454	550077.9763	545533.8799	533177.557	525887.5962
ATP6V1D	Xelaev18040150m	atp6v1d.L	587915.9019	532059.8228	555323.4429	568170.639	554842.2963	563933.8215	545686.9483	572999.6816	597025.4442	524530.1751
HABP4	Xelaev18006966m	n/a	584926.3665	748262.8871	555318.7544	627969.2108	472853.6807	521433.3589	574217.0081	574744.575	448710.3999	521936.3038
PPP1R11	Xelaev18042398m	ppp1r11.S	593918.274	557414.572	602804.6513	545910.9944	553832.6984	564628.1823	602805.4058	532880.1894	529564.7913	529965.6358
SOD2	Xelaev18028950m	n/a	571042.2795	602516.0627	603573.5858	585105.2556	508103.0312	589408.0065	546288.3412	584522.4524	513132.752	509584.9126
UBN2	Xelaev18025533m	ubn2.S	595481.8709	647274.7159	495190.1184	506225.7623	576378.6573	538691.2999	584764.6757	567221.6856	577072.8342	531402.0301
IGF1R	Xelaev18020465m	igf1r.S	655368.2303	526910.2726	551924.6577	564214.4622	584586.6893	549182.6092	534145.204	505017.2046	548334.5092	584864.5921
PMPCB	Xelaev18017778m	pmpcb.L	611652.0309	563720.693	584430.3099	536068.7734	576933.8746	527302.2843	525293.0484	552033.5147	578929.7096	545873.1384
APOA1BP	Xelaev18040546m	apoa1bp.L	598642.7375	557482.3007	579639.601	567539.9175	568392.3263	545977.1678	527060.3353	564850.1644	558771.0048	534322.4003
PERP	Xelaev18029096m	perp-like.S	517610.337	507517.5193	613404.1196	513037.3426	545636.5256	521256.9974	618809.1373	673077.3548	625368.4321	462013.0561
MRPL42	Xelaev18021231m	mrpl42.S	594832.5876	559916.1577	606720.6908	539180.406	536859.4207	541997.5943	555075.9467	539137.7559	601169.1149	530964.0002
ISOC2	Xelaev18037712m	isoc2.S	612205.9387	577382.2437	553318.832	512257.3824	564177.0343	513936.2367	547168.6681	567806.0681	610276.3046	546485.7699
HSD17B7	Xelaev18025615m	hsd17b7.S	735973.3637	432635.05	472500.8263	420466.6164	653637.1739	440212.3342	571164.3505	576185.2925	630259.7694	657008.9163
SLC27A4	Xelaev18002813m	slc27a4.1	621569.0633	565914.1241	574016.828	538366.9493	556022.4308	558629.6082	514189.0435	553730.2333	567665.351	554901.5273
PDPK1	Xelaev18047566m	pdpk1.S	611053.6336	522977.4707	588105.6121	536828.5188	594640.3083	536865.9426	555900.2765	534920.7113	574959.456	545532.972
VPS4B	Xelaev18033450m	vps4b.S	661249.4751	483949.7806	628132.6048	443964.2734	508975.1807	530814.794	483268.2152	604679.6255	654340.9436	590366.9564
GEMIN6	Xelaev18026650m	gemin6.L	587686.2085	553091.0585	599363.0805	553776.7825	568113.5428	566378.0929	579349.6016	538591.595	538763.8112	524849.8582
RBX1	Xelaev18023559m	n/a	574485.0447	587806.4265	612707.91	588907.3557	587393.0333	494224.2477	415636.3824	584756.0192	626912.7008	513108.9595
FASTKD3	Xelaev18031408m	fastkd3.L	538932.4411	582913.1534	577786.5484	606003.8989	520658.0825	599885.2766	564981.4682	556709.8563	582586.5415	481478.5434
UGT3A1	Xelaev18008366m	Xetrov90003670m.L	572733.2519	559974.2529	573501.3019	598065.3097	545537.1399	508263.7629	591711.728	549179.7154	595044.6787	511703.7719
EMC7	Xelaev18042665m	emc7.S	606671.9201	574392.3473	549974.3347	553288.0302	575858.9816	522990.7739	575031.7856	452712.9712	656835.3951	542050.0843
IARS2	Xelaev18026243m	iars2.L	608977.8499	565176.1869	570244.0596	543636.2046	565784.1163	547600.9971	534306.0159	563538.4096	561929.35	544131.0039
SLC25A13	Xelaev18032984m	slc25a13.S	637135.4945	524243.0189	490367.2552	563116.7989	541292.4293	568219.2035	475050.371	591116.1867	636619.5797	569336.0264
CYCS	Xelaev18047189m	n/a	596921.219	510966.0614	590101.6527	541325.7567	563090.8278	525065.1145	558891.3319	589924.0753	588273.9543	533445.6576
PTPRD	Xelaev18006812m	n/a	607655.5336	601347.052	466178.0904	549630.7172	649334.3549	532916.8834	561890.5167	533215.6154	566526.6697	543062.2526
STX4	Xelaev18001524m	n/a	579626.8144	494890.121	629241.5737	533034.845	594343.1018	522517.8268	587816.9411	562506.4876	576180.0624	518035.5243
PSMA3	Xelaev18041118m	psma3.S	581031.6458	658479.2008	581761.2688	538030.6714	551956.1878	524510.4325	540588.4899	518311.9587	600198.2071	519315.8478
SZRD1	Xelaev18036378m	n/a	599321.0781	646394.3999	625373.1895	469231.0831	532426.6328	609649.9104	501941.271	539766.2192	557267.7423	535693.0333
TMEM2	Xelaev18006885m	tmem2.L	541259.8176	550566.5236	617915.1481	571854.0437	564278.4334	602060.1418	571818.074	533571.6875	571801.6135	483845.257
ENAH	Xelaev18028641m	enah.S	584882.2205	567941.8579	573933.6886	565561.1989	571332.7961	566968.921	543341.6219	540633.9872	569764.7771	522917.7152
PAK3	Xelaev18042126m	n/a	588469.2015	533471.0086	564764.2769	544319.2865	575137.9832	524048.4939	578111.9136	593327.9394	574569.2012	526279.4973
MYBBP1A	Xelaev18012803m	mybbp1a.L	599411.6007	549235.8488	589437.5333	570070.6697	568886.0357	550509.0572	538231.0163	543649.0991	558263.4024	536075.083
cd59-like.L	Xelaev18021907m	cd59-like.L	586685.0126	473917.7713	639632.6025	520453.6552	586110.264	477464.6414	626312.1603	496930.1441	664530.0197	524714.2418
LRRC48	Xelaev18045576m	lrrc48.L	562027.5324	502810.8939	549715.4464	629390.0344	563391.6575	610343.1173	521468.1204	566460.7948	590456.1052	502858.9295
APEX2	Xelaev18003547m	apex2.1	587319.2249	556458.2815	587012.3104	548374.5699	588300.8487	535569.8261	574542.7619	522000.2929	581665.5421	525531.3489
Xetrov90018501m.S	Xelaev18037531m	Xetrov90018501m.S	609443.9741	580102.3564	518867.1421	483529.7215	524205.9838	606102.8864	573890.9855	550445.0458	625545.2814	545331.3383
GTDC1	Xelaev18047066m	n/a	555550.2982	525102.5543	624848.5512	523865.0506	580541.6257	546525.5872	565971.4182	500294.538	680480.3144	497174.7308
FTH1	Xelaev18037843m	MGC75752.S	619968.0036	640857.6473	565682.7362	641323.7423	537528.7058	484500.665	475462.992	571565.299	511571.3472	554845.7282
PSMD2	Xelaev18029543m	psmd2.S	621908.2323	572467.1294	538452.4474	582129.7152	542833.7669	541495.1547	531056.6043	579911.2725	539531.9867	556628.8655
FAM3B	Xelaev18011419m	fam3b.L	591105.5206	565597.9265	567019.0182	583811.5661	593267.5251	541450.044	544450.1417	546274.6866	543122.0332	529064.5076
NAT8B	Xelaev18008760m	nat8b-like.S	554873.4484	707151.6627	647880.8956	589913.2233	464178.3458	567868.9804	529368.6978	556869.9022	507208.5163	496637.91
PRDX4	Xelaev18014517m	prdx4.S	602599.494	536280.3743	548156.8022	547874.6596	564065.6806	524207.3041	537472.4635	590911.8388	607995.8112	539355.8852
IPO13	Xelaev18023062m	ipo13.L	593653.0929	571268.6271	542485.2901	556150.191	545142.0295	571525.6046	538703.4723	574200.1533	583358.8217	531357.4875
MFSD1	Xelaev18045386m	LOC100487982-like.L	555166.0384	600533.6685	606224.7346	617101.4358	548422.3871	553146.3116	495090.5316	531227.4868	598696.2087	496956.7478
OGDH	Xelaev18018634m	n/a	596737.0996	543606.1249	562400.4595	533207.6755	560858.8155	548469.0347	526219.355	589667.3841	605024.2603	534183.0218
PITHD1	Xelaev18012627m	pithd1-like.L	620384.9085	551547.8445	597955.1796	586606.5068	555565.4962	505456.6513	541574.0369	572274.4657	514896.9339	555357.2529
FAHD2A	Xelaev18018571m	fahd2a.L	578041.4865	590918.3101	589470.8187	577332.874	536655.0055	572243.6881	576435.598	586199.0141	489479.5952	517492.8064
SNRPD3	Xelaev18010496m	n/a	576358.8043	581596.8534	603555.4561	525839.9515	635671.9618	555367.6943	575506.7068	468311.221	573326.4982	516016.7464
SAMM50	Xelaev18016683m	Xetrov90027253m.L	585177.1496	513082.4554	609966.7142	562738.1988	563503.0191	521082.8549	605940.6654	541353.7462	576703.5527	523972.109
GMPS	Xelaev18027676m	gmps.L	595395.0646	563147.1828	594664.3984	566840.6108	551554.3652	537409.5389	548596.2004	555506.4135	558954.4569	533135.2799
IDH2	Xelaev18018326m	idh2.L	593672.6992	575387.9462	564431.2067	554917.8716	563062.2762	533847.5826	564208.5766	562398.7588	564413.4214	531636.7461
GALNS	Xelaev18003585m	galns-like.1	598409.0175	589410.2271	556919.5082	496472.236	590096.7639	551532.7504	595730.8717	531941.6884	569093.53	535905.2326
CARM1	Xelaev18004428m	n/a	606067.2315	600725.1922	549448.6836	570009.1782	549637.3349	564477.1385	513029.7949	559266.0428	553581.0592	542781.7108
[truncated: 6,099 more rows]
