# Supplementary material for: Decoding protein phosphorylation during oocyte meiotic divisions using phosphoproteomics
Source: eLife. 2025 Jul 17;13:RP104255. doi: 10.7554/eLife.104255 (PMC12270485; doi:10.7554/eLife.104255)
Supplement: Source code 1. [file elife-104255-code1.zip › deposit_code/XlaHuman.27150636.proteins.genesym.defs.uniq.txt]

Xelaev18000002m	sp|Q8NDZ2|SIMC1_HUMAN	SIMC1	SUMO-interacting motif-containing protein 1	1.5e-07
Xelaev18000003m	sp|Q9HAP6|LIN7B_HUMAN	LIN7B	Protein lin-7 homolog B	6.6e-116
Xelaev18000005m	sp|Q9HAP6|LIN7B_HUMAN	LIN7B	Protein lin-7 homolog B	1.8e-112
Xelaev18000006m	sp|Q9BZW4|TM6S2_HUMAN	TM6SF2	Transmembrane 6 superfamily member 2	6.5e-23
Xelaev18000008m	sp|P17213|BPI_HUMAN	BPI	Bactericidal permeability-increasing protein	4.7e-141
Xelaev18000009m	sp|P21730|C5AR1_HUMAN	C5AR1	C5a anaphylatoxin chemotactic receptor 1	3e-33
Xelaev18000010m	sp|Q99788|CML1_HUMAN	CMKLR1	Chemokine-like receptor 1	1.2e-32
Xelaev18000012m	sp|P21730|C5AR1_HUMAN	C5AR1	C5a anaphylatoxin chemotactic receptor 1	2.1e-28
Xelaev18000015m	sp|Q14508|WFDC2_HUMAN	WFDC2	WAP four-disulfide core domain protein 2	7.3e-14
Xelaev18000017m	sp|P41180|CASR_HUMAN	CASR	Extracellular calcium-sensing receptor	1.3e-45
Xelaev18000019m	sp|Q9P2N2|RHG28_HUMAN	ARHGAP28	Rho GTPase-activating protein 28	1.5e-239
Xelaev18000020m	sp|Q9UN81|LORF1_HUMAN	L1RE1	LINE-1 retrotransposable element ORF1 protein	5.5e-08
Xelaev18000021m	sp|A6NKL6|T200C_HUMAN	TMEM200C	Transmembrane protein 200C	3.5e-110
Xelaev18000023m	sp|Q7Z2Y8|GVIN1_HUMAN	GVINP1	Interferon-induced very large GTPase 1	1.2e-06
Xelaev18000026m	sp|Q5JSZ5|PRC2B_HUMAN	PRRC2B	Protein PRRC2B	7.3e-16
Xelaev18000027m	sp|P51572|BAP31_HUMAN	BCAP31	B-cell receptor-associated protein 31	2.4e-109	7.5e-110
Xelaev18000028m	sp|P33897|ABCD1_HUMAN	ABCD1	ATP-binding cassette sub-family D member 1	0	0
Xelaev18000029m	sp|Q9ULL4|PLXB3_HUMAN	PLXNB3	Plexin-B3	0
Xelaev18000030m	sp|Q14683|SMC1A_HUMAN	SMC1A	Structural maintenance of chromosomes protein 1A	0
Xelaev18000031m	sp|O00755|WNT7A_HUMAN	WNT7A	Protein Wnt-7a	2.7e-166
Xelaev18000032m	sp|Q99714|HCD2_HUMAN	HSD17B10	3-hydroxyacyl-CoA dehydrogenase type-2	2.2e-110
Xelaev18000033m	sp|P08247|SYPH_HUMAN	SYP	Synaptophysin	5.4e-124
Xelaev18000034m	sp|Q92917|GPKOW_HUMAN	GPKOW	G-patch domain and KOW motifs-containing protein	2.8e-92
Xelaev18000035m	sp|Q04941|PLP2_HUMAN	PLP2	Proteolipid protein 2	2.4e-38	8.3e-39
Xelaev18000036m	sp|O43900|PRIC3_HUMAN	PRICKLE3	Prickle planar cell polarity protein 3	3.8e-113
Xelaev18000038m	sp|Q8IXQ5|KLHL7_HUMAN	KLHL7	Kelch-like protein 7	0	0
Xelaev18000039m	sp|O00425|IF2B3_HUMAN	IGF2BP3	Insulin-like growth factor 2 mRNA-binding protein 3	0	0
Xelaev18000042m	sp|Q13595|TRA2A_HUMAN	TRA2A	Transformer-2 protein homolog alpha	1.2e-142	5.7e-143
Xelaev18000046m	sp|Q9H6X2|ANTR1_HUMAN	ANTXR1	Anthrax toxin receptor 1	6.1e-164
Xelaev18000050m	sp|P50391|NPY4R_HUMAN	NPY4R	Neuropeptide Y receptor type 4	1.6e-111
Xelaev18000052m	sp|P0DJD8|PEPA3_HUMAN	PGA3	Pepsin A-3	6.8e-184	1.3e-184
Xelaev18000053m	sp|Q24JP5|T132A_HUMAN	TMEM132A	Transmembrane protein 132A	8.3e-177	7e-175
Xelaev18000054m	sp|Q9UMS4|PRP19_HUMAN	PRPF19	Pre-mRNA-processing factor 19	2.5e-298
Xelaev18000056m	sp|Q13277|STX3_HUMAN	STX3	Syntaxin-3	2.4e-136	8.1e-137
Xelaev18000058m	sp|Q16512|PKN1_HUMAN	PKN1	Serine/threonine-protein kinase N1	4.4e-30
Xelaev18000059m	sp|A0PJX8|TMM82_HUMAN	TMEM82	Transmembrane protein 82	1.1e-56	4.9e-57
Xelaev18000061m	sp|Q9BQA5|HINFP_HUMAN	HINFP	Histone H4 transcription factor	5.7e-206	2.4e-207
Xelaev18000062m	sp|Q9H172|ABCG4_HUMAN	ABCG4	ATP-binding cassette sub-family G member 4	0
Xelaev18000063m	sp|Q86UT5|NHRF4_HUMAN	PDZD3	Na(+)/H(+) exchange regulatory cofactor NHE-RF4	9.9e-81	8.1e-88
Xelaev18000064m	sp|P22681|CBL_HUMAN	CBL	E3 ubiquitin-protein ligase CBL	0
Xelaev18000065m	sp|P43121|MUC18_HUMAN	MCAM	Cell surface glycoprotein MUC18	9.9e-123
Xelaev18000069m	sp|Q9Y399|RT02_HUMAN	MRPS2	28S ribosomal protein S2, mitochondrial	2.6e-86
Xelaev18000070m	sp|Q14142|TRI14_HUMAN	TRIM14	Tripartite motif-containing protein 14	7.7e-30
Xelaev18000071m	sp|Q6PCE3|PGM2L_HUMAN	PGM2L1	Glucose 1,6-bisphosphate synthase	1.2e-186
Xelaev18000073m	sp|Q8NGT7|O2A12_HUMAN	OR2A12	Olfactory receptor 2A12	4e-40
Xelaev18000074m	sp|Q8NGJ5|O51L1_HUMAN	OR51L1	Olfactory receptor 51L1	2.1e-39
Xelaev18000075m	sp|Q8NH56|O52N5_HUMAN	OR52N5	Olfactory receptor 52N5	3.5e-42
Xelaev18000076m	sp|A4D2G3|O2A25_HUMAN	OR2A25	Olfactory receptor 2A25	3.4e-34
Xelaev18000077m	sp|Q8NH54|O56A3_HUMAN	OR56A3	Olfactory receptor 56A3	9.4e-29
Xelaev18000078m	sp|Q8NH56|O52N5_HUMAN	OR52N5	Olfactory receptor 52N5	1.1e-21
Xelaev18000079m	sp|Q8NGF0|O52B6_HUMAN	OR52B6	Olfactory receptor 52B6	9.7e-15
Xelaev18000080m	sp|O95221|OR5F1_HUMAN	OR5F1	Olfactory receptor 5F1	2.9e-12
Xelaev18000081m	sp|Q8TCB6|O51E1_HUMAN	OR51E1	Olfactory receptor 51E1	1.9e-21
Xelaev18000082m	sp|Q8NGX5|O10K1_HUMAN	OR10K1	Olfactory receptor 10K1	1.2e-29
Xelaev18000083m	sp|O95221|OR5F1_HUMAN	OR5F1	Olfactory receptor 5F1	7.7e-35
Xelaev18000084m	sp|Q8NGF0|O52B6_HUMAN	OR52B6	Olfactory receptor 52B6	4.5e-42
Xelaev18000085m	sp|Q9BQE5|APOL2_HUMAN	APOL2	Apolipoprotein L2	9.8e-17
Xelaev18000086m	sp|A0A5B6|TVB28_HUMAN	TRBV28	T cell receptor beta variable 28	2.4e-12	1.6e-12
Xelaev18000087m	sp|P19012|K1C15_HUMAN	KRT15	Keratin, type I cytoskeletal 15	1.2e-39
Xelaev18000088m	sp|Q8NGI2|O52N4_HUMAN	OR52N4	Olfactory receptor 52N4	5.2e-78
Xelaev18000090m	sp|Q5VSY0|GKAP1_HUMAN	GKAP1	G kinase-anchoring protein 1	2.3e-131	1.4e-131
Xelaev18000092m	sp|Q9Y3D5|RT18C_HUMAN	MRPS18C	28S ribosomal protein S18c, mitochondrial	2.8e-47	1.3e-47
Xelaev18000093m	sp|Q9UKC9|FBXL2_HUMAN	FBXL2	F-box/LRR-repeat protein 2	5.4e-24
Xelaev18000094m	sp|Q8IZ41|RASEF_HUMAN	RASEF	Ras and EF-hand domain-containing protein	0
Xelaev18000098m	sp|Q96RJ0|TAAR1_HUMAN	TAAR1	Trace amine-associated receptor 1	2.9e-98
Xelaev18000099m	sp|Q9P1P4|TAAR3_HUMAN	TAAR3P	Putative trace amine-associated receptor 3	1.5e-98	1.8e-99
Xelaev18000100m	sp|O15400|STX7_HUMAN	STX7	Syntaxin-7	1.6e-35
Xelaev18000101m	sp|Q96RJ0|TAAR1_HUMAN	TAAR1	Trace amine-associated receptor 1	3.4e-100
Xelaev18000102m	sp|Q9P1P5|TAAR2_HUMAN	TAAR2	Trace amine-associated receptor 2	1.9e-95
Xelaev18000103m	sp|Q96RJ0|TAAR1_HUMAN	TAAR1	Trace amine-associated receptor 1	7.8e-146	8.1e-146
Xelaev18000104m	sp|O95497|VNN1_HUMAN	VNN1	Pantetheinase	1.2e-207	4e-208
Xelaev18000105m	sp|O95497|VNN1_HUMAN	VNN1	Pantetheinase	6.7e-200
Xelaev18000106m	sp|Q6NT16|S18B1_HUMAN	SLC18B1	MFS-type transporter SLC18B1	1.8e-87	7.3e-92
Xelaev18000107m	sp|P25398|RS12_HUMAN	RPS12	40S ribosomal protein S12	2.9e-57
Xelaev18000110m	sp|Q9NPJ4|PNRC2_HUMAN	PNRC2	Proline-rich nuclear receptor coactivator 2	2.7e-45	2.9e-45
Xelaev18000112m	sp|O75494|SRS10_HUMAN	SRSF10	Serine/arginine-rich splicing factor 10	2.8e-115	2.6e-115
Xelaev18000113m	sp|P51161|FABP6_HUMAN	FABP6	Gastrotropin	8.7e-29
Xelaev18000114m	sp|Q5VTT5|MYOM3_HUMAN	MYOM3	Myomesin-3	0	0
Xelaev18000115m	sp|Q8N6P7|I22R1_HUMAN	IL22RA1	Interleukin-22 receptor subunit alpha-1	1.9e-35	1.8e-35
Xelaev18000116m	sp|Q8IU57|INLR1_HUMAN	IFNLR1	Interferon lambda receptor 1	8.8e-26
Xelaev18000117m	sp|Q6NT55|CP4FN_HUMAN	CYP4F22	Cytochrome P450 4F22	1.1e-248	9.3e-249
Xelaev18000121m	sp|Q13480|GAB1_HUMAN	GAB1	GRB2-associated-binding protein 1	0
Xelaev18000122m	sp|O60264|SMCA5_HUMAN	SMARCA5	SWI/SNF-related matrix-associated actin-dependent regulator of chromatin subfamily A member 5	0	0
Xelaev18000123m	sp|Q9H040|SPRTN_HUMAN	SPRTN	SprT-like domain-containing protein Spartan	1e-47
Xelaev18000124m	sp|P0C091|FREM3_HUMAN	FREM3	FRAS1-related extracellular matrix protein 3	0
Xelaev18000127m	sp|Q96H79|ZCCHL_HUMAN	ZC3HAV1L	Zinc finger CCCH-type antiviral protein 1-like	1.7e-08
Xelaev18000129m	sp|Q12962|TAF10_HUMAN	TAF10	Transcription initiation factor TFIID subunit 10	3.5e-19	5.4e-22
Xelaev18000131m	sp|P00846|ATP6_HUMAN	MT-ATP6	ATP synthase subunit a	2.5e-61	3.8e-62
Xelaev18000132m	sp|O95271|TNKS1_HUMAN	TNKS	Tankyrase-1	4.8e-210
Xelaev18000134m	sp|Q86XI6|PPR3B_HUMAN	PPP1R3B	Protein phosphatase 1 regulatory subunit 3B	5.5e-123	1.9e-123
Xelaev18000136m	sp|Q8IV48|ERI1_HUMAN	ERI1	3'-5' exoribonuclease 1	1e-165	4.5e-166
Xelaev18000138m	sp|Q5T6F2|UBAP2_HUMAN	UBAP2	Ubiquitin-associated protein 2	0	0
Xelaev18000139m	sp|Q5T6F0|DCA12_HUMAN	DCAF12	DDB1- and CUL4-associated factor 12	9.7e-248	1.4e-248
Xelaev18000140m	sp|Q712K3|UB2R2_HUMAN	UBE2R2	Ubiquitin-conjugating enzyme E2 R2	4.3e-162	2.1e-162
Xelaev18000142m	sp|Q9H6R4|NOL6_HUMAN	NOL6	Nucleolar protein 6	0	0
Xelaev18000144m	sp|Q9P0K8|FOXJ2_HUMAN	FOXJ2	Forkhead box protein J2	7.8e-46
Xelaev18000148m	sp|Q9NUD5|ZCHC3_HUMAN	ZCCHC3	Zinc finger CCHC domain-containing protein 3	1.3e-22
Xelaev18000153m	sp|Q9H1H9|KI13A_HUMAN	KIF13A	Kinesin-like protein KIF13A	1.6e-181
Xelaev18000164m	sp|Q5T7N2|LITD1_HUMAN	L1TD1	LINE-1 type transposase domain-containing protein 1	3.6e-15
Xelaev18000169m	sp|P84103|SRSF3_HUMAN	SRSF3	Serine/arginine-rich splicing factor 3	1.9e-15
Xelaev18000170m	sp|P01906|DQA2_HUMAN	HLA-DQA2	HLA class II histocompatibility antigen, DQ alpha 2 chain	6.9e-80	2.8e-80
Xelaev18000174m	sp|P78411|IRX5_HUMAN	IRX5	Iroquois-class homeodomain protein IRX-5	9.5e-172
Xelaev18000180m	sp|P41180|CASR_HUMAN	CASR	Extracellular calcium-sensing receptor	2.6e-64
Xelaev18000181m	sp|Q9C0D2|CE295_HUMAN	CEP295	Centrosomal protein of 295 kDa	1.4e-174	1.2e-173
Xelaev18000182m	sp|Q9NRQ5|SMCO4_HUMAN	SMCO4	Single-pass membrane and coiled-coil domain-containing protein 4	3.3e-30	1.9e-30
Xelaev18000184m	sp|Q9UBK8|MTRR_HUMAN	MTRR	Methionine synthase reductase	4.8e-10
Xelaev18000186m	sp|Q9BZJ8|GPR61_HUMAN	GPR61	G-protein coupled receptor 61	2.5e-121
Xelaev18000187m	sp|Q86SJ2|AMGO2_HUMAN	AMIGO2	Amphoterin-induced protein 2	1.1e-211
Xelaev18000189m	sp|Q8NH57|O52P1_HUMAN	OR52P1P	Putative olfactory receptor 52P1	2.2e-43
Xelaev18000191m	sp|P49755|TMEDA_HUMAN	TMED10	Transmembrane emp24 domain-containing protein 10	2.4e-90
Xelaev18000193m	sp|P56202|CATW_HUMAN	CTSW	Cathepsin W	3e-73
Xelaev18000194m	sp|P56202|CATW_HUMAN	CTSW	Cathepsin W	1.8e-85	2.9e-86
Xelaev18000195m	sp|Q32M88|PGGHG_HUMAN	PGGHG	Protein-glucosylgalactosylhydroxylysine glucosidase	2.1e-249	1.3e-249
Xelaev18000196m	sp|Q92738|US6NL_HUMAN	USP6NL	USP6 N-terminal-like protein	2e-166
Xelaev18000199m	sp|Q5T953|IER5L_HUMAN	IER5L	Immediate early response gene 5-like protein	1.9e-68	8.1e-65
Xelaev18000200m	sp|P04406|G3P_HUMAN	GAPDH	Glyceraldehyde-3-phosphate dehydrogenase	5.7e-198	1.5e-198
Xelaev18000205m	sp|P06307|CCKN_HUMAN	CCK	Cholecystokinin	1.8e-07
Xelaev18000206m	sp|P06307|CCKN_HUMAN	CCK	Cholecystokinin	4.2e-07
Xelaev18000212m	sp|P60709|ACTB_HUMAN	ACTB	Actin, cytoplasmic 1	4.3e-193
Xelaev18000213m	sp|Q49SQ1|GPR33_HUMAN	GPR33	Probable G-protein coupled receptor 33	6.1e-73
Xelaev18000214m	sp|Q49SQ1|GPR33_HUMAN	GPR33	Probable G-protein coupled receptor 33	7.7e-72
Xelaev18000215m	sp|Q49SQ1|GPR33_HUMAN	GPR33	Probable G-protein coupled receptor 33	4.5e-67
Xelaev18000218m	sp|A0A0C4DH42|HV366_HUMAN	IGHV3-66	Immunoglobulin heavy variable 3-66	7e-35
Xelaev18000219m	sp|Q8IX12|CCAR1_HUMAN	CCAR1	Cell division cycle and apoptosis regulator protein 1	0	0
Xelaev18000220m	sp|Q6ZVD7|STOX1_HUMAN	STOX1	Storkhead-box protein 1	3.9e-204
Xelaev18000221m	sp|Q9NR30|DDX21_HUMAN	DDX21	Nucleolar RNA helicase 2	4e-201
Xelaev18000222m	sp|Q7KZN9|COX15_HUMAN	COX15	Cytochrome c oxidase assembly protein COX15 homolog	3.6e-28
Xelaev18000224m	sp|Q16513|PKN2_HUMAN	PKN2	Serine/threonine-protein kinase N2	1e-10
Xelaev18000230m	sp|Q8NGD2|OR4K2_HUMAN	OR4K2	Olfactory receptor 4K2	1.1e-50
Xelaev18000231m	sp|Q8NGX9|OR6P1_HUMAN	OR6P1	Olfactory receptor 6P1	2.5e-50
Xelaev18000232m	sp|Q6IFG1|O52E8_HUMAN	OR52E8	Olfactory receptor 52E8	6.4e-53
Xelaev18000233m	sp|P0C7T3|O56A5_HUMAN	OR56A5	Olfactory receptor 56A5	3.7e-50
Xelaev18000234m	sp|P0C7T3|O56A5_HUMAN	OR56A5	Olfactory receptor 56A5	4e-50
Xelaev18000235m	sp|O95084|PRS23_HUMAN	PRSS23	Serine protease 23	4.9e-143
Xelaev18000239m	sp|Q8NGX0|O11L1_HUMAN	OR11L1	Olfactory receptor 11L1	1.5e-78
Xelaev18000240m	sp|Q8NGX0|O11L1_HUMAN	OR11L1	Olfactory receptor 11L1	8.6e-74
Xelaev18000241m	sp|Q9UGF6|OR5V1_HUMAN	OR5V1	Olfactory receptor 5V1	8.1e-80
Xelaev18000243m	sp|Q8NGT0|O13C9_HUMAN	OR13C9	Olfactory receptor 13C9	7.9e-59
Xelaev18000244m	sp|Q9UGF6|OR5V1_HUMAN	OR5V1	Olfactory receptor 5V1	3.3e-78
Xelaev18000245m	sp|Q8NG85|OR2L3_HUMAN	OR2L3	Olfactory receptor 2L3	1.3e-72
Xelaev18000246m	sp|Q8NGT0|O13C9_HUMAN	OR13C9	Olfactory receptor 13C9	1.2e-45
Xelaev18000247m	sp|Q9UGF6|OR5V1_HUMAN	OR5V1	Olfactory receptor 5V1	1.9e-73
Xelaev18000248m	sp|Q8NGG4|OR8H1_HUMAN	OR8H1	Olfactory receptor 8H1	9.6e-61
Xelaev18000249m	sp|Q9UGF6|OR5V1_HUMAN	OR5V1	Olfactory receptor 5V1	2.7e-72
Xelaev18000250m	sp|Q96P31|FCRL3_HUMAN	FCRL3	Fc receptor-like protein 3	5.6e-27
Xelaev18000251m	sp|Q8NAA5|LR75A_HUMAN	LRRC75A	Leucine-rich repeat-containing protein 75A	4.4e-21
Xelaev18000256m	sp|Q9HBG7|LY9_HUMAN	LY9	T-lymphocyte surface antigen Ly-9	5.7e-13
Xelaev18000257m	sp|Q9UIB8|SLAF5_HUMAN	CD84	SLAM family member 5	2.5e-17
Xelaev18000258m	sp|Q96RD2|O52B2_HUMAN	OR52B2	Olfactory receptor 52B2	1.1e-91
Xelaev18000260m	sp|Q95460|HMR1_HUMAN	MR1	Major histocompatibility complex class I-related gene protein	2.5e-23
Xelaev18000262m	sp|Q95460|HMR1_HUMAN	MR1	Major histocompatibility complex class I-related gene protein	2.6e-17
Xelaev18000263m	sp|Q96I34|PP16A_HUMAN	PPP1R16A	Protein phosphatase 1 regulatory subunit 16A	1.2e-16
Xelaev18000267m	sp|Q15619|OR1C1_HUMAN	OR1C1	Olfactory receptor 1C1	3.5e-69
Xelaev18000268m	sp|Q13616|CUL1_HUMAN	CUL1	Cullin-1	2.9e-34
Xelaev18000272m	sp|P41180|CASR_HUMAN	CASR	Extracellular calcium-sensing receptor	5.3e-19
Xelaev18000273m	sp|P41180|CASR_HUMAN	CASR	Extracellular calcium-sensing receptor	6.1e-91
Xelaev18000274m	sp|P41180|CASR_HUMAN	CASR	Extracellular calcium-sensing receptor	5.6e-83
Xelaev18000275m	sp|P41180|CASR_HUMAN	CASR	Extracellular calcium-sensing receptor	2.3e-127
Xelaev18000277m	sp|Q16513|PKN2_HUMAN	PKN2	Serine/threonine-protein kinase N2	5.6e-06
Xelaev18000278m	sp|Q5SVZ6|ZMYM1_HUMAN	ZMYM1	Zinc finger MYM-type protein 1	9.7e-27
Xelaev18000279m	sp|Q8TB40|ABHD4_HUMAN	ABHD4	Protein ABHD4	8.1e-186	4.3e-186
Xelaev18000280m	sp|P61803|DAD1_HUMAN	DAD1	Dolichyl-diphosphooligosaccharide--protein glycosyltransferase subunit DAD1	5e-64	1.7e-64
Xelaev18000282m	tr|A0A075B6Z5|A0A075B6Z5_HUMAN	TRAJ4	T cell receptor alpha joining 4 (Fragment)	1.6e-16
Xelaev18000283m	sp|A0A0A6YYK6|TVA16_HUMAN	TRAV16	T cell receptor alpha variable 16	1.9e-21
Xelaev18000284m	sp|A0A0A6YYK6|TVA16_HUMAN	TRAV16	T cell receptor alpha variable 16	6.1e-22
Xelaev18000285m	sp|A0A0B4J244|TVA3_HUMAN	TRAV3	T cell receptor alpha variable 3	2.1e-20
Xelaev18000286m	sp|A0A075B6X5|TVA18_HUMAN	TRAV18	T cell receptor alpha variable 18	4.1e-21
Xelaev18000287m	sp|A0A0B4J244|TVA3_HUMAN	TRAV3	T cell receptor alpha variable 3	5.3e-19
Xelaev18000288m	sp|A0A0B4J244|TVA3_HUMAN	TRAV3	T cell receptor alpha variable 3	2.4e-17
Xelaev18000289m	sp|A0A087WT02|TVA92_HUMAN	TRAV9-2	T cell receptor alpha variable 9-2	1.4e-19
Xelaev18000290m	sp|Q8NGX0|O11L1_HUMAN	OR11L1	Olfactory receptor 11L1	9.3e-39
Xelaev18000294m	sp|Q16513|PKN2_HUMAN	PKN2	Serine/threonine-protein kinase N2	2.9e-06
Xelaev18000295m	sp|Q14469|HES1_HUMAN	HES1	Transcription factor HES-1	5.7e-57
Xelaev18000296m	sp|Q8NGY3|OR6K3_HUMAN	OR6K3	Olfactory receptor 6K3	1.3e-18
Xelaev18000301m	sp|Q155Q3|DIXC1_HUMAN	DIXDC1	Dixin	1.7e-228
Xelaev18000304m	sp|P10515|ODP2_HUMAN	DLAT	Dihydrolipoyllysine-residue acetyltransferase component of pyruvate dehydrogenase complex, mitochondrial	4.8e-238
Xelaev18000305m	sp|Q6ZUT1|NKAP1_HUMAN	NKAPD1	Uncharacterized protein NKAPD1	5.1e-64	2.8e-62
Xelaev18000306m	sp|P41180|CASR_HUMAN	CASR	Extracellular calcium-sensing receptor	5.2e-36
Xelaev18000318m	sp|E0CX11|STMP1_HUMAN	STMP1	Short transmembrane mitochondrial protein 1	2e-11	4.3e-12
Xelaev18000321m	sp|O94868|FCSD2_HUMAN	FCHSD2	F-BAR and double SH3 domains protein 2	1.9e-18
Xelaev18000324m	sp|Q9C029|TRIM7_HUMAN	TRIM7	E3 ubiquitin-protein ligase TRIM7	7.4e-55
Xelaev18000335m	sp|Q96RD2|O52B2_HUMAN	OR52B2	Olfactory receptor 52B2	1e-27
Xelaev18000336m	sp|Q15369|ELOC_HUMAN	ELOC	Elongin-C	1.4e-61
Xelaev18000337m	sp|Q9NUD5|ZCHC3_HUMAN	ZCCHC3	Zinc finger CCHC domain-containing protein 3	1.7e-32
Xelaev18000340m	sp|P10721|KIT_HUMAN	KIT	Mast/stem cell growth factor receptor Kit	3e-216
Xelaev18000344m	sp|Q9NQR1|KMT5A_HUMAN	KMT5A	N-lysine methyltransferase KMT5A	6.1e-16
Xelaev18000350m	sp|Q9H598|VIAAT_HUMAN	SLC32A1	Vesicular inhibitory amino acid transporter	7.8e-53
Xelaev18000351m	sp|Q5TG30|RHG40_HUMAN	ARHGAP40	Rho GTPase-activating protein 40	3.2e-173	8.4e-174
Xelaev18000353m	sp|Q96QB1|RHG07_HUMAN	DLC1	Rho GTPase-activating protein 7	7.2e-295
Xelaev18000354m	sp|P01824|HV439_HUMAN	IGHV4-39	Immunoglobulin heavy variable 4-39	8.3e-32
Xelaev18000357m	sp|Q8NDX5|PHC3_HUMAN	PHC3	Polyhomeotic-like protein 3	4.7e-13
Xelaev18000361m	sp|Q9H204|MED28_HUMAN	MED28	Mediator of RNA polymerase II transcription subunit 28	1.2e-87	6.1e-88
Xelaev18000363m	sp|P07911|UROM_HUMAN	UMOD	Uromodulin	6.7e-10
Xelaev18000364m	sp|P07911|UROM_HUMAN	UMOD	Uromodulin	2.6e-13
Xelaev18000367m	sp|P07911|UROM_HUMAN	UMOD	Uromodulin	6e-31
Xelaev18000369m	sp|Q10570|CPSF1_HUMAN	CPSF1	Cleavage and polyadenylation specificity factor subunit 1	2.3e-56
Xelaev18000370m	sp|Q5JSZ5|PRC2B_HUMAN	PRRC2B	Protein PRRC2B	1.4e-84
Xelaev18000372m	sp|Q8NBV4|PLPP7_HUMAN	PLPP7	Inactive phospholipid phosphatase 7	2.1e-134	9.8e-135
Xelaev18000373m	sp|P35658|NU214_HUMAN	NUP214	Nuclear pore complex protein Nup214	0	8.8e-281
Xelaev18000374m	sp|Q5JUQ0|FA78A_HUMAN	FAM78A	Protein FAM78A	1.1e-62
Xelaev18000376m	sp|Q96B97|SH3K1_HUMAN	SH3KBP1	SH3 domain-containing kinase-binding protein 1	9e-43
Xelaev18000378m	sp|Q9H5V9|CX056_HUMAN	CXORF56	UPF0428 protein CXorf56	1.7e-104	4.8e-105
Xelaev18000380m	sp|P30085|KCY_HUMAN	CMPK1	UMP-CMP kinase	4e-09
Xelaev18000382m	sp|Q6P5X5|CV039_HUMAN	C22ORF39	UPF0545 protein C22orf39	1.3e-30	2.8e-31
Xelaev18000383m	sp|Q9NQ50|RM40_HUMAN	MRPL40	39S ribosomal protein L40, mitochondrial	1.6e-24
Xelaev18000384m	sp|P54198|HIRA_HUMAN	HIRA	Protein HIRA	0
Xelaev18000386m	sp|Q6ZNC8|MBOA1_HUMAN	MBOAT1	Lysophospholipid acyltransferase 1	2.9e-22
Xelaev18000387m	sp|A0A0B4J1X8|HV343_HUMAN	IGHV3-43	Immunoglobulin heavy variable 3-43	1.1e-51
Xelaev18000388m	sp|P06312|KV401_HUMAN	IGKV4-1	Immunoglobulin kappa variable 4-1	1.1e-31
Xelaev18000389m	sp|Q2M1V0|ISX_HUMAN	ISX	Intestine-specific homeobox	1.7e-32
Xelaev18000392m	sp|Q2M1V0|ISX_HUMAN	ISX	Intestine-specific homeobox	4e-19
Xelaev18000394m	sp|A8MV23|SERP3_HUMAN	SERPINE3	Serpin E3	1.8e-12
Xelaev18000395m	sp|Q96PQ1|SIG12_HUMAN	SIGLEC12	Sialic acid-binding Ig-like lectin 12	1.1e-22
Xelaev18000398m	sp|Q9NYZ4|SIGL8_HUMAN	SIGLEC8	Sialic acid-binding Ig-like lectin 8	7.4e-43	5.5e-43
Xelaev18000399m	sp|Q96PQ1|SIG12_HUMAN	SIGLEC12	Sialic acid-binding Ig-like lectin 12	6.9e-22
Xelaev18000400m	sp|Q96PQ1|SIG12_HUMAN	SIGLEC12	Sialic acid-binding Ig-like lectin 12	9.9e-29
Xelaev18000403m	sp|Q9Y6W3|CAN7_HUMAN	CAPN7	Calpain-7	2.2e-16
Xelaev18000405m	sp|Q969S3|ZN622_HUMAN	ZNF622	Zinc finger protein 622	2.7e-23
Xelaev18000406m	sp|Q7L7X3|TAOK1_HUMAN	TAOK1	Serine/threonine-protein kinase TAO1	0
Xelaev18000411m	sp|Q14571|ITPR2_HUMAN	ITPR2	Inositol 1,4,5-trisphosphate receptor type 2	5.7e-59
Xelaev18000412m	sp|Q7Z4H8|KDEL2_HUMAN	KDELC2	KDEL motif-containing protein 2	8.5e-76
Xelaev18000413m	sp|Q86VE0|MYPOP_HUMAN	MYPOP	Myb-related transcription factor, partner of profilin	3.5e-08
Xelaev18000414m	sp|P27797|CALR_HUMAN	CALR	Calreticulin	4.4e-46
Xelaev18000417m	sp|Q9H346|O52D1_HUMAN	OR52D1	Olfactory receptor 52D1	1.7e-35
Xelaev18000422m	sp|P41180|CASR_HUMAN	CASR	Extracellular calcium-sensing receptor	3.7e-107
Xelaev18000424m	sp|P27635|RL10_HUMAN	RPL10	60S ribosomal protein L10	4.1e-122
Xelaev18000425m	sp|Q8NGK4|O52K1_HUMAN	OR52K1	Olfactory receptor 52K1	1.5e-34
Xelaev18000429m	sp|P48643|TCPE_HUMAN	CCT5	T-complex protein 1 subunit epsilon	0
Xelaev18000433m	sp|Q14142|TRI14_HUMAN	TRIM14	Tripartite motif-containing protein 14	2.9e-56
Xelaev18000438m	sp|P41180|CASR_HUMAN	CASR	Extracellular calcium-sensing receptor	8.6e-68
Xelaev18000441m	sp|P41180|CASR_HUMAN	CASR	Extracellular calcium-sensing receptor	1.3e-61
Xelaev18000443m	sp|Q9H0W8|SMG9_HUMAN	SMG9	Protein SMG9	4.9e-24
Xelaev18000445m	sp|A6NJT0|UNC4_HUMAN	UNCX	Homeobox protein unc-4 homolog	4.4e-13
Xelaev18000446m	sp|P20273|CD22_HUMAN	CD22	B-cell receptor CD22	1.6e-19
Xelaev18000448m	sp|Q95460|HMR1_HUMAN	MR1	Major histocompatibility complex class I-related gene protein	1.3e-45
Xelaev18000449m	sp|Q95460|HMR1_HUMAN	MR1	Major histocompatibility complex class I-related gene protein	1.6e-39
Xelaev18000454m	sp|Q6W2J9|BCOR_HUMAN	BCOR	BCL-6 corepressor	0
Xelaev18000458m	sp|Q9NYZ4|SIGL8_HUMAN	SIGLEC8	Sialic acid-binding Ig-like lectin 8	1.3e-17
Xelaev18000459m	sp|Q96PQ1|SIG12_HUMAN	SIGLEC12	Sialic acid-binding Ig-like lectin 12	6.8e-32
Xelaev18000461m	sp|P55854|SUMO3_HUMAN	SUMO3	Small ubiquitin-related modifier 3	2.6e-41
Xelaev18000463m	sp|Q7Z2Y5|NRK_HUMAN	NRK	Nik-related protein kinase	3e-16
Xelaev18000464m	sp|P24855|DNAS1_HUMAN	DNASE1	Deoxyribonuclease-1	1.6e-35
Xelaev18000465m	sp|P22557|HEM0_HUMAN	ALAS2	5-aminolevulinate synthase, erythroid-specific, mitochondrial	3.6e-97
Xelaev18000468m	sp|Q8NGF0|O52B6_HUMAN	OR52B6	Olfactory receptor 52B6	1.2e-41
Xelaev18000473m	sp|Q9UMN6|KMT2B_HUMAN	KMT2B	Histone-lysine N-methyltransferase 2B	8.4e-19
Xelaev18000475m	sp|Q96CN7|ISOC1_HUMAN	ISOC1	Isochorismatase domain-containing protein 1	6.1e-168
Xelaev18000478m	sp|P33897|ABCD1_HUMAN	ABCD1	ATP-binding cassette sub-family D member 1	3.8e-110
Xelaev18000479m	sp|Q5JSZ5|PRC2B_HUMAN	PRRC2B	Protein PRRC2B	1.9e-77
Xelaev18000481m	sp|Q8WWG9|KCNE4_HUMAN	KCNE4	Potassium voltage-gated channel subfamily E member 4	9.8e-29
Xelaev18000482m	sp|P17040|ZSC20_HUMAN	ZSCAN20	Zinc finger and SCAN domain-containing protein 20	0
Xelaev18000486m	sp|P01824|HV439_HUMAN	IGHV4-39	Immunoglobulin heavy variable 4-39	5.7e-31
Xelaev18000489m	sp|Q7Z2Y8|GVIN1_HUMAN	GVINP1	Interferon-induced very large GTPase 1	4.1e-06
Xelaev18000490m	sp|P0C629|O10J4_HUMAN	OR10J4	Olfactory receptor 10J4	7.6e-18
Xelaev18000491m	sp|P01767|HV353_HUMAN	IGHV3-53	Immunoglobulin heavy variable 3-53	6e-26
Xelaev18000494m	sp|Q5VWP2|TET5C_HUMAN	TENT5C	Terminal nucleotidyltransferase 5C	1.5e-220	1.9e-220
Xelaev18000496m	sp|Q9NXN4|GDAP2_HUMAN	GDAP2	Ganglioside-induced differentiation-associated protein 2	1.4e-255	7.2e-256
Xelaev18000497m	sp|Q9UNX4|WDR3_HUMAN	WDR3	WD repeat-containing protein 3	0	0
Xelaev18000499m	sp|O43182|RHG06_HUMAN	ARHGAP6	Rho GTPase-activating protein 6	8.4e-44
Xelaev18000500m	sp|Q9Y294|ASF1A_HUMAN	ASF1A	Histone chaperone ASF1A	4.3e-126
Xelaev18000501m	sp|Q5MJ68|SPDYC_HUMAN	SPDYC	Speedy protein C	5.6e-12
Xelaev18000504m	sp|P01619|KV320_HUMAN	IGKV3-20	Immunoglobulin kappa variable 3-20	1.7e-42
Xelaev18000505m	sp|P49683|PRLHR_HUMAN	PRLHR	Prolactin-releasing peptide receptor	7e-72
Xelaev18000507m	sp|P07954|FUMH_HUMAN	FH	Fumarate hydratase, mitochondrial	2.7e-232	6.8e-233
Xelaev18000510m	sp|A6NKG5|RTL1_HUMAN	RTL1	Retrotransposon-like protein 1	2.6e-17
Xelaev18000515m	sp|Q9BZR9|TRIM8_HUMAN	TRIM8	E3 ubiquitin-protein ligase TRIM8	4.3e-36
Xelaev18000521m	sp|Q15334|L2GL1_HUMAN	LLGL1	Lethal(2) giant larvae protein homolog 1	5.1e-10
Xelaev18000522m	sp|Q9NRP0|OSTC_HUMAN	OSTC	Oligosaccharyltransferase complex subunit OSTC	1e-95
Xelaev18000523m	sp|Q05655|KPCD_HUMAN	PRKCD	Protein kinase C delta type	1.1e-51
Xelaev18000526m	sp|P18507|GBRG2_HUMAN	GABRG2	Gamma-aminobutyric acid receptor subunit gamma-2	9.4e-143
Xelaev18000540m	sp|Q9NUD5|ZCHC3_HUMAN	ZCCHC3	Zinc finger CCHC domain-containing protein 3	1.2e-23
Xelaev18000548m	sp|Q9NUD5|ZCHC3_HUMAN	ZCCHC3	Zinc finger CCHC domain-containing protein 3	1.3e-32
Xelaev18000553m	sp|Q9NUD5|ZCHC3_HUMAN	ZCCHC3	Zinc finger CCHC domain-containing protein 3	3e-18
Xelaev18000554m	sp|Q8WTZ3|YS049_HUMAN	ENSP00000375192	Zinc finger protein ENSP00000375192	9.9e-06
Xelaev18000555m	sp|Q96F45|ZN503_HUMAN	ZNF503	Zinc finger protein 503	5e-192	6.1e-190
Xelaev18000562m	sp|P45880|VDAC2_HUMAN	VDAC2	Voltage-dependent anion-selective channel protein 2	5.3e-167	1e-167
Xelaev18000563m	sp|Q96LT4|SAMD8_HUMAN	SAMD8	Sphingomyelin synthase-related protein 1	1.2e-247	1.1e-247
Xelaev18000565m	sp|Q9BV47|DUS26_HUMAN	DUSP26	Dual specificity protein phosphatase 26	7.1e-54
Xelaev18000568m	sp|Q9UII6|DS13B_HUMAN	DUSP13	Dual specificity protein phosphatase 13 isoform B	3.3e-38
Xelaev18000569m	sp|Q9UII6|DS13B_HUMAN	DUSP13	Dual specificity protein phosphatase 13 isoform B	2.7e-14
Xelaev18000570m	sp|Q68J44|DUPD1_HUMAN	DUPD1	Dual specificity phosphatase DUPD1	3.7e-92	3.2e-92
Xelaev18000572m	sp|P55263|ADK_HUMAN	ADK	Adenosine kinase	1.1e-198	4.4e-199
Xelaev18000573m	sp|P18206|VINC_HUMAN	VCL	Vinculin	0	0
Xelaev18000575m	sp|O15111|IKKA_HUMAN	CHUK	Inhibitor of nuclear factor kappa-B kinase subunit alpha	0	0
Xelaev18000578m	sp|P50995|ANX11_HUMAN	ANXA11	Annexin A11	2.5e-223	1.7e-222
Xelaev18000579m	sp|Q5JTB6|PLAC9_HUMAN	PLAC9	Placenta-specific protein 9	4.3e-15	8.2e-16
Xelaev18000581m	sp|Q9GZT4|SRR_HUMAN	SRR	Serine racemase	6.8e-30
Xelaev18000582m	sp|Q96BY2|MOAP1_HUMAN	MOAP1	Modulator of apoptosis 1	9.9e-15
Xelaev18000583m	sp|Q8TBM7|TM254_HUMAN	TMEM254	Transmembrane protein 254	9.2e-41
Xelaev18000585m	sp|O60269|GRIN2_HUMAN	GPRIN2	G protein-regulated inducer of neurite outgrowth 2	4.1e-37	3.8e-37
Xelaev18000586m	sp|P08217|CEL2A_HUMAN	CELA2A	Chymotrypsin-like elastase family member 2A	1.6e-62
Xelaev18000587m	sp|Q13772|NCOA4_HUMAN	NCOA4	Nuclear receptor coactivator 4	4e-149	8.4e-151
Xelaev18000590m	sp|O14925|TIM23_HUMAN	TIMM23	Mitochondrial import inner membrane translocase subunit Tim23	2.9e-114	2.7e-114
Xelaev18000591m	sp|Q99871|HAUS7_HUMAN	HAUS7	HAUS augmin-like complex subunit 7	2.5e-71	1.2e-71
Xelaev18000593m	sp|P28329|CLAT_HUMAN	CHAT	Choline O-acetyltransferase	0
Xelaev18000595m	sp|Q16572|VACHT_HUMAN	SLC18A3	Vesicular acetylcholine transporter	3.8e-222
Xelaev18000596m	sp|P47804|RGR_HUMAN	RGR	RPE-retinal G protein-coupled receptor	8.7e-119
Xelaev18000597m	sp|Q9P2V4|LRIT1_HUMAN	LRIT1	Leucine-rich repeat, immunoglobulin-like domain and transmembrane domain-containing protein 1	6.3e-202	1.2e-201
Xelaev18000598m	sp|A6NDA9|LRIT2_HUMAN	LRIT2	Leucine-rich repeat, immunoglobulin-like domain and transmembrane domain-containing protein 2	2.2e-169	8.7e-170
Xelaev18000599m	sp|Q96JP9|CDHR1_HUMAN	CDHR1	Cadherin-related family member 1	0
Xelaev18000600m	sp|Q9H3K2|GHITM_HUMAN	GHITM	Growth hormone-inducible transmembrane protein	6.4e-170	1.6e-170
Xelaev18000612m	sp|P56975|NRG3_HUMAN	NRG3	Pro-neuregulin-3, membrane-bound isoform	1.8e-127	2.6e-129
Xelaev18000613m	sp|P56975|NRG3_HUMAN	NRG3	Pro-neuregulin-3, membrane-bound isoform	1.9e-80
Xelaev18000625m	sp|Q5SQS7|SH24B_HUMAN	SH2D4B	SH2 domain-containing protein 4B	3.5e-163
Xelaev18000626m	sp|Q8NG11|TSN14_HUMAN	TSPAN14	Tetraspanin-14	4.3e-153	4.8e-153
Xelaev18000627m	sp|P52306|GDS1_HUMAN	RAP1GDS1	Rap1 GTPase-GDP dissociation stimulator 1	1e-159
Xelaev18000628m	sp|Q9BRX8|F213A_HUMAN	FAM213A	Redox-regulatory protein FAM213A	1e-104	4e-105
Xelaev18000630m	sp|Q00266|METK1_HUMAN	MAT1A	S-adenosylmethionine synthase isoform type-1	4.7e-237
Xelaev18000633m	sp|Q8IWL1|SFPA2_HUMAN	SFTPA2	Pulmonary surfactant-associated protein A2	3.6e-45
Xelaev18000636m	sp|P35247|SFTPD_HUMAN	SFTPD	Pulmonary surfactant-associated protein D	2.7e-56
Xelaev18000638m	sp|P35247|SFTPD_HUMAN	SFTPD	Pulmonary surfactant-associated protein D	2.7e-52
Xelaev18000639m	sp|P35247|SFTPD_HUMAN	SFTPD	Pulmonary surfactant-associated protein D	9.5e-36
Xelaev18000640m	sp|P35247|SFTPD_HUMAN	SFTPD	Pulmonary surfactant-associated protein D	1.7e-32
Xelaev18000641m	sp|P35247|SFTPD_HUMAN	SFTPD	Pulmonary surfactant-associated protein D	1.5e-51
Xelaev18000643m	sp|Q8N9B8|RGF1A_HUMAN	RASGEF1A	Ras-GEF domain-containing family member 1A	1.2e-259
Xelaev18000644m	sp|P07949|RET_HUMAN	RET	Proto-oncogene tyrosine-protein kinase receptor Ret	0
Xelaev18000646m	sp|Q14692|BMS1_HUMAN	BMS1	Ribosome biogenesis protein BMS1 homolog	6e-46
Xelaev18000647m	sp|Q9BQS2|SYT15_HUMAN	SYT15	Synaptotagmin-15	2.2e-164	1.8e-164
Xelaev18000650m	sp|P00367|DHE3_HUMAN	GLUD1	Glutamate dehydrogenase 1, mitochondrial	0	0
Xelaev18000665m	sp|O76070|SYUG_HUMAN	SNCG	Gamma-synuclein	3.8e-43
Xelaev18000666m	sp|Q9H8L6|MMRN2_HUMAN	MMRN2	Multimerin-2	1.6e-158
Xelaev18000667m	sp|Q6ZV65|FA47E_HUMAN	FAM47E	Protein FAM47E	4e-50
Xelaev18000668m	sp|P36894|BMR1A_HUMAN	BMPR1A	Bone morphogenetic protein receptor type-1A	1.4e-291
Xelaev18000669m	sp|O75112|LDB3_HUMAN	LDB3	LIM domain-binding protein 3	1.1e-240	2.7e-240
Xelaev18000672m	sp|Q9UHM6|OPN4_HUMAN	OPN4	Melanopsin	1e-183	9.4e-183
Xelaev18000673m	sp|Q7Z5K2|WAPL_HUMAN	WAPL	Wings apart-like protein homolog	0	0
Xelaev18000674m	sp|Q92858|ATOH1_HUMAN	ATOH1	Protein atonal homolog 1	2.8e-17
Xelaev18000675m	sp|Q9ULK0|GRID1_HUMAN	GRID1	Glutamate receptor ionotropic, delta-1	0	0
Xelaev18000682m	sp|Q9H7U1|CCSE2_HUMAN	CCSER2	Serine-rich coiled-coil domain-containing protein 2	5.3e-173
Xelaev18000684m	sp|Q8TB73|NDNF_HUMAN	NDNF	Protein NDNF	4.7e-135
Xelaev18000685m	sp|P55157|MTP_HUMAN	MTTP	Microsomal triglyceride transfer protein large subunit	4.7e-164
Xelaev18000687m	sp|P47890|OR1G1_HUMAN	OR1G1	Olfactory receptor 1G1	1.6e-78
Xelaev18000689m	sp|P47890|OR1G1_HUMAN	OR1G1	Olfactory receptor 1G1	9.9e-81
Xelaev18000690m	sp|Q96R08|OR5BC_HUMAN	OR5B12	Olfactory receptor 5B12	2.5e-78
Xelaev18000691m	sp|Q96R08|OR5BC_HUMAN	OR5B12	Olfactory receptor 5B12	8.9e-77
Xelaev18000692m	sp|Q9BZZ2|SN_HUMAN	SIGLEC1	Sialoadhesin	4.9e-28
Xelaev18000693m	sp|Q9P0I2|EMC3_HUMAN	EMC3	ER membrane protein complex subunit 3	7.9e-122
Xelaev18000695m	sp|Q5T4F4|ZFY27_HUMAN	ZFYVE27	Protrudin	1.5e-86
Xelaev18000696m	sp|Q05655|KPCD_HUMAN	PRKCD	Protein kinase C delta type	1.3e-58
Xelaev18000698m	sp|P52948|NUP98_HUMAN	NUP98	Nuclear pore complex protein Nup98-Nup96	3.1e-29
Xelaev18000699m	sp|Q8TF72|SHRM3_HUMAN	SHROOM3	Protein Shroom3	8.4e-79
Xelaev18000704m	sp|Q13325|IFIT5_HUMAN	IFIT5	Interferon-induced protein with tetratricopeptide repeats 5	8.8e-106
Xelaev18000709m	sp|O15552|FFAR2_HUMAN	FFAR2	Free fatty acid receptor 2	9.6e-88
Xelaev18000724m	sp|Q8IUE6|H2A2B_HUMAN	HIST2H2AB	Histone H2A type 2-B	9.4e-76
Xelaev18000725m	sp|P06899|H2B1J_HUMAN	HIST1H2BJ	Histone H2B type 1-J	1.1e-74	4.3e-75
Xelaev18000726m	sp|P62805|H4_HUMAN	HIST1H4A	Histone H4	4.4e-63	2e-63
Xelaev18000727m	sp|Q9Y6Q5|AP1M2_HUMAN	AP1M2	AP-1 complex subunit mu-2	3e-259	1.2e-259
Xelaev18000728m	sp|Q8IWA5|CTL2_HUMAN	SLC44A2	Choline transporter-like protein 2	0	0
Xelaev18000730m	sp|Q12906|ILF3_HUMAN	ILF3	Interleukin enhancer-binding factor 3	0
Xelaev18000731m	sp|O43825|B3GT2_HUMAN	B3GALT2	Beta-1,3-galactosyltransferase 2	9.3e-79
Xelaev18000732m	sp|O43825|B3GT2_HUMAN	B3GALT2	Beta-1,3-galactosyltransferase 2	1.2e-87
Xelaev18000733m	sp|Q5JUK3|KCNT1_HUMAN	KCNT1	Potassium channel subfamily T member 1	0
Xelaev18000735m	sp|Q9BXR0|TGT_HUMAN	QTRT1	Queuine tRNA-ribosyltransferase catalytic subunit 1	9.3e-205	4.3e-205
Xelaev18000738m	sp|P50570|DYN2_HUMAN	DNM2	Dynamin-2	0	0
Xelaev18000740m	sp|Q13445|TMED1_HUMAN	TMED1	Transmembrane emp24 domain-containing protein 1	1.5e-94	8.8e-95
Xelaev18000741m	sp|Q86X55|CARM1_HUMAN	CARM1	Histone-arginine methyltransferase CARM1	2e-162
Xelaev18000742m	sp|Q9Y548|YIPF1_HUMAN	YIPF1	Protein YIPF1	3.9e-104
Xelaev18000743m	sp|Q9BSF4|TIM29_HUMAN	TIMM29	Mitochondrial import inner membrane translocase subunit Tim29	4.8e-67
Xelaev18000744m	sp|Q8N7M0|TC1D1_HUMAN	TCTEX1D1	Tctex1 domain-containing protein 1	1.2e-20
Xelaev18000745m	sp|P51532|SMCA4_HUMAN	SMARCA4	Transcription activator BRG1	0
Xelaev18000746m	sp|P01130|LDLR_HUMAN	LDLR	Low-density lipoprotein receptor	0	0
Xelaev18000747m	sp|Q63ZY3|KANK2_HUMAN	KANK2	KN motif and ankyrin repeat domain-containing protein 2	1.2e-212	1.4e-211
Xelaev18000749m	sp|Q9Y5V3|MAGD1_HUMAN	MAGED1	Melanoma-associated antigen D1	1.5e-10
Xelaev18000751m	sp|O60635|TSN1_HUMAN	TSPAN1	Tetraspanin-1	3.7e-50
Xelaev18000752m	sp|Q3MIN7|RGL3_HUMAN	RGL3	Ral guanine nucleotide dissociation stimulator-like 3	4.4e-54
Xelaev18000754m	sp|A5D8V7|CC151_HUMAN	CCDC151	Coiled-coil domain-containing protein 151	3.7e-102
Xelaev18000755m	sp|P14314|GLU2B_HUMAN	PRKCSH	Glucosidase 2 subunit beta	6e-215
Xelaev18000756m	sp|Q14576|ELAV3_HUMAN	ELAVL3	ELAV-like protein 3	1.9e-195
Xelaev18000758m	sp|Q96CK0|ZN653_HUMAN	ZNF653	Zinc finger protein 653	4.8e-156
Xelaev18000759m	sp|Q9BQ95|ECSIT_HUMAN	ECSIT	Evolutionarily conserved signaling intermediate in Toll pathway, mitochondrial	3e-119	1.1e-119
Xelaev18000760m	sp|Q96MV1|TMM56_HUMAN	TMEM56	Transmembrane protein 56	8.1e-75
Xelaev18000762m	sp|P51911|CNN1_HUMAN	CNN1	Calponin-1	6.5e-159
Xelaev18000763m	sp|P60002|ELOF1_HUMAN	ELOF1	Transcription elongation factor 1 homolog	6.5e-55	2.9e-55
Xelaev18000764m	sp|P13686|PPA5_HUMAN	ACP5	Tartrate-resistant acid phosphatase type 5	2.1e-132
Xelaev18000766m	sp|P12980|LYL1_HUMAN	LYL1	Protein lyl-1	2.4e-50	3.4e-49
Xelaev18000768m	sp|Q14938|NFIX_HUMAN	NFIX	Nuclear factor 1 X-type	2.2e-152
Xelaev18000769m	sp|Q14938|NFIX_HUMAN	NFIX	Nuclear factor 1 X-type	1.6e-119
Xelaev18000771m	sp|O95813|CER1_HUMAN	CER1	Cerberus	3.2e-17
Xelaev18000772m	sp|Q8TAE8|G45IP_HUMAN	GADD45GIP1	Growth arrest and DNA damage-inducible proteins-interacting protein 1	6.6e-44	2.5e-43
Xelaev18000773m	sp|Q5SRH9|TT39A_HUMAN	TTC39A	Tetratricopeptide repeat protein 39A	1.6e-231
Xelaev18000774m	sp|P27797|CALR_HUMAN	CALR	Calreticulin	2.8e-133
Xelaev18000775m	sp|Q9Y285|SYFA_HUMAN	FARSA	Phenylalanine--tRNA ligase alpha subunit	7.4e-268	3.5e-268
Xelaev18000793m	sp|O95716|RAB3D_HUMAN	RAB3D	Ras-related protein Rab-3D	1.2e-116	6.8e-117
Xelaev18000795m	sp|Q16649|NFIL3_HUMAN	NFIL3	Nuclear factor interleukin-3-regulated protein	3.7e-30
Xelaev18000796m	sp|Q16649|NFIL3_HUMAN	NFIL3	Nuclear factor interleukin-3-regulated protein	8.5e-32
Xelaev18000799m	sp|P15328|FOLR1_HUMAN	FOLR1	Folate receptor alpha	3.4e-12
Xelaev18000800m	sp|P17275|JUNB_HUMAN	JUNB	Transcription factor jun-B	9.9e-70	1.5e-69
Xelaev18000801m	sp|Q96ED9|HOOK2_HUMAN	HOOK2	Protein Hook homolog 2	4.4e-263	7.1e-264
Xelaev18000802m	sp|Q8NFU1|BEST2_HUMAN	BEST2	Bestrophin-2	2.2e-208
Xelaev18000804m	sp|O00555|CAC1A_HUMAN	CACNA1A	Voltage-dependent P/Q-type calcium channel subunit alpha-1A	0	0
Xelaev18000807m	sp|Q9BTL4|IER2_HUMAN	IER2	Immediate early response gene 2 protein	2.6e-13
Xelaev18000808m	sp|O60499|STX10_HUMAN	STX10	Syntaxin-10	3.8e-88
Xelaev18000809m	sp|Q96RE7|NACC1_HUMAN	NACC1	Nucleus accumbens-associated protein 1	4.3e-251	2e-253
Xelaev18000810m	sp|Q9NXH9|TRM1_HUMAN	TRMT1	tRNA (guanine(26)-N(2))-dimethyltransferase	1.2e-268	5.9e-269
Xelaev18000811m	sp|Q9Y284|ASTER_HUMAN	WDR83OS	Protein Asterix	5.3e-61	6.7e-61
Xelaev18000812m	sp|P49366|DHYS_HUMAN	DHPS	Deoxyhypusine synthase	1.1e-178
Xelaev18000813m	sp|Q5XUX1|FBXW9_HUMAN	FBXW9	F-box/WD repeat-containing protein 9	6.3e-157	2.4e-157
Xelaev18000814m	sp|O14787|TNPO2_HUMAN	TNPO2	Transportin-2	0
Xelaev18000815m	sp|Q9BQ61|TRIR_HUMAN	TRIR	Telomerase RNA component interacting RNase	1e-37	3.6e-37
Xelaev18000816m	sp|O43681|ASNA_HUMAN	ASNA1	ATPase ASNA1	9.7e-218
Xelaev18000817m	sp|Q16740|CLPP_HUMAN	CLPP	ATP-dependent Clp protease proteolytic subunit, mitochondrial	9.9e-125
Xelaev18000818m	sp|Q96FF7|MISP3_HUMAN	MISP3	Uncharacterized protein MISP3	7.2e-16	4.2e-17
Xelaev18000819m	sp|A6NDB9|PALM3_HUMAN	PALM3	Paralemmin-3	1.5e-12
Xelaev18000822m	sp|Q8WXF3|REL3_HUMAN	RLN3	Relaxin-3	1.2e-25
Xelaev18000823m	sp|P22670|RFX1_HUMAN	RFX1	MHC class II regulatory factor RFX1	0
Xelaev18000824m	sp|Q66K64|DCA15_HUMAN	DCAF15	DDB1- and CUL4-associated factor 15	1.6e-248
Xelaev18000825m	sp|P60323|NANO3_HUMAN	NANOS3	Nanos homolog 3	7.1e-39	3.5e-39
Xelaev18000826m	sp|Q9H7M6|ZSWM4_HUMAN	ZSWIM4	Zinc finger SWIM domain-containing protein 4	0
Xelaev18000828m	sp|Q9UNZ5|L10K_HUMAN	C19ORF53	Leydig cell tumor 10 kDa protein homolog	3.8e-23	5.7e-24
Xelaev18000829m	sp|Q92945|FUBP2_HUMAN	KHSRP	Far upstream element-binding protein 2	0
Xelaev18000831m	sp|Q9BUF7|CRUM3_HUMAN	CRB3	Protein crumbs homolog 3	2.5e-16	7.1e-17
Xelaev18000833m	sp|P68371|TBB4B_HUMAN	TUBB4B	Tubulin beta-4B chain	0
Xelaev18000834m	sp|P01024|CO3_HUMAN	C3	Complement C3	0
Xelaev18000835m	sp|P01024|CO3_HUMAN	C3	Complement C3	0
Xelaev18000836m	sp|P01024|CO3_HUMAN	C3	Complement C3	0
Xelaev18000837m	sp|O14495|PLPP3_HUMAN	PLPP3	Phospholipid phosphatase 3	1e-95
Xelaev18000838m	sp|Q5VTB9|RN220_HUMAN	RNF220	E3 ubiquitin-protein ligase RNF220	2.3e-48
Xelaev18000840m	sp|O43557|TNF14_HUMAN	TNFSF14	Tumor necrosis factor ligand superfamily member 14	2.6e-31
Xelaev18000841m	sp|Q9H2A7|CXL16_HUMAN	CXCL16	C-X-C motif chemokine 16	8.3e-09	5.9e-09
Xelaev18000842m	sp|P32121|ARRB2_HUMAN	ARRB2	Beta-arrestin-2	1e-203
Xelaev18000843m	sp|Q6P5S7|RNK_HUMAN	RNASEK	Ribonuclease kappa	7.7e-53	3.5e-53
Xelaev18000844m	sp|Q8IXM2|BAP18_HUMAN	BAP18	Chromatin complexes subunit BAP18	1.9e-65
Xelaev18000846m	sp|P51582|P2RY4_HUMAN	P2RY4	P2Y purinoceptor 4	5.2e-68
Xelaev18000848m	sp|P22303|ACES_HUMAN	ACHE	Acetylcholinesterase	1.3e-260	1.4e-260
Xelaev18000849m	sp|Q9H195|MUC3B_HUMAN	MUC3B	Mucin-3B (Fragments)	1.5e-47
Xelaev18000851m	sp|Q9UKN1|MUC12_HUMAN	MUC12	Mucin-12	3.5e-22
Xelaev18000852m	sp|Q685J3|MUC17_HUMAN	MUC17	Mucin-17	1.6e-42
Xelaev18000853m	sp|P05121|PAI1_HUMAN	SERPINE1	Plasminogen activator inhibitor 1	2.8e-130	5.4e-130
Xelaev18000854m	sp|P61966|AP1S1_HUMAN	AP1S1	AP-1 complex subunit sigma-1A	5e-93	1.9e-93
Xelaev18000856m	sp|Q9UBC9|SPRR3_HUMAN	SPRR3	Small proline-rich protein 3	1.6e-18
Xelaev18000857m	sp|Q8N8M0|NAT16_HUMAN	NAT16	Probable N-acetyltransferase 16	2.8e-48
Xelaev18000858m	sp|Q8N8M0|NAT16_HUMAN	NAT16	Probable N-acetyltransferase 16	4.8e-49
Xelaev18000859m	sp|Q8N8M0|NAT16_HUMAN	NAT16	Probable N-acetyltransferase 16	3.8e-50
Xelaev18000861m	sp|Q8N8M0|NAT16_HUMAN	NAT16	Probable N-acetyltransferase 16	5.5e-109	9.8e-110
Xelaev18000863m	sp|A4D2B0|MBLC1_HUMAN	MBLAC1	Metallo-beta-lactamase domain-containing protein 1	9.3e-66	8.1e-66
Xelaev18000864m	sp|O14894|T4S5_HUMAN	TM4SF5	Transmembrane 4 L6 family member 5	1.9e-42
Xelaev18000865m	sp|O14894|T4S5_HUMAN	TM4SF5	Transmembrane 4 L6 family member 5	3.5e-35
Xelaev18000866m	sp|O14894|T4S5_HUMAN	TM4SF5	Transmembrane 4 L6 family member 5	2.1e-32
Xelaev18000867m	sp|Q0VGL1|LTOR4_HUMAN	LAMTOR4	Ragulator complex protein LAMTOR4	4.7e-39	1.7e-39
Xelaev18000868m	sp|Q8WVR3|CG043_HUMAN	C7ORF43	Uncharacterized protein C7orf43	3.3e-208
Xelaev18000869m	sp|Q96RP7|G3ST4_HUMAN	GAL3ST4	Galactose-3-O-sulfotransferase 4	7.9e-91
Xelaev18000870m	sp|Q96RP7|G3ST4_HUMAN	GAL3ST4	Galactose-3-O-sulfotransferase 4	2.1e-96
Xelaev18000871m	sp|Q96RP7|G3ST4_HUMAN	GAL3ST4	Galactose-3-O-sulfotransferase 4	1.2e-104
Xelaev18000872m	sp|Q96RP7|G3ST4_HUMAN	GAL3ST4	Galactose-3-O-sulfotransferase 4	1.6e-97
Xelaev18000874m	sp|Q96RP7|G3ST4_HUMAN	GAL3ST4	Galactose-3-O-sulfotransferase 4	5.1e-112	3.5e-114
Xelaev18000875m	sp|Q9Y625|GPC6_HUMAN	GPC6	Glypican-6	8.1e-153
Xelaev18000876m	sp|O00189|AP4M1_HUMAN	AP4M1	AP-4 complex subunit mu-1	2.3e-176	7.1e-177
Xelaev18000877m	sp|P33993|MCM7_HUMAN	MCM7	DNA replication licensing factor MCM7	0	0
Xelaev18000878m	sp|Q7L5N1|CSN6_HUMAN	COPS6	COP9 signalosome complex subunit 6	1.8e-143	9.2e-144
Xelaev18000879m	sp|Q99677|LPAR4_HUMAN	LPAR4	Lysophosphatidic acid receptor 4	7e-48
Xelaev18000881m	sp|Q9UBX2|DUX4_HUMAN	DUX4	Double homeobox protein 4	2e-13
Xelaev18000882m	sp|Q9UBX2|DUX4_HUMAN	DUX4	Double homeobox protein 4	5.7e-13
Xelaev18000884m	sp|A6NLW8|DUXA_HUMAN	DUXA	Double homeobox protein A	3e-11
Xelaev18000885m	sp|A6NLW8|DUXA_HUMAN	DUXA	Double homeobox protein A	1.7e-12
Xelaev18000887m	sp|Q96GD4|AURKB_HUMAN	AURKB	Aurora kinase B	4.6e-154
Xelaev18000892m	sp|Q2NKJ3|CTC1_HUMAN	CTC1	CST complex subunit CTC1	2.1e-124	1.7e-123
Xelaev18000893m	sp|Q5ZPR3|CD276_HUMAN	CD276	CD276 antigen	2.7e-11
Xelaev18000894m	sp|Q9BYE0|HES7_HUMAN	HES7	Transcription factor HES-7	1.1e-24	4.4e-25
Xelaev18000895m	sp|Q9BYE0|HES7_HUMAN	HES7	Transcription factor HES-7	5e-18
Xelaev18000896m	sp|Q9BYE0|HES7_HUMAN	HES7	Transcription factor HES-7	8.1e-17
Xelaev18000898m	sp|P51841|GUC2F_HUMAN	GUCY2F	Retinal guanylyl cyclase 2	0
Xelaev18000899m	sp|Q8N137|CNTRB_HUMAN	CNTROB	Centrobin	1e-89
Xelaev18000900m	sp|Q9Y5R8|TPPC1_HUMAN	TRAPPC1	Trafficking protein particle complex subunit 1	3.7e-78
Xelaev18000901m	sp|O43448|KCAB3_HUMAN	KCNAB3	Voltage-gated potassium channel subunit beta-3	1.7e-199	9.9e-200
Xelaev18000902m	sp|P41180|CASR_HUMAN	CASR	Extracellular calcium-sensing receptor	1e-194
Xelaev18000903m	sp|Q6ZMC9|SIG15_HUMAN	SIGLEC15	Sialic acid-binding Ig-like lectin 15	1.5e-12
Xelaev18000904m	sp|Q9UKJ1|PILRA_HUMAN	PILRA	Paired immunoglobulin-like type 2 receptor alpha	4.3e-10
Xelaev18000905m	sp|P41180|CASR_HUMAN	CASR	Extracellular calcium-sensing receptor	2.5e-214
Xelaev18000906m	sp|P41180|CASR_HUMAN	CASR	Extracellular calcium-sensing receptor	4.9e-72
Xelaev18000907m	sp|P41180|CASR_HUMAN	CASR	Extracellular calcium-sensing receptor	8.7e-202
Xelaev18000908m	sp|P41180|CASR_HUMAN	CASR	Extracellular calcium-sensing receptor	1.7e-196
Xelaev18000909m	sp|P41180|CASR_HUMAN	CASR	Extracellular calcium-sensing receptor	3.9e-197
Xelaev18000910m	sp|P41180|CASR_HUMAN	CASR	Extracellular calcium-sensing receptor	1.7e-204
Xelaev18000911m	sp|P41180|CASR_HUMAN	CASR	Extracellular calcium-sensing receptor	2.8e-199
Xelaev18000912m	sp|P41180|CASR_HUMAN	CASR	Extracellular calcium-sensing receptor	3e-197
Xelaev18000914m	sp|Q12873|CHD3_HUMAN	CHD3	Chromodomain-helicase-DNA-binding protein 3	0
Xelaev18000916m	sp|Q6P9G0|CB5D1_HUMAN	CYB5D1	Cytochrome b5 domain-containing protein 1	1.5e-71
Xelaev18000917m	sp|Q9BRA0|LSMD1_HUMAN	NAA38	N-alpha-acetyltransferase 38, NatC auxiliary subunit	9.1e-42
Xelaev18000918m	sp|Q6PEY1|TMM88_HUMAN	TMEM88	Transmembrane protein 88	1.6e-37	1.5e-38
Xelaev18000920m	sp|O15054|KDM6B_HUMAN	KDM6B	Lysine-specific demethylase 6B	0	0
Xelaev18000922m	sp|Q15768|EFNB3_HUMAN	EFNB3	Ephrin-B3	1.5e-111	7.2e-110
Xelaev18000923m	sp|A6NE01|F186A_HUMAN	FAM186A	Protein FAM186A	3.3e-19
Xelaev18000924m	sp|Q53GQ0|DHB12_HUMAN	HSD17B12	Very-long-chain 3-oxoacyl-CoA reductase	2.9e-48
Xelaev18000925m	sp|P07510|ACHG_HUMAN	CHRNG	Acetylcholine receptor subunit gamma	2.9e-108
Xelaev18000926m	sp|Q02978|M2OM_HUMAN	SLC25A11	Mitochondrial 2-oxoglutarate/malate carrier protein	2.8e-183
Xelaev18000928m	sp|Q05996|ZP2_HUMAN	ZP2	Zona pellucida sperm-binding protein 2	1.7e-26
Xelaev18000929m	sp|O43508|TNF12_HUMAN	TNFSF12	Tumor necrosis factor ligand superfamily member 12	7.3e-57	1.6e-57
Xelaev18000930m	sp|O75888|TNF13_HUMAN	TNFSF13	Tumor necrosis factor ligand superfamily member 13	1.1e-40	4e-41
Xelaev18000932m	sp|Q8N4C8|MINK1_HUMAN	MINK1	Misshapen-like kinase 1	0
Xelaev18000933m	sp|Q14258|TRI25_HUMAN	TRIM25	E3 ubiquitin/ISG15 ligase TRIM25	1.8e-52
Xelaev18000934m	sp|Q9NZP0|OR6C3_HUMAN	OR6C3	Olfactory receptor 6C3	6.9e-64
Xelaev18000935m	sp|Q9GZK7|O11A1_HUMAN	OR11A1	Olfactory receptor 11A1	2.3e-76
Xelaev18000936m	sp|P21754|ZP3_HUMAN	ZP3	Zona pellucida sperm-binding protein 3	6.7e-102
Xelaev18000937m	sp|Q8NH79|OR6X1_HUMAN	OR6X1	Olfactory receptor 6X1	2.4e-65
Xelaev18000938m	sp|P0C626|OR5G3_HUMAN	OR5G3	Olfactory receptor 5G3	1.7e-71
Xelaev18000939m	sp|Q5TZ20|OR2G6_HUMAN	OR2G6	Olfactory receptor 2G6	6.1e-70
Xelaev18000940m	sp|Q8NGC1|O11G2_HUMAN	OR11G2	Olfactory receptor 11G2	1.4e-69
Xelaev18000941m	sp|Q9GZK7|O11A1_HUMAN	OR11A1	Olfactory receptor 11A1	2.3e-66
Xelaev18000942m	sp|Q9GZK7|O11A1_HUMAN	OR11A1	Olfactory receptor 11A1	3e-67
Xelaev18000944m	sp|P28072|PSB6_HUMAN	PSMB6	Proteasome subunit beta type-6	2.3e-124
Xelaev18000948m	sp|Q9H819|DJC18_HUMAN	DNAJC18	DnaJ homolog subfamily C member 18	1.4e-78
Xelaev18000949m	sp|Q5TA50|CPTP_HUMAN	CPTP	Ceramide-1-phosphate transfer protein	8.7e-49
Xelaev18000950m	sp|Q95460|HMR1_HUMAN	MR1	Major histocompatibility complex class I-related gene protein	3.5e-30
Xelaev18000952m	sp|O14894|T4S5_HUMAN	TM4SF5	Transmembrane 4 L6 family member 5	1.9e-84	6e-84
Xelaev18000953m	sp|P56746|CLD15_HUMAN	CLDN15	Claudin-15	5.1e-80	4.8e-80
Xelaev18000954m	sp|Q9Y3D6|FIS1_HUMAN	FIS1	Mitochondrial fission 1 protein	5.4e-72	2.8e-72
Xelaev18000955m	sp|O15162|PLS1_HUMAN	PLSCR1	Phospholipid scramblase 1	2.5e-13
Xelaev18000956m	sp|Q9NRY7|PLS2_HUMAN	PLSCR2	Phospholipid scramblase 2	3.2e-11
Xelaev18000957m	sp|Q8NGX0|O11L1_HUMAN	OR11L1	Olfactory receptor 11L1	1.6e-78
Xelaev18000958m	sp|Q6ZVC0|NYAP1_HUMAN	NYAP1	Neuronal tyrosine-phosphorylated phosphoinositide-3-kinase adapter 1	8e-123	4.6e-116
Xelaev18000959m	sp|Q8NGX0|O11L1_HUMAN	OR11L1	Olfactory receptor 11L1	2.2e-77
Xelaev18000961m	sp|Q8NGX0|O11L1_HUMAN	OR11L1	Olfactory receptor 11L1	1.5e-80
Xelaev18000962m	sp|Q8NGX0|O11L1_HUMAN	OR11L1	Olfactory receptor 11L1	2.2e-72
Xelaev18000963m	sp|Q8NGX0|O11L1_HUMAN	OR11L1	Olfactory receptor 11L1	1.1e-51
Xelaev18000964m	sp|Q8NGX0|O11L1_HUMAN	OR11L1	Olfactory receptor 11L1	7.2e-35
Xelaev18000965m	sp|P0C626|OR5G3_HUMAN	OR5G3	Olfactory receptor 5G3	3.3e-79
Xelaev18000966m	sp|Q8NGX0|O11L1_HUMAN	OR11L1	Olfactory receptor 11L1	2.7e-36
Xelaev18000967m	sp|Q8NGX0|O11L1_HUMAN	OR11L1	Olfactory receptor 11L1	2.3e-73
Xelaev18000968m	sp|Q9GZK7|O11A1_HUMAN	OR11A1	Olfactory receptor 11A1	2.6e-82
Xelaev18000969m	sp|Q8NGE5|O10A7_HUMAN	OR10A7	Olfactory receptor 10A7	5.6e-68
Xelaev18000970m	sp|Q8NGX0|O11L1_HUMAN	OR11L1	Olfactory receptor 11L1	1.9e-82
Xelaev18000971m	sp|Q8NGE5|O10A7_HUMAN	OR10A7	Olfactory receptor 10A7	3.2e-79
Xelaev18000972m	sp|Q8NGE5|O10A7_HUMAN	OR10A7	Olfactory receptor 10A7	1.2e-78
Xelaev18000973m	sp|Q8NGX0|O11L1_HUMAN	OR11L1	Olfactory receptor 11L1	1.3e-78
Xelaev18000974m	sp|Q969Y0|NXPE3_HUMAN	NXPE3	NXPE family member 3	1.5e-120
Xelaev18000977m	sp|Q969Y0|NXPE3_HUMAN	NXPE3	NXPE family member 3	9.3e-118
Xelaev18000978m	sp|Q8NGE5|O10A7_HUMAN	OR10A7	Olfactory receptor 10A7	1.2e-74
Xelaev18000980m	sp|Q9GZK7|O11A1_HUMAN	OR11A1	Olfactory receptor 11A1	5.6e-72
Xelaev18000981m	sp|Q8NGX9|OR6P1_HUMAN	OR6P1	Olfactory receptor 6P1	1.7e-74
Xelaev18000982m	sp|Q8NGX9|OR6P1_HUMAN	OR6P1	Olfactory receptor 6P1	5.2e-72
Xelaev18000983m	sp|Q8NGX9|OR6P1_HUMAN	OR6P1	Olfactory receptor 6P1	6.2e-76
Xelaev18000984m	sp|Q8NGE5|O10A7_HUMAN	OR10A7	Olfactory receptor 10A7	3e-74
Xelaev18000985m	sp|Q8NGE5|O10A7_HUMAN	OR10A7	Olfactory receptor 10A7	3.7e-76
Xelaev18000986m	sp|Q8NGE5|O10A7_HUMAN	OR10A7	Olfactory receptor 10A7	7.4e-77
Xelaev18000988m	sp|Q9GZK7|O11A1_HUMAN	OR11A1	Olfactory receptor 11A1	5.5e-73
Xelaev18000989m	sp|Q8NGX9|OR6P1_HUMAN	OR6P1	Olfactory receptor 6P1	3.1e-76
Xelaev18000990m	sp|Q8NGE5|O10A7_HUMAN	OR10A7	Olfactory receptor 10A7	2e-69
Xelaev18000991m	sp|Q8NGE5|O10A7_HUMAN	OR10A7	Olfactory receptor 10A7	1.1e-72
Xelaev18000992m	sp|Q8NGZ4|OR2G3_HUMAN	OR2G3	Olfactory receptor 2G3	1.6e-70
Xelaev18000993m	sp|Q8NGE5|O10A7_HUMAN	OR10A7	Olfactory receptor 10A7	2.3e-75
Xelaev18000994m	sp|Q8NGE5|O10A7_HUMAN	OR10A7	Olfactory receptor 10A7	5.4e-71
Xelaev18000995m	sp|Q8NGZ4|OR2G3_HUMAN	OR2G3	Olfactory receptor 2G3	3.2e-74
Xelaev18000996m	sp|Q8NGX9|OR6P1_HUMAN	OR6P1	Olfactory receptor 6P1	1.2e-41
Xelaev18000998m	sp|Q8NGE5|O10A7_HUMAN	OR10A7	Olfactory receptor 10A7	2.7e-30
Xelaev18000999m	sp|Q8NGE5|O10A7_HUMAN	OR10A7	Olfactory receptor 10A7	7.4e-68
Xelaev18001000m	sp|Q8NGX9|OR6P1_HUMAN	OR6P1	Olfactory receptor 6P1	3.1e-63
Xelaev18001001m	sp|Q8NGE5|O10A7_HUMAN	OR10A7	Olfactory receptor 10A7	1.6e-75
Xelaev18001002m	sp|Q8NGX9|OR6P1_HUMAN	OR6P1	Olfactory receptor 6P1	4.7e-41
Xelaev18001003m	sp|Q8NGE5|O10A7_HUMAN	OR10A7	Olfactory receptor 10A7	1.9e-65
Xelaev18001004m	sp|P21754|ZP3_HUMAN	ZP3	Zona pellucida sperm-binding protein 3	4.6e-98
Xelaev18001005m	sp|Q8NGE5|O10A7_HUMAN	OR10A7	Olfactory receptor 10A7	2.2e-83
Xelaev18001006m	sp|Q8NGE5|O10A7_HUMAN	OR10A7	Olfactory receptor 10A7	6.8e-84
Xelaev18001007m	sp|Q9UGF6|OR5V1_HUMAN	OR5V1	Olfactory receptor 5V1	3.8e-74
Xelaev18001008m	sp|Q96R08|OR5BC_HUMAN	OR5B12	Olfactory receptor 5B12	2.1e-88
Xelaev18001009m	sp|Q8NGP9|O5AR1_HUMAN	OR5AR1	Olfactory receptor 5AR1	5.5e-89
Xelaev18001010m	sp|O43257|ZNHI1_HUMAN	ZNHIT1	Zinc finger HIT domain-containing protein 1	6.4e-83	4.4e-84
Xelaev18001011m	sp|O60568|PLOD3_HUMAN	PLOD3	Procollagen-lysine,2-oxoglutarate 5-dioxygenase 3	0	0
Xelaev18001012m	sp|O94989|ARHGF_HUMAN	ARHGEF15	Rho guanine nucleotide exchange factor 15	1.3e-145	1.4e-145
Xelaev18001013m	sp|Q8NET5|NFAM1_HUMAN	NFAM1	NFAT activation molecule 1	3.8e-08
Xelaev18001014m	sp|O43567|RNF13_HUMAN	RNF13	E3 ubiquitin-protein ligase RNF13	1.1e-110
Xelaev18001015m	sp|P07737|PROF1_HUMAN	PFN1	Profilin-1	1.4e-44
Xelaev18001017m	sp|O75391|SPAG7_HUMAN	SPAG7	Sperm-associated antigen 7	1.3e-58
Xelaev18001019m	sp|O94983|CMTA2_HUMAN	CAMTA2	Calmodulin-binding transcription activator 2	0
Xelaev18001020m	sp|O43896|KIF1C_HUMAN	KIF1C	Kinesin-like protein KIF1C	0	0
Xelaev18001022m	sp|Q15113|PCOC1_HUMAN	PCOLCE	Procollagen C-endopeptidase enhancer 1	1.3e-119
Xelaev18001026m	sp|Q9Y3Q8|T22D4_HUMAN	TSC22D4	TSC22 domain family protein 4	1.5e-34
Xelaev18001027m	sp|Q9BXP5|SRRT_HUMAN	SRRT	Serrate RNA effector molecule homolog	0
Xelaev18001028m	sp|Q8NGX0|O11L1_HUMAN	OR11L1	Olfactory receptor 11L1	6.1e-80
Xelaev18001029m	sp|P0C626|OR5G3_HUMAN	OR5G3	Olfactory receptor 5G3	1.7e-27
Xelaev18001030m	sp|Q8NGX0|O11L1_HUMAN	OR11L1	Olfactory receptor 11L1	1.7e-80
Xelaev18001034m	sp|P78352|DLG4_HUMAN	DLG4	Disks large homolog 4	0	0
Xelaev18001037m	sp|Q8IUN9|CLC10_HUMAN	CLEC10A	C-type lectin domain family 10 member A	1.5e-51
Xelaev18001038m	sp|Q07912|ACK1_HUMAN	TNK2	Activated CDC42 kinase 1	8e-179
Xelaev18001039m	sp|Q9NRY6|PLS3_HUMAN	PLSCR3	Phospholipid scramblase 3	9.8e-22
Xelaev18001040m	sp|Q14258|TRI25_HUMAN	TRIM25	E3 ubiquitin/ISG15 ligase TRIM25	1.7e-40
Xelaev18001041m	sp|O15162|PLS1_HUMAN	PLSCR1	Phospholipid scramblase 1	2.2e-98
Xelaev18001042m	sp|A1L4L8|PL8L1_HUMAN	PLAC8L1	PLAC8-like protein 1	4e-18
Xelaev18001043m	sp|Q9Y2A9|B3GN3_HUMAN	B3GNT3	N-acetyllactosaminide beta-1,3-N-acetylglucosaminyltransferase 3	1.6e-20
Xelaev18001044m	sp|Q9BXP2|S12A9_HUMAN	SLC12A9	Solute carrier family 12 member 9	0
Xelaev18001045m	sp|P01588|EPO_HUMAN	EPO	Erythropoietin	2.4e-30
Xelaev18001046m	sp|P51788|CLCN2_HUMAN	CLCN2	Chloride channel protein 2	3.8e-154
Xelaev18001047m	sp|O75817|POP7_HUMAN	POP7	Ribonuclease P protein subunit p20	4.1e-34
Xelaev18001048m	sp|O75420|GGYF1_HUMAN	GIGYF1	GRB10-interacting GYF protein 1	0
Xelaev18001050m	sp|O94805|ACL6B_HUMAN	ACTL6B	Actin-like protein 6B	1e-260	1e-260
Xelaev18001051m	sp|Q7L2J0|MEPCE_HUMAN	MEPCE	7SK snRNA methylphosphate capping enzyme	3.2e-124
Xelaev18001053m	sp|Q8TAP8|PPR35_HUMAN	PPP1R35	Protein phosphatase 1 regulatory subunit 35	8e-19	1.5e-17
Xelaev18001054m	sp|P54760|EPHB4_HUMAN	EPHB4	Ephrin type-B receptor 4	0	0
Xelaev18001057m	sp|O75352|MPU1_HUMAN	MPDU1	Mannose-P-dolichol utilization defect 1 protein	1.8e-75
Xelaev18001058m	sp|P60842|IF4A1_HUMAN	EIF4A1	Eukaryotic initiation factor 4A-I	1.1e-262	4.9e-263
Xelaev18001060m	sp|Q9H4L4|SENP3_HUMAN	SENP3	Sentrin-specific protease 3	8.3e-170	6.8e-171
Xelaev18001061m	sp|Q8NFZ4|NLGN2_HUMAN	NLGN2	Neuroligin-2	0
Xelaev18001062m	sp|Q92914|FGF11_HUMAN	FGF11	Fibroblast growth factor 11	9.1e-99	3.9e-99
Xelaev18001064m	sp|Q9NRK6|ABCBA_HUMAN	ABCB10	ATP-binding cassette sub-family B member 10, mitochondrial	4.2e-291
Xelaev18001065m	sp|Q9NZF1|PLAC8_HUMAN	PLAC8	Placenta-specific gene 8 protein	1.9e-16
Xelaev18001068m	sp|Q8NGX0|O11L1_HUMAN	OR11L1	Olfactory receptor 11L1	1.4e-79
Xelaev18001070m	sp|Q8NGX0|O11L1_HUMAN	OR11L1	Olfactory receptor 11L1	4.6e-79
Xelaev18001071m	sp|Q8NGX0|O11L1_HUMAN	OR11L1	Olfactory receptor 11L1	6.9e-77
Xelaev18001072m	sp|Q8NGX0|O11L1_HUMAN	OR11L1	Olfactory receptor 11L1	6.2e-80
Xelaev18001073m	sp|Q8NGX0|O11L1_HUMAN	OR11L1	Olfactory receptor 11L1	1e-75
Xelaev18001074m	sp|Q8NGX0|O11L1_HUMAN	OR11L1	Olfactory receptor 11L1	5.2e-78
Xelaev18001075m	sp|P0C626|OR5G3_HUMAN	OR5G3	Olfactory receptor 5G3	1.7e-82
Xelaev18001076m	sp|Q8NGX0|O11L1_HUMAN	OR11L1	Olfactory receptor 11L1	1.6e-80
Xelaev18001077m	sp|Q8NGX0|O11L1_HUMAN	OR11L1	Olfactory receptor 11L1	2.1e-80
Xelaev18001078m	sp|P0C626|OR5G3_HUMAN	OR5G3	Olfactory receptor 5G3	1e-80
Xelaev18001080m	sp|O95476|CNEP1_HUMAN	CTDNEP1	CTD nuclear envelope phosphatase 1	1.8e-154
Xelaev18001081m	sp|Q8TE02|ELP5_HUMAN	ELP5	Elongator complex protein 5	1.6e-50	1.4e-50
Xelaev18001082m	sp|O95471|CLD7_HUMAN	CLDN7	Claudin-7	7.2e-57
Xelaev18001084m	sp|Q9Y2T7|YBOX2_HUMAN	YBX2	Y-box-binding protein 2	8.4e-86
Xelaev18001086m	sp|Q13227|GPS2_HUMAN	GPS2	G protein pathway suppressor 2	3e-118	1.4e-118
Xelaev18001087m	sp|Q96JN8|NEUL4_HUMAN	NEURL4	Neuralized-like protein 4	0	0
Xelaev18001088m	sp|Q15027|ACAP1_HUMAN	ACAP1	Arf-GAP with coiled-coil, ANK repeat and PH domain-containing protein 1	1.6e-270	1.4e-268
Xelaev18001089m	sp|Q9UJ55|MAGL2_HUMAN	MAGEL2	MAGE-like protein 2	5.6e-06
Xelaev18001091m	sp|P04637|P53_HUMAN	TP53	Cellular tumor antigen p53	1.2e-95
Xelaev18001092m	sp|P14415|AT1B2_HUMAN	ATP1B2	Sodium/potassium-transporting ATPase subunit beta-2	9.8e-109	8.2e-109
Xelaev18001094m	sp|P24928|RPB1_HUMAN	POLR2A	DNA-directed RNA polymerase II subunit RPB1	0	0
Xelaev18001095m	sp|P41180|CASR_HUMAN	CASR	Extracellular calcium-sensing receptor	9.9e-46
Xelaev18001098m	sp|Q9P2N6|KANL3_HUMAN	KANSL3	KAT8 regulatory NSL complex subunit 3	6.1e-44
Xelaev18001103m	sp|Q05655|KPCD_HUMAN	PRKCD	Protein kinase C delta type	5.1e-73
Xelaev18001104m	sp|Q14142|TRI14_HUMAN	TRIM14	Tripartite motif-containing protein 14	4e-16
Xelaev18001106m	sp|P03886|NU1M_HUMAN	MT-ND1	NADH-ubiquinone oxidoreductase chain 1	3.1e-43	1.2e-43
Xelaev18001108m	sp|Q96S44|PRPK_HUMAN	TP53RK	EKC/KEOPS complex subunit TP53RK	2.6e-75	9.4e-76
Xelaev18001111m	sp|Q8IWR1|TRI59_HUMAN	TRIM59	Tripartite motif-containing protein 59	5.8e-103
Xelaev18001119m	sp|Q8IWX8|CHERP_HUMAN	CHERP	Calcium homeostasis endoplasmic reticulum protein	0
Xelaev18001121m	sp|Q9UBC2|EP15R_HUMAN	EPS15L1	Epidermal growth factor receptor substrate 15-like 1	0
Xelaev18001123m	sp|Q9Y5W3|KLF2_HUMAN	KLF2	Krueppel-like factor 2	2.7e-97	2.5e-93
Xelaev18001124m	sp|Q9NR23|GDF3_HUMAN	GDF3	Growth/differentiation factor 3	1.1e-86	1.9e-86
Xelaev18001125m	sp|Q9NR23|GDF3_HUMAN	GDF3	Growth/differentiation factor 3	6.1e-08
Xelaev18001126m	sp|P27544|CERS1_HUMAN	CERS1	Ceramide synthase 1	5.9e-142	2.9e-143
Xelaev18001127m	sp|O14579|COPE_HUMAN	COPE	Coatomer subunit epsilon	5.5e-163	1.9e-163
Xelaev18001128m	sp|Q9Y6V7|DDX49_HUMAN	DDX49	Probable ATP-dependent RNA helicase DDX49	2.4e-262	3.2e-263
Xelaev18001129m	sp|Q9NSC5|HOME3_HUMAN	HOMER3	Homer protein homolog 3	1.1e-140
Xelaev18001130m	sp|Q9NVV9|THAP1_HUMAN	THAP1	THAP domain-containing protein 1	6.8e-92
Xelaev18001131m	sp|P17535|JUND_HUMAN	JUND	Transcription factor jun-D	3e-58
Xelaev18001132m	sp|O76094|SRP72_HUMAN	SRP72	Signal recognition particle subunit SRP72	0	0
Xelaev18001133m	sp|Q8WX77|IBPL1_HUMAN	IGFBPL1	Insulin-like growth factor-binding protein-like 1	2e-84
Xelaev18001135m	sp|Q9UN81|LORF1_HUMAN	L1RE1	LINE-1 retrotransposable element ORF1 protein	9e-10
Xelaev18001136m	sp|Q15464|SHB_HUMAN	SHB	SH2 domain-containing adapter protein B	3.6e-195
Xelaev18001137m	sp|P29992|GNA11_HUMAN	GNA11	Guanine nucleotide-binding protein subunit alpha-11	2.2e-226	1.1e-226
Xelaev18001138m	sp|Q08117|AES_HUMAN	AES	Amino-terminal enhancer of split	8.7e-111
Xelaev18001139m	sp|Q04724|TLE1_HUMAN	TLE1	Transducin-like enhancer protein 1	0
Xelaev18001141m	sp|O43688|PLPP2_HUMAN	PLPP2	Phospholipid phosphatase 2	3.4e-134	9.5e-135
Xelaev18001142m	sp|O95977|S1PR4_HUMAN	S1PR4	Sphingosine 1-phosphate receptor 4	3e-105
Xelaev18001143m	sp|Q969V3|NCLN_HUMAN	NCLN	Nicalin	0	0
Xelaev18001144m	sp|Q8N6W0|CELF5_HUMAN	CELF5	CUGBP Elav-like family member 5	2.3e-273	1.4e-273
Xelaev18001146m	sp|Q86VD7|S2542_HUMAN	SLC25A42	Mitochondrial coenzyme A transporter SLC25A42	2.9e-160
Xelaev18001148m	sp|Q9NX61|T161A_HUMAN	TMEM161A	Transmembrane protein 161A	4.3e-130
Xelaev18001149m	sp|A6NGB7|TM221_HUMAN	TMEM221	Transmembrane protein 221	1.7e-44	4.7e-43
Xelaev18001150m	sp|Q86WQ0|NR2CA_HUMAN	NR2C2AP	Nuclear receptor 2C2-associated protein	1.3e-36	2.9e-37
Xelaev18001151m	sp|Q96FH0|BORC8_HUMAN	BORCS8	BLOC-1-related complex subunit 8	5.4e-52	1.1e-52
Xelaev18001152m	sp|O14593|RFXK_HUMAN	RFXANK	DNA-binding protein RFXANK	2e-104	7.1e-105
Xelaev18001153m	sp|Q86UW8|HPLN4_HUMAN	HAPLN4	Hyaluronan and proteoglycan link protein 4	1.3e-129
Xelaev18001154m	sp|O14594|NCAN_HUMAN	NCAN	Neurocan core protein	1.4e-175
Xelaev18001155m	sp|Q9NPE2|NGRN_HUMAN	NGRN	Neugrin	1.1e-39	3e-40
Xelaev18001157m	sp|Q8IWZ8|SUGP1_HUMAN	SUGP1	SURP and G-patch domain-containing protein 1	2e-258
Xelaev18001158m	sp|Q9Y6X3|SCC4_HUMAN	MAU2	MAU2 chromatid cohesion factor homolog	0	0
Xelaev18001159m	sp|Q86YP4|P66A_HUMAN	GATAD2A	Transcriptional repressor p66-alpha	1.8e-203
Xelaev18001160m	sp|A6XGL0|YJEN3_HUMAN	YJEFN3	YjeF N-terminal domain-containing protein 3	5.6e-100
Xelaev18001162m	sp|Q8IUL8|CILP2_HUMAN	CILP2	Cartilage intermediate layer protein 2	0
Xelaev18001163m	sp|Q9BX97|PLVAP_HUMAN	PLVAP	Plasmalemma vesicle-associated protein	5e-18
Xelaev18001164m	sp|Q969Y2|GTPB3_HUMAN	GTPBP3	tRNA modification GTPase GTPBP3, mitochondrial	8.5e-168	1.8e-167
Xelaev18001166m	sp|Q9HCE9|ANO8_HUMAN	ANO8	Anoctamin-8	5.8e-57
Xelaev18001170m	sp|Q96I13|ABHD8_HUMAN	ABHD8	Protein ABHD8	1.5e-208
Xelaev18001172m	sp|A0A286YF58|TM271_HUMAN	TMEM271	Transmembrane protein 271	1.7e-96
Xelaev18001175m	sp|Q86VS8|HOOK3_HUMAN	HOOK3	Protein Hook homolog 3	0
Xelaev18001176m	sp|Q9BXF3|CECR2_HUMAN	CECR2	Cat eye syndrome critical region protein 2	2.4e-06
Xelaev18001177m	sp|Q96K19|RN170_HUMAN	RNF170	E3 ubiquitin-protein ligase RNF170	1e-127
Xelaev18001178m	sp|P20155|ISK2_HUMAN	SPINK2	Serine protease inhibitor Kazal-type 2	2.7e-14
Xelaev18001179m	sp|Q9BPY8|HOP_HUMAN	HOPX	Homeodomain-only protein	1.1e-27
Xelaev18001180m	sp|Q96CT7|CC124_HUMAN	CCDC124	Coiled-coil domain-containing protein 124	1.9e-94	7.2e-95
Xelaev18001181m	sp|Q9H2S1|KCNN2_HUMAN	KCNN2	Small conductance calcium-activated potassium channel protein 2	2.5e-272
Xelaev18001182m	sp|Q16625|OCLN_HUMAN	OCLN	Occludin	2.2e-128
Xelaev18001183m	sp|P10588|NR2F6_HUMAN	NR2F6	Nuclear receptor subfamily 2 group F member 6	2.3e-217	2.5e-217
Xelaev18001184m	sp|P23508|CRCM_HUMAN	MCC	Colorectal mutant cancer protein	2e-39
Xelaev18001189m	sp|P06213|INSR_HUMAN	INSR	Insulin receptor	0
Xelaev18001190m	sp|Q9NZ43|USE1_HUMAN	USE1	Vesicle transport protein USE1	1.8e-75
Xelaev18001192m	sp|O75182|SIN3B_HUMAN	SIN3B	Paired amphipathic helix protein Sin3b	0
Xelaev18001193m	sp|Q96RI0|PAR4_HUMAN	F2RL3	Proteinase-activated receptor 4	1.8e-31
Xelaev18001195m	sp|Q13459|MYO9B_HUMAN	MYO9B	Unconventional myosin-IXb	0	0
Xelaev18001196m	sp|Q8WXF3|REL3_HUMAN	RLN3	Relaxin-3	1.2e-11
Xelaev18001197m	sp|Q9Y2A9|B3GN3_HUMAN	B3GNT3	N-acetyllactosaminide beta-1,3-N-acetylglucosaminyltransferase 3	3e-115	8.2e-115
Xelaev18001198m	sp|O14526|FCHO1_HUMAN	FCHO1	F-BAR domain only protein 1	9e-266
Xelaev18001199m	sp|Q6ZMB0|B3GN6_HUMAN	B3GNT6	Acetylgalactosaminyl-O-glycosyl-glycoprotein beta-1,3-N-acetylglucosaminyltransferase	2.2e-111
Xelaev18001200m	sp|Q6ZMB0|B3GN6_HUMAN	B3GNT6	Acetylgalactosaminyl-O-glycosyl-glycoprotein beta-1,3-N-acetylglucosaminyltransferase	2.6e-114	4e-114
Xelaev18001201m	sp|Q66K74|MAP1S_HUMAN	MAP1S	Microtubule-associated protein 1S	1.5e-234
Xelaev18001202m	sp|Q9UKE5|TNIK_HUMAN	TNIK	TRAF2 and NCK-interacting protein kinase	1.3e-39
Xelaev18001206m	sp|Q16637|SMN_HUMAN	SMN1	Survival motor neuron protein	1.4e-52
Xelaev18001207m	sp|P52824|DGKQ_HUMAN	DGKQ	Diacylglycerol kinase theta	0	0
Xelaev18001209m	sp|Q6UXD7|S49A3_HUMAN	SLC49A3	Solute carrier family 49 member A3	1.3e-147	3.8e-148
Xelaev18001210m	sp|Q3KNV8|PCGF3_HUMAN	PCGF3	Polycomb group RING finger protein 3	3.3e-156
Xelaev18001211m	sp|O14810|CPLX1_HUMAN	CPLX1	Complexin-1	8.8e-70	3.5e-70
Xelaev18001212m	sp|Q9Y223|GLCNE_HUMAN	GNE	Bifunctional UDP-N-acetylglucosamine 2-epimerase/N-acetylmannosamine kinase	0
Xelaev18001213m	sp|P09496|CLCA_HUMAN	CLTA	Clathrin light chain A	4e-88
Xelaev18001214m	sp|Q9NR45|SIAS_HUMAN	NANS	Sialic acid synthase	1.8e-196
Xelaev18001215m	sp|Q14142|TRI14_HUMAN	TRIM14	Tripartite motif-containing protein 14	1e-140	3.9e-141
Xelaev18001217m	sp|Q9H0F5|RNF38_HUMAN	RNF38	E3 ubiquitin-protein ligase RNF38	4.1e-286	6.2e-286
Xelaev18001219m	sp|P50238|CRIP1_HUMAN	CRIP1	Cysteine-rich protein 1	5.4e-24
Xelaev18001222m	sp|Q02548|PAX5_HUMAN	PAX5	Paired box protein Pax-5	3.1e-237
Xelaev18001223m	sp|Q8N3Z6|ZCHC7_HUMAN	ZCCHC7	Zinc finger CCHC domain-containing protein 7	2.8e-91
Xelaev18001225m	sp|Q13105|ZBT17_HUMAN	ZBTB17	Zinc finger and BTB domain-containing protein 17	7.3e-44
Xelaev18001226m	sp|Q9H0W7|THAP2_HUMAN	THAP2	THAP domain-containing protein 2	9.8e-24
Xelaev18001227m	sp|Q9UBQ7|GRHPR_HUMAN	GRHPR	Glyoxylate reductase/hydroxypyruvate reductase	1e-148
Xelaev18001230m	sp|O15062|ZBTB5_HUMAN	ZBTB5	Zinc finger and BTB domain-containing protein 5	0
Xelaev18001231m	sp|Q9UK96|FBX10_HUMAN	FBXO10	F-box only protein 10	8e-278
Xelaev18001232m	sp|Q5SYB0|FRPD1_HUMAN	FRMPD1	FERM and PDZ domain-containing protein 1	0
Xelaev18001234m	sp|Q9H1U9|S2551_HUMAN	SLC25A51	Solute carrier family 25 member 51	1.1e-146
Xelaev18001235m	sp|Q5QP82|DCA10_HUMAN	DCAF10	DDB1- and CUL4-associated factor 10	9.3e-266
Xelaev18001236m	sp|Q8IXS6|PALM2_HUMAN	PALM2	Paralemmin-2	8.1e-150	9.7e-149
Xelaev18001238m	sp|Q9Y2D5|AKAP2_HUMAN	AKAP2	A-kinase anchor protein 2	2.6e-216
Xelaev18001240m	sp|Q5VWJ9|SNX30_HUMAN	SNX30	Sorting nexin-30	1.4e-236
Xelaev18001242m	sp|Q9NRY2|SOSSC_HUMAN	INIP	SOSS complex subunit C	6.4e-34	4.9e-34
Xelaev18001243m	sp|Q8N8K9|K1958_HUMAN	KIAA1958	Uncharacterized protein KIAA1958	0	0
Xelaev18001244m	sp|Q6YN16|HSDL2_HUMAN	HSDL2	Hydroxysteroid dehydrogenase-like protein 2	4.1e-208	1.5e-208
Xelaev18001245m	sp|O95758|PTBP3_HUMAN	PTBP3	Polypyrimidine tract-binding protein 3	1.9e-296
Xelaev18001248m	sp|Q6UWL2|SUSD1_HUMAN	SUSD1	Sushi domain-containing protein 1	1e-179	9.8e-147
Xelaev18001249m	sp|Q16739|CEGT_HUMAN	UGCG	Ceramide glucosyltransferase	9.4e-258
Xelaev18001251m	sp|P50151|GBG10_HUMAN	GNG10	Guanine nucleotide-binding protein G(I)/G(S)/G(O) subunit gamma-10	2.7e-35	1.1e-35
Xelaev18001252m	sp|Q9H1X3|DJC25_HUMAN	DNAJC25	DnaJ homolog subfamily C member 25	7e-180	6e-181
Xelaev18001254m	sp|O95347|SMC2_HUMAN	SMC2	Structural maintenance of chromosomes protein 2	7.9e-46
Xelaev18001255m	sp|Q7Z2Y8|GVIN1_HUMAN	GVINP1	Interferon-induced very large GTPase 1	1.1e-185
Xelaev18001256m	sp|Q9H1H9|KI13A_HUMAN	KIF13A	Kinesin-like protein KIF13A	3.3e-190
Xelaev18001257m	sp|O75882|ATRN_HUMAN	ATRN	Attractin	1.1e-20
Xelaev18001263m	sp|Q96HW7|INT4_HUMAN	INTS4	Integrator complex subunit 4	1.8e-10
Xelaev18001265m	sp|Q8TAK5|GABP2_HUMAN	GABPB2	GA-binding protein subunit beta-2	6.2e-71
Xelaev18001275m	sp|O95297|MPZL1_HUMAN	MPZL1	Myelin protein zero-like protein 1	3.1e-06
Xelaev18001276m	sp|P41595|5HT2B_HUMAN	HTR2B	5-hydroxytryptamine receptor 2B	7.5e-107
Xelaev18001279m	tr|A0A0C4DH26|A0A0C4DH26_HUMAN	IGKV6D-41	Immunoglobulin kappa variable 6D-41 (non-functional) (Fragment)	1.1e-38
Xelaev18001283m	sp|P05538|DQB2_HUMAN	HLA-DQB2	HLA class II histocompatibility antigen, DQ beta 2 chain	8.6e-22
Xelaev18001286m	sp|P78324|SHPS1_HUMAN	SIRPA	Tyrosine-protein phosphatase non-receptor type substrate 1	3.2e-27
Xelaev18001287m	sp|Q9P1W8|SIRPG_HUMAN	SIRPG	Signal-regulatory protein gamma	7.8e-29
Xelaev18001288m	sp|Q68D85|NR3L1_HUMAN	NCR3LG1	Natural cytotoxicity triggering receptor 3 ligand 1	8.3e-49
Xelaev18001292m	sp|Q9BX59|TPSNR_HUMAN	TAPBPL	Tapasin-related protein	3.7e-22
Xelaev18001295m	sp|Q68D85|NR3L1_HUMAN	NCR3LG1	Natural cytotoxicity triggering receptor 3 ligand 1	1.9e-25
Xelaev18001296m	sp|Q8NCF5|NF2IP_HUMAN	NFATC2IP	NFATC2-interacting protein	4.6e-53	2.4e-52
Xelaev18001297m	sp|B5ME19|EIFCL_HUMAN	EIF3CL	Eukaryotic translation initiation factor 3 subunit C-like protein	0	0
Xelaev18001298m	sp|Q9UF12|HYPDH_HUMAN	PRODH2	Hydroxyproline dehydrogenase	9.6e-136	1e-135
Xelaev18001299m	sp|P54922|ADPRH_HUMAN	ADPRH	[Protein ADP-ribosylarginine] hydrolase	2.5e-121
Xelaev18001300m	sp|Q9NP86|CABP5_HUMAN	CABP5	Calcium-binding protein 5	6.1e-91	3.6e-91
Xelaev18001303m	sp|Q9NZQ7|PD1L1_HUMAN	CD274	Programmed cell death 1 ligand 1	6e-07
Xelaev18001304m	sp|Q9NZQ7|PD1L1_HUMAN	CD274	Programmed cell death 1 ligand 1	1.9e-07
Xelaev18001305m	sp|Q9NZQ7|PD1L1_HUMAN	CD274	Programmed cell death 1 ligand 1	1.3e-07
Xelaev18001307m	sp|Q9NZQ7|PD1L1_HUMAN	CD274	Programmed cell death 1 ligand 1	1.9e-06
Xelaev18001308m	sp|Q14258|TRI25_HUMAN	TRIM25	E3 ubiquitin/ISG15 ligase TRIM25	6e-60
Xelaev18001309m	sp|Q9C029|TRIM7_HUMAN	TRIM7	E3 ubiquitin-protein ligase TRIM7	4.1e-40
Xelaev18001312m	sp|Q14258|TRI25_HUMAN	TRIM25	E3 ubiquitin/ISG15 ligase TRIM25	3e-52
Xelaev18001313m	sp|Q14258|TRI25_HUMAN	TRIM25	E3 ubiquitin/ISG15 ligase TRIM25	1.3e-47
Xelaev18001314m	sp|Q9H2V7|SPNS1_HUMAN	SPNS1	Protein spinster homolog 1	1.1e-229	1.8e-229
Xelaev18001315m	sp|Q13286|CLN3_HUMAN	CLN3	Battenin	1.1e-151	1.6e-152
Xelaev18001320m	sp|Q8N370|LAT4_HUMAN	SLC43A2	Large neutral amino acids transporter small subunit 4	1.3e-59
Xelaev18001321m	sp|P48739|PIPNB_HUMAN	PITPNB	Phosphatidylinositol transfer protein beta isoform	1.5e-108
Xelaev18001322m	sp|O00338|ST1C2_HUMAN	SULT1C2	Sulfotransferase 1C2	3.3e-113
Xelaev18001323m	sp|O00338|ST1C2_HUMAN	SULT1C2	Sulfotransferase 1C2	4.1e-119
Xelaev18001324m	sp|O75897|ST1C4_HUMAN	SULT1C4	Sulfotransferase 1C4	2.9e-119
Xelaev18001325m	sp|O00338|ST1C2_HUMAN	SULT1C2	Sulfotransferase 1C2	1.4e-68
Xelaev18001326m	sp|O75897|ST1C4_HUMAN	SULT1C4	Sulfotransferase 1C4	2.8e-11
Xelaev18001327m	sp|O00338|ST1C2_HUMAN	SULT1C2	Sulfotransferase 1C2	1.7e-121	3.8e-122
Xelaev18001328m	sp|Q9NZN3|EHD3_HUMAN	EHD3	EH domain-containing protein 3	7.5e-10
Xelaev18001329m	sp|Q96ES7|SGF29_HUMAN	SGF29	SAGA-associated factor 29	3.1e-141
Xelaev18001330m	sp|Q9BQ83|SLX1_HUMAN	SLX1A	Structure-specific endonuclease subunit SLX1	7.3e-97	4e-96
Xelaev18001331m	sp|Q9H3K6|BOLA2_HUMAN	BOLA2	BolA-like protein 2	2.1e-36	1.6e-36
Xelaev18001332m	sp|P31146|COR1A_HUMAN	CORO1A	Coronin-1A	3e-104
Xelaev18001333m	sp|Q9BR76|COR1B_HUMAN	CORO1B	Coronin-1B	1e-84
Xelaev18001335m	sp|P50225|ST1A1_HUMAN	SULT1A1	Sulfotransferase 1A1	3.7e-81
Xelaev18001336m	sp|O43704|ST1B1_HUMAN	SULT1B1	Sulfotransferase family cytosolic 1B member 1	5.4e-123	2.5e-123
Xelaev18001337m	sp|Q9BW91|NUDT9_HUMAN	NUDT9	ADP-ribose pyrophosphatase, mitochondrial	9.6e-130	8.2e-131
Xelaev18001338m	sp|Q8N9F7|GDPD1_HUMAN	GDPD1	Lysophospholipase D GDPD1	4.6e-109
Xelaev18001339m	sp|O95947|TBX6_HUMAN	TBX6	T-box transcription factor TBX6	4e-59
Xelaev18001340m	sp|O95947|TBX6_HUMAN	TBX6	T-box transcription factor TBX6	2.6e-09
Xelaev18001341m	sp|P60510|PP4C_HUMAN	PPP4C	Serine/threonine-protein phosphatase 4 catalytic subunit	1.3e-214	6.1e-215
Xelaev18001342m	sp|P04075|ALDOA_HUMAN	ALDOA	Fructose-bisphosphate aldolase A	1.2e-218
Xelaev18001346m	sp|Q14764|MVP_HUMAN	MVP	Major vault protein	0
Xelaev18001349m	sp|Q9BTK6|PAGR1_HUMAN	PAGR1	PAXIP1-associated glutamate-rich protein 1	8.3e-70	3.8e-71
Xelaev18001350m	sp|Q14807|KIF22_HUMAN	KIF22	Kinesin-like protein KIF22	1e-210
Xelaev18001351m	sp|P56270|MAZ_HUMAN	MAZ	Myc-associated zinc finger protein	4.4e-135	1.6e-132
Xelaev18001352m	sp|Q7Z6L0|PRRT2_HUMAN	PRRT2	Proline-rich transmembrane protein 2	2.8e-40	4.7e-39
Xelaev18001353m	sp|Q14258|TRI25_HUMAN	TRIM25	E3 ubiquitin/ISG15 ligase TRIM25	9.1e-57
Xelaev18001355m	sp|Q14592|ZN460_HUMAN	ZNF460	Zinc finger protein 460	8.7e-196
Xelaev18001359m	sp|Q8IUE6|H2A2B_HUMAN	HIST2H2AB	Histone H2A type 2-B	6.1e-76
Xelaev18001361m	sp|Q8IUE6|H2A2B_HUMAN	HIST2H2AB	Histone H2A type 2-B	8.6e-76
Xelaev18001362m	sp|Q6P3V2|Z585A_HUMAN	ZNF585A	Zinc finger protein 585A	4.7e-119
Xelaev18001363m	sp|Q8N8J6|ZN615_HUMAN	ZNF615	Zinc finger protein 615	0
Xelaev18001365m	sp|Q8N2I2|ZN619_HUMAN	ZNF619	Zinc finger protein 619	3.1e-164
Xelaev18001367m	sp|Q86UD4|ZN329_HUMAN	ZNF329	Zinc finger protein 329	2.5e-137
Xelaev18001369m	sp|P06899|H2B1J_HUMAN	HIST1H2BJ	Histone H2B type 1-J	4e-73
Xelaev18001370m	sp|Q8IUE6|H2A2B_HUMAN	HIST2H2AB	Histone H2A type 2-B	8.8e-75
Xelaev18001371m	sp|Q9Y2H8|ZN510_HUMAN	ZNF510	Zinc finger protein 510	4.7e-75
Xelaev18001372m	sp|Q8IW36|ZN695_HUMAN	ZNF695	Zinc finger protein 695	3.9e-179
Xelaev18001373m	sp|Q52M93|Z585B_HUMAN	ZNF585B	Zinc finger protein 585B	0
Xelaev18001375m	sp|O94892|ZN432_HUMAN	ZNF432	Zinc finger protein 432	0
Xelaev18001376m	sp|P35789|ZNF93_HUMAN	ZNF93	Zinc finger protein 93	6.3e-285
Xelaev18001378m	sp|Q14258|TRI25_HUMAN	TRIM25	E3 ubiquitin/ISG15 ligase TRIM25	3e-53
Xelaev18001379m	sp|A8MTY0|ZN724_HUMAN	ZNF724	Zinc finger protein 724	1.7e-212
Xelaev18001380m	sp|A8MTY0|ZN724_HUMAN	ZNF724	Zinc finger protein 724	1.2e-274
Xelaev18001382m	sp|Q5VIY5|ZN468_HUMAN	ZNF468	Zinc finger protein 468	8.8e-199
Xelaev18001384m	sp|P0CJ79|ZN888_HUMAN	ZNF888	Zinc finger protein 888	2.9e-295
Xelaev18001385m	sp|Q08AN1|ZN616_HUMAN	ZNF616	Zinc finger protein 616	0
Xelaev18001387m	sp|Q15973|ZN124_HUMAN	ZNF124	Zinc finger protein 124	7.7e-125
Xelaev18001389m	sp|Q5JNZ3|ZN311_HUMAN	ZNF311	Zinc finger protein 311	4.7e-212
Xelaev18001390m	sp|Q86WZ6|ZN227_HUMAN	ZNF227	Zinc finger protein 227	0
Xelaev18001391m	sp|Q14586|ZN267_HUMAN	ZNF267	Zinc finger protein 267	6.9e-261
Xelaev18001392m	sp|Q8IVP9|ZN547_HUMAN	ZNF547	Zinc finger protein 547	1.5e-34
Xelaev18001394m	sp|Q6ZMS4|ZN852_HUMAN	ZNF852	Zinc finger protein 852	1.2e-245
Xelaev18001395m	sp|Q8TB69|ZN519_HUMAN	ZNF519	Zinc finger protein 519	0
Xelaev18001397m	sp|Q15937|ZNF79_HUMAN	ZNF79	Zinc finger protein 79	5.1e-200
Xelaev18001398m	sp|Q6ZN11|ZN793_HUMAN	ZNF793	Zinc finger protein 793	1.4e-121
Xelaev18001399m	sp|Q03936|ZNF92_HUMAN	ZNF92	Zinc finger protein 92	4.2e-261
Xelaev18001400m	sp|Q71DI3|H32_HUMAN	HIST2H3A	Histone H3.2	1e-83
Xelaev18001401m	sp|Q5TYW1|ZN658_HUMAN	ZNF658	Zinc finger protein 658	0
Xelaev18001402m	sp|Q6P3V2|Z585A_HUMAN	ZNF585A	Zinc finger protein 585A	1.8e-268
Xelaev18001403m	sp|Q99572|P2RX7_HUMAN	P2RX7	P2X purinoceptor 7	1.4e-06
Xelaev18001404m	sp|Q6NX49|ZN544_HUMAN	ZNF544	Zinc finger protein 544	0
Xelaev18001406m	sp|Q969W8|ZN566_HUMAN	ZNF566	Zinc finger protein 566	3.7e-135
Xelaev18001408m	sp|Q8IUE6|H2A2B_HUMAN	HIST2H2AB	Histone H2A type 2-B	6.1e-76
Xelaev18001409m	sp|P62805|H4_HUMAN	HIST1H4A	Histone H4	4.4e-63	2e-63
Xelaev18001410m	sp|Q71DI3|H32_HUMAN	HIST2H3A	Histone H3.2	1e-83
Xelaev18001412m	sp|Q9UL59|ZN214_HUMAN	ZNF214	Zinc finger protein 214	1.5e-98
Xelaev18001413m	sp|P62805|H4_HUMAN	HIST1H4A	Histone H4	4.4e-63	2e-63
Xelaev18001414m	sp|Q8IUE6|H2A2B_HUMAN	HIST2H2AB	Histone H2A type 2-B	6.1e-76
Xelaev18001415m	sp|P06899|H2B1J_HUMAN	HIST1H2BJ	Histone H2B type 1-J	4e-73
Xelaev18001416m	sp|P06899|H2B1J_HUMAN	HIST1H2BJ	Histone H2B type 1-J	4e-73
Xelaev18001417m	sp|Q8IUE6|H2A2B_HUMAN	HIST2H2AB	Histone H2A type 2-B	6.1e-76
Xelaev18001418m	sp|P62805|H4_HUMAN	HIST1H4A	Histone H4	4.4e-63	2e-63
Xelaev18001419m	sp|P10412|H14_HUMAN	HIST1H1E	Histone H1.4	2.5e-38
Xelaev18001420m	sp|P62805|H4_HUMAN	HIST1H4A	Histone H4	3e-62
Xelaev18001421m	sp|Q71DI3|H32_HUMAN	HIST2H3A	Histone H3.2	1e-83
Xelaev18001422m	sp|P10412|H14_HUMAN	HIST1H1E	Histone H1.4	1.3e-37
Xelaev18001423m	sp|Q9ULZ3|ASC_HUMAN	PYCARD	Apoptosis-associated speck-like protein containing a CARD	4.4e-11
Xelaev18001424m	sp|Q13490|BIRC2_HUMAN	BIRC2	Baculoviral IAP repeat-containing protein 2	1e-53
Xelaev18001426m	sp|P17097|ZNF7_HUMAN	ZNF7	Zinc finger protein 7	3.6e-160
Xelaev18001427m	sp|P17098|ZNF8_HUMAN	ZNF8	Zinc finger protein 8	1.4e-63
Xelaev18001428m	sp|Q15937|ZNF79_HUMAN	ZNF79	Zinc finger protein 79	1.2e-270
Xelaev18001430m	sp|Q9BSK1|ZN577_HUMAN	ZNF577	Zinc finger protein 577	7.5e-109
Xelaev18001431m	sp|Q14587|ZN268_HUMAN	ZNF268	Zinc finger protein 268	0
Xelaev18001432m	sp|Q6ZN11|ZN793_HUMAN	ZNF793	Zinc finger protein 793	8.4e-142
Xelaev18001433m	sp|Q9HBT8|Z286A_HUMAN	ZNF286A	Zinc finger protein 286A	2.9e-190
Xelaev18001434m	sp|P51523|ZNF84_HUMAN	ZNF84	Zinc finger protein 84	8.7e-199
Xelaev18001436m	sp|Q9UNY5|ZN232_HUMAN	ZNF232	Zinc finger protein 232	8.5e-104
Xelaev18001437m	sp|Q8IYX0|ZN679_HUMAN	ZNF679	Zinc finger protein 679	2.9e-40
Xelaev18001438m	sp|Q03924|ZN117_HUMAN	ZNF117	Zinc finger protein 117	1.5e-205
Xelaev18001439m	sp|Q9UNY5|ZN232_HUMAN	ZNF232	Zinc finger protein 232	4e-96
Xelaev18001440m	sp|Q9GZX5|ZN350_HUMAN	ZNF350	Zinc finger protein 350	1.1e-68
Xelaev18001441m	sp|Q3MJ62|ZSC23_HUMAN	ZSCAN23	Zinc finger and SCAN domain-containing protein 23	8e-84
Xelaev18001442m	sp|Q14142|TRI14_HUMAN	TRIM14	Tripartite motif-containing protein 14	3.5e-28
Xelaev18001443m	sp|Q14142|TRI14_HUMAN	TRIM14	Tripartite motif-containing protein 14	1.2e-26
Xelaev18001444m	sp|Q9P2D6|F135A_HUMAN	FAM135A	Protein FAM135A	1.7e-88
Xelaev18001445m	sp|Q9C0F3|ZN436_HUMAN	ZNF436	Zinc finger protein 436	1.4e-103
Xelaev18001447m	sp|Q3SY52|ZIK1_HUMAN	ZIK1	Zinc finger protein interacting with ribonucleoprotein K	3.7e-166
Xelaev18001448m	sp|Q9NXT0|ZN586_HUMAN	ZNF586	Zinc finger protein 586	5.2e-160
Xelaev18001449m	sp|P58317|ZN121_HUMAN	ZNF121	Zinc finger protein 121	2.3e-176
Xelaev18001450m	sp|Q96NG5|ZN558_HUMAN	ZNF558	Zinc finger protein 558	4e-179
Xelaev18001451m	sp|Q9BRH9|ZN251_HUMAN	ZNF251	Zinc finger protein 251	0
Xelaev18001452m	sp|Q9BRH9|ZN251_HUMAN	ZNF251	Zinc finger protein 251	0
Xelaev18001453m	sp|Q15929|ZNF56_HUMAN	ZNF56	Putative zinc finger protein 56	1.5e-210
Xelaev18001454m	sp|Q9H7X3|ZN696_HUMAN	ZNF696	Zinc finger protein 696	2.8e-185
Xelaev18001455m	sp|Q8TBZ5|ZN502_HUMAN	ZNF502	Zinc finger protein 502	5.2e-116
Xelaev18001456m	sp|O94892|ZN432_HUMAN	ZNF432	Zinc finger protein 432	0
Xelaev18001457m	sp|B4DXR9|ZN732_HUMAN	ZNF732	Zinc finger protein 732	3.8e-253
Xelaev18001458m	sp|Q5CZA5|ZN805_HUMAN	ZNF805	Zinc finger protein 805	2.3e-119
Xelaev18001460m	sp|Q8NB42|ZN527_HUMAN	ZNF527	Zinc finger protein 527	1.7e-234
Xelaev18001461m	sp|Q76KX8|ZN534_HUMAN	ZNF534	Zinc finger protein 534	1.6e-282
Xelaev18001462m	sp|Q9NYW8|RBAK_HUMAN	RBAK	RB-associated KRAB zinc finger protein	2.7e-74
Xelaev18001463m	sp|Q8IWY8|ZSC29_HUMAN	ZSCAN29	Zinc finger and SCAN domain-containing protein 29	5.4e-109
Xelaev18001464m	sp|P62805|H4_HUMAN	HIST1H4A	Histone H4	4.5e-57
Xelaev18001465m	sp|Q71DI3|H32_HUMAN	HIST2H3A	Histone H3.2	3.8e-83
Xelaev18001466m	sp|P06899|H2B1J_HUMAN	HIST1H2BJ	Histone H2B type 1-J	4e-73
Xelaev18001467m	sp|Q8IUE6|H2A2B_HUMAN	HIST2H2AB	Histone H2A type 2-B	1.6e-76	7.2e-77
Xelaev18001468m	sp|P62805|H4_HUMAN	HIST1H4A	Histone H4	1.2e-52
Xelaev18001469m	sp|Q9C000|NLRP1_HUMAN	NLRP1	NACHT, LRR and PYD domains-containing protein 1	1.1e-55
Xelaev18001470m	sp|Q13490|BIRC2_HUMAN	BIRC2	Baculoviral IAP repeat-containing protein 2	1.3e-72
Xelaev18001471m	sp|Q9C000|NLRP1_HUMAN	NLRP1	NACHT, LRR and PYD domains-containing protein 1	1.2e-45
Xelaev18001472m	sp|Q14142|TRI14_HUMAN	TRIM14	Tripartite motif-containing protein 14	2.3e-25
Xelaev18001473m	sp|Q8N393|ZN786_HUMAN	ZNF786	Zinc finger protein 786	3.2e-206
Xelaev18001474m	sp|Q96PE6|ZIM3_HUMAN	ZIM3	Zinc finger imprinted 3	1.3e-150
Xelaev18001475m	sp|O60844|ZG16_HUMAN	ZG16	Zymogen granule membrane protein 16	4.6e-76	9e-77
Xelaev18001477m	sp|O60844|ZG16_HUMAN	ZG16	Zymogen granule membrane protein 16	2.5e-50
Xelaev18001478m	sp|Q14183|DOC2A_HUMAN	DOC2A	Double C2-like domain-containing protein alpha	1.5e-192	4.2e-193
Xelaev18001480m	sp|Q8NBZ0|IN80E_HUMAN	INO80E	INO80 complex subunit E	4.6e-70	7e-70
Xelaev18001481m	sp|Q9BW71|HIRP3_HUMAN	HIRIP3	HIRA-interacting protein 3	1.4e-49
Xelaev18001482m	sp|O95147|DUS14_HUMAN	DUSP14	Dual specificity protein phosphatase 14	1.8e-82	1.3e-82
Xelaev18001483m	sp|Q7Z7J5|DPPA2_HUMAN	DPPA2	Developmental pluripotency-associated protein 2	1.9e-09	3.1e-10
Xelaev18001484m	sp|Q6UXD5|SE6L2_HUMAN	SEZ6L2	Seizure 6-like protein 2	0	0
Xelaev18001485m	sp|P22392|NDKB_HUMAN	NME2	Nucleoside diphosphate kinase B	8.5e-89
Xelaev18001487m	sp|Q7Z417|NUFP2_HUMAN	NUFIP2	Nuclear fragile X mental retardation-interacting protein 2	1.5e-19
Xelaev18001488m	sp|Q7L7X3|TAOK1_HUMAN	TAOK1	Serine/threonine-protein kinase TAO1	0
Xelaev18001489m	sp|Q13490|BIRC2_HUMAN	BIRC2	Baculoviral IAP repeat-containing protein 2	4.1e-33
Xelaev18001490m	sp|Q13490|BIRC2_HUMAN	BIRC2	Baculoviral IAP repeat-containing protein 2	4.3e-73
Xelaev18001491m	sp|Q9C000|NLRP1_HUMAN	NLRP1	NACHT, LRR and PYD domains-containing protein 1	8.3e-64	5.8e-64
Xelaev18001492m	sp|O14735|CDIPT_HUMAN	CDIPT	CDP-diacylglycerol--inositol 3-phosphatidyltransferase	3.2e-109	6.4e-110
Xelaev18001493m	sp|P17035|ZNF28_HUMAN	ZNF28	Zinc finger protein 28	7.3e-284
Xelaev18001494m	sp|Q9HCG1|ZN160_HUMAN	ZNF160	Zinc finger protein 160	0
Xelaev18001496m	sp|Q86Y25|Z354C_HUMAN	ZNF354C	Zinc finger protein 354C	2.8e-213
Xelaev18001497m	sp|Q8IZ26|ZNF34_HUMAN	ZNF34	Zinc finger protein 34	6.1e-196
Xelaev18001498m	sp|Q6DD87|ZN787_HUMAN	ZNF787	Zinc finger protein 787	1.4e-170
Xelaev18001499m	sp|Q15072|OZF_HUMAN	ZNF146	Zinc finger protein OZF	6.7e-184
Xelaev18001500m	sp|Q09FC8|ZN415_HUMAN	ZNF415	Zinc finger protein 415	1.5e-164
Xelaev18001501m	sp|Q8NF99|ZN397_HUMAN	ZNF397	Zinc finger protein 397	8.5e-144
Xelaev18001502m	sp|Q3ZCX4|ZN568_HUMAN	ZNF568	Zinc finger protein 568	0
Xelaev18001503m	sp|Q9UBE8|NLK_HUMAN	NLK	Serine/threonine-protein kinase NLK	4.5e-209
Xelaev18001505m	sp|P08034|CXB1_HUMAN	GJB1	Gap junction beta-1 protein	4.3e-11
Xelaev18001506m	sp|Q9NP84|TNR12_HUMAN	TNFRSF12A	Tumor necrosis factor receptor superfamily member 12A	3.3e-20	3.6e-20
Xelaev18001507m	sp|P61769|B2MG_HUMAN	B2M	Beta-2-microglobulin	3.6e-14
Xelaev18001508m	sp|Q6ZMU5|TRI72_HUMAN	TRIM72	Tripartite motif-containing protein 72	8.8e-190	1e-189
Xelaev18001511m	sp|Q9C000|NLRP1_HUMAN	NLRP1	NACHT, LRR and PYD domains-containing protein 1	1.2e-52
Xelaev18001512m	sp|Q13490|BIRC2_HUMAN	BIRC2	Baculoviral IAP repeat-containing protein 2	4.1e-77
Xelaev18001513m	sp|Q9C000|NLRP1_HUMAN	NLRP1	NACHT, LRR and PYD domains-containing protein 1	9.6e-56
Xelaev18001514m	sp|P06899|H2B1J_HUMAN	HIST1H2BJ	Histone H2B type 1-J	4e-73
Xelaev18001515m	sp|Q9ULZ3|ASC_HUMAN	PYCARD	Apoptosis-associated speck-like protein containing a CARD	2.3e-33	1.5e-33
Xelaev18001516m	sp|Q9ULZ3|ASC_HUMAN	PYCARD	Apoptosis-associated speck-like protein containing a CARD	4.8e-19
Xelaev18001517m	sp|Q9ULZ3|ASC_HUMAN	PYCARD	Apoptosis-associated speck-like protein containing a CARD	1.8e-14
Xelaev18001519m	sp|Q9ULZ3|ASC_HUMAN	PYCARD	Apoptosis-associated speck-like protein containing a CARD	1.1e-07
Xelaev18001520m	sp|Q8WUZ0|BCL7C_HUMAN	BCL7C	B-cell CLL/lymphoma 7 protein family member C	8.7e-51	5.9e-50
Xelaev18001521m	sp|Q16619|CTF1_HUMAN	CTF1	Cardiotrophin-1	3.8e-09
Xelaev18001522m	sp|O15015|ZN646_HUMAN	ZNF646	Zinc finger protein 646	2.4e-276	1.4e-251
Xelaev18001523m	sp|Q96N58|ZN578_HUMAN	ZNF578	Zinc finger protein 578	2.2e-226
Xelaev18001524m	sp|Q12846|STX4_HUMAN	STX4	Syntaxin-4	5.3e-92	4.1e-93
Xelaev18001525m	sp|P61266|STX1B_HUMAN	STX1B	Syntaxin-1B	1e-178	4.5e-179
Xelaev18001526m	sp|Q9H2F3|3BHS7_HUMAN	HSD3B7	3 beta-hydroxysteroid dehydrogenase type 7	9.5e-159
Xelaev18001527m	sp|O15047|SET1A_HUMAN	SETD1A	Histone-lysine N-methyltransferase SETD1A	0
Xelaev18001528m	sp|Q6PCT2|FXL19_HUMAN	FBXL19	F-box/LRR-repeat protein 19	1.2e-213	2.9e-212
Xelaev18001529m	sp|Q16619|CTF1_HUMAN	CTF1	Cardiotrophin-1	2.8e-13
Xelaev18001530m	sp|Q5K4E3|POLS2_HUMAN	PRSS36	Polyserase-2	6.5e-158	1.7e-115
Xelaev18001531m	sp|O14874|BCKD_HUMAN	BCKDK	[3-methyl-2-oxobutanoate dehydrogenase [lipoamide]] kinase, mitochondrial	3e-231
Xelaev18001532m	sp|Q86WT6|TRI69_HUMAN	TRIM69	E3 ubiquitin-protein ligase TRIM69	3.2e-126
Xelaev18001533m	sp|Q9H7Z6|KAT8_HUMAN	KAT8	Histone acetyltransferase KAT8	7.8e-205	3.4e-206
Xelaev18001534m	sp|Q16651|PRSS8_HUMAN	PRSS8	Prostasin	3.5e-85
Xelaev18001535m	sp|P35637|FUS_HUMAN	FUS	RNA-binding protein FUS	1.2e-140	8.7e-138
Xelaev18001536m	sp|Q8TCY9|URGCP_HUMAN	URGCP	Up-regulator of cell proliferation	2.6e-195
Xelaev18001538m	sp|Q7Z2Y8|GVIN1_HUMAN	GVINP1	Interferon-induced very large GTPase 1	6.4e-146
Xelaev18001539m	sp|Q7Z2Y8|GVIN1_HUMAN	GVINP1	Interferon-induced very large GTPase 1	6.3e-126
Xelaev18001540m	sp|Q8TCY9|URGCP_HUMAN	URGCP	Up-regulator of cell proliferation	3.1e-202
Xelaev18001541m	sp|Q8TCY9|URGCP_HUMAN	URGCP	Up-regulator of cell proliferation	1.1e-203	1.3e-202
Xelaev18001542m	sp|Q8TCY9|URGCP_HUMAN	URGCP	Up-regulator of cell proliferation	1.2e-171
Xelaev18001544m	sp|Q7Z2Y8|GVIN1_HUMAN	GVINP1	Interferon-induced very large GTPase 1	1.3e-130
Xelaev18001545m	sp|Q8TCY9|URGCP_HUMAN	URGCP	Up-regulator of cell proliferation	2.8e-194
Xelaev18001547m	sp|Q8WXC3|PYDC1_HUMAN	PYDC1	Pyrin domain-containing protein 1	2.9e-09
Xelaev18001548m	sp|Q8WXC3|PYDC1_HUMAN	PYDC1	Pyrin domain-containing protein 1	1.4e-08
Xelaev18001549m	sp|Q8WXC3|PYDC1_HUMAN	PYDC1	Pyrin domain-containing protein 1	4.4e-10	1.1e-10
Xelaev18001551m	sp|O15553|MEFV_HUMAN	MEFV	Pyrin	6.1e-07
Xelaev18001553m	sp|Q8TCY9|URGCP_HUMAN	URGCP	Up-regulator of cell proliferation	1.3e-141
Xelaev18001556m	sp|P14222|PERF_HUMAN	PRF1	Perforin-1	4.4e-131	8.3e-131
Xelaev18001557m	sp|P14222|PERF_HUMAN	PRF1	Perforin-1	9.5e-111
Xelaev18001558m	sp|P14222|PERF_HUMAN	PRF1	Perforin-1	2.4e-68
Xelaev18001559m	sp|P14222|PERF_HUMAN	PRF1	Perforin-1	5.8e-117
Xelaev18001560m	sp|P14222|PERF_HUMAN	PRF1	Perforin-1	1.8e-117
Xelaev18001561m	sp|P14222|PERF_HUMAN	PRF1	Perforin-1	5.8e-105
Xelaev18001562m	sp|P14222|PERF_HUMAN	PRF1	Perforin-1	2.6e-22
Xelaev18001563m	sp|P14222|PERF_HUMAN	PRF1	Perforin-1	1.1e-124
Xelaev18001564m	sp|Q8TCY9|URGCP_HUMAN	URGCP	Up-regulator of cell proliferation	7.2e-174
Xelaev18001565m	sp|Q8TCY9|URGCP_HUMAN	URGCP	Up-regulator of cell proliferation	4e-185
Xelaev18001566m	sp|Q8TCY9|URGCP_HUMAN	URGCP	Up-regulator of cell proliferation	1.8e-175
Xelaev18001567m	sp|Q8TCY9|URGCP_HUMAN	URGCP	Up-regulator of cell proliferation	3.5e-181
Xelaev18001568m	sp|Q8TCY9|URGCP_HUMAN	URGCP	Up-regulator of cell proliferation	1e-161
Xelaev18001569m	sp|Q8TCY9|URGCP_HUMAN	URGCP	Up-regulator of cell proliferation	6.3e-180
Xelaev18001570m	sp|Q7Z2Y8|GVIN1_HUMAN	GVINP1	Interferon-induced very large GTPase 1	1.6e-162
Xelaev18001571m	sp|Q8TCY9|URGCP_HUMAN	URGCP	Up-regulator of cell proliferation	2.8e-189
Xelaev18001572m	sp|Q8TCY9|URGCP_HUMAN	URGCP	Up-regulator of cell proliferation	7.1e-172
Xelaev18001573m	sp|Q8TCY9|URGCP_HUMAN	URGCP	Up-regulator of cell proliferation	5.9e-200
Xelaev18001574m	sp|Q96KP6|TNIP3_HUMAN	TNIP3	TNFAIP3-interacting protein 3	1.6e-08
Xelaev18001575m	sp|Q13164|MK07_HUMAN	MAPK7	Mitogen-activated protein kinase 7	1.1e-289	1.7e-285
Xelaev18001577m	sp|Q86WT6|TRI69_HUMAN	TRIM69	E3 ubiquitin-protein ligase TRIM69	4.2e-116
Xelaev18001578m	sp|P55083|MFAP4_HUMAN	MFAP4	Microfibril-associated glycoprotein 4	2.9e-75
Xelaev18001579m	sp|P55083|MFAP4_HUMAN	MFAP4	Microfibril-associated glycoprotein 4	2.2e-99
Xelaev18001580m	sp|P55083|MFAP4_HUMAN	MFAP4	Microfibril-associated glycoprotein 4	1.5e-113	5.8e-114
Xelaev18001582m	sp|Q9ULX5|RN112_HUMAN	RNF112	RING finger protein 112	8.8e-74
Xelaev18001583m	sp|Q9ULX5|RN112_HUMAN	RNF112	RING finger protein 112	4.8e-84
Xelaev18001584m	sp|Q9BQR3|PRS27_HUMAN	PRSS27	Serine protease 27	9.4e-76
Xelaev18001585m	sp|Q9BQR3|PRS27_HUMAN	PRSS27	Serine protease 27	5.3e-76
Xelaev18001586m	sp|Q16651|PRSS8_HUMAN	PRSS8	Prostasin	5.1e-73
Xelaev18001587m	sp|Q9ULX5|RN112_HUMAN	RNF112	RING finger protein 112	3.9e-56
Xelaev18001589m	sp|Q9ULX5|RN112_HUMAN	RNF112	RING finger protein 112	4.9e-35
Xelaev18001591m	sp|Q9ULX5|RN112_HUMAN	RNF112	RING finger protein 112	1.7e-24
Xelaev18001592m	sp|Q9ULX5|RN112_HUMAN	RNF112	RING finger protein 112	3e-58
Xelaev18001595m	sp|Q9BQR3|PRS27_HUMAN	PRSS27	Serine protease 27	1.5e-77
Xelaev18001596m	sp|Q9ULX5|RN112_HUMAN	RNF112	RING finger protein 112	1.3e-56
Xelaev18001597m	sp|Q9ULX5|RN112_HUMAN	RNF112	RING finger protein 112	2.3e-50
Xelaev18001598m	sp|Q9NRR2|TRYG1_HUMAN	TPSG1	Tryptase gamma	2.6e-57
Xelaev18001599m	sp|Q9ULX5|RN112_HUMAN	RNF112	RING finger protein 112	7e-51
Xelaev18001601m	sp|Q7RTZ1|OVCH2_HUMAN	OVCH2	Ovochymase-2	3.6e-14
Xelaev18001602m	sp|Q16651|PRSS8_HUMAN	PRSS8	Prostasin	3.4e-53
Xelaev18001603m	sp|P98073|ENTK_HUMAN	TMPRSS15	Enteropeptidase	4.1e-61
Xelaev18001604m	sp|Q7RTY5|PRS48_HUMAN	PRSS48	Serine protease 48	3.2e-55
Xelaev18001607m	sp|Q9BQR3|PRS27_HUMAN	PRSS27	Serine protease 27	4.7e-58
Xelaev18001608m	sp|Q9BQR3|PRS27_HUMAN	PRSS27	Serine protease 27	4.1e-58
Xelaev18001609m	sp|Q9BQR3|PRS27_HUMAN	PRSS27	Serine protease 27	5.8e-71
Xelaev18001610m	sp|Q7RTY5|PRS48_HUMAN	PRSS48	Serine protease 48	1.6e-55
Xelaev18001611m	sp|Q16651|PRSS8_HUMAN	PRSS8	Prostasin	1.3e-55
Xelaev18001612m	sp|Q5K4E3|POLS2_HUMAN	PRSS36	Polyserase-2	7.5e-55
Xelaev18001613m	sp|Q9BQR3|PRS27_HUMAN	PRSS27	Serine protease 27	8.3e-50
Xelaev18001615m	sp|Q9BQR3|PRS27_HUMAN	PRSS27	Serine protease 27	1e-81
Xelaev18001616m	sp|Q9BQR3|PRS27_HUMAN	PRSS27	Serine protease 27	1.4e-50
Xelaev18001617m	sp|Q9BQR3|PRS27_HUMAN	PRSS27	Serine protease 27	9e-57
Xelaev18001618m	sp|Q9BQR3|PRS27_HUMAN	PRSS27	Serine protease 27	1e-85
Xelaev18001619m	sp|Q9BQR3|PRS27_HUMAN	PRSS27	Serine protease 27	8.3e-91
Xelaev18001620m	sp|Q16651|PRSS8_HUMAN	PRSS8	Prostasin	1.8e-84
Xelaev18001621m	sp|Q16651|PRSS8_HUMAN	PRSS8	Prostasin	1.3e-58
Xelaev18001622m	sp|Q8NF86|PRS33_HUMAN	PRSS33	Serine protease 33	1.7e-84
Xelaev18001623m	sp|Q16651|PRSS8_HUMAN	PRSS8	Prostasin	6.3e-69
Xelaev18001624m	sp|O75446|SAP30_HUMAN	SAP30	Histone deacetylase complex subunit SAP30	9.6e-08
Xelaev18001626m	sp|Q9BQR3|PRS27_HUMAN	PRSS27	Serine protease 27	7.7e-15
Xelaev18001627m	sp|Q49AJ0|F135B_HUMAN	FAM135B	Protein FAM135B	2.5e-52
Xelaev18001628m	sp|Q6ZN66|GBP6_HUMAN	GBP6	Guanylate-binding protein 6	1.3e-61
Xelaev18001635m	sp|Q9GZR5|ELOV4_HUMAN	ELOVL4	Elongation of very long chain fatty acids protein 4	3.5e-90
Xelaev18001642m	sp|Q9BQR3|PRS27_HUMAN	PRSS27	Serine protease 27	1.3e-85
Xelaev18001644m	sp|Q9BQR3|PRS27_HUMAN	PRSS27	Serine protease 27	4.1e-83
Xelaev18001645m	sp|Q16651|PRSS8_HUMAN	PRSS8	Prostasin	2.9e-83
Xelaev18001646m	sp|Q8NF86|PRS33_HUMAN	PRSS33	Serine protease 33	2e-69
Xelaev18001648m	sp|Q9H0R5|GBP3_HUMAN	GBP3	Guanylate-binding protein 3	1.4e-16
Xelaev18001657m	sp|Q05655|KPCD_HUMAN	PRKCD	Protein kinase C delta type	2.6e-09
Xelaev18001665m	sp|E2RYF7|PBMU2_HUMAN	HCG22	Protein PBMUCL2	3.8e-07
Xelaev18001668m	sp|Q8N264|RHG24_HUMAN	ARHGAP24	Rho GTPase-activating protein 24	2.5e-173
Xelaev18001669m	sp|Q6NXR0|IIGP5_HUMAN	IRGC	Interferon-inducible GTPase 5	1.8e-32
Xelaev18001671m	sp|Q6ZN66|GBP6_HUMAN	GBP6	Guanylate-binding protein 6	3.2e-125
Xelaev18001673m	sp|Q86TP1|PRUN1_HUMAN	PRUNE1	Exopolyphosphatase PRUNE1	1.1e-10
Xelaev18001677m	sp|P55265|DSRAD_HUMAN	ADAR	Double-stranded RNA-specific adenosine deaminase	1.5e-32
Xelaev18001678m	sp|A6NC86|PINLY_HUMAN	PINLYP	phospholipase A2 inhibitor and Ly6/PLAUR domain-containing protein	7.2e-06
Xelaev18001681m	sp|A0A0B4J1V0|HV315_HUMAN	IGHV3-15	Immunoglobulin heavy variable 3-15	1.5e-44
Xelaev18001682m	sp|Q8N8N0|RN152_HUMAN	RNF152	E3 ubiquitin-protein ligase RNF152	2.3e-06
Xelaev18001683m	sp|Q8N8N0|RN152_HUMAN	RNF152	E3 ubiquitin-protein ligase RNF152	4.1e-06
Xelaev18001691m	sp|Q96F45|ZN503_HUMAN	ZNF503	Zinc finger protein 503	2.5e-191
Xelaev18001696m	sp|Q9H2I8|LRMDA_HUMAN	LRMDA	Leucine-rich melanocyte differentiation-associated protein	9.5e-56	3.8e-56
Xelaev18001703m	sp|O95789|ZMYM6_HUMAN	ZMYM6	Zinc finger MYM-type protein 6	7.9e-09
Xelaev18001705m	sp|Q5SVZ6|ZMYM1_HUMAN	ZMYM1	Zinc finger MYM-type protein 1	1.5e-33
Xelaev18001707m	sp|Q12791|KCMA1_HUMAN	KCNMA1	Calcium-activated potassium channel subunit alpha-1	0	0
Xelaev18001714m	sp|Q8TDM6|DLG5_HUMAN	DLG5	Disks large homolog 5	0	0
Xelaev18001731m	sp|Q9ULJ6|ZMIZ1_HUMAN	ZMIZ1	Zinc finger MIZ domain-containing protein 1	0	0
Xelaev18001735m	sp|P30405|PPIF_HUMAN	PPIF	Peptidyl-prolyl cis-trans isomerase F, mitochondrial	4.1e-94	6.3e-95
Xelaev18001738m	sp|Q8N2G6|ZCH24_HUMAN	ZCCHC24	Zinc finger CCHC domain-containing protein 24	9e-73	2.2e-73
Xelaev18001739m	sp|Q9P0J0|NDUAD_HUMAN	NDUFA13	NADH dehydrogenase [ubiquinone] 1 alpha subcomplex subunit 13	2.8e-74	1e-74
Xelaev18001740m	sp|P50995|ANX11_HUMAN	ANXA11	Annexin A11	1.5e-215
Xelaev18001741m	sp|Q5JTB6|PLAC9_HUMAN	PLAC9	Placenta-specific protein 9	1.3e-14
Xelaev18001744m	sp|O14925|TIM23_HUMAN	TIMM23	Mitochondrial import inner membrane translocase subunit Tim23	7.1e-114
Xelaev18001745m	sp|Q13772|NCOA4_HUMAN	NCOA4	Nuclear receptor coactivator 4	5.4e-146
Xelaev18001750m	sp|Q99959|PKP2_HUMAN	PKP2	Plakophilin-2	1.9e-11
Xelaev18001760m	sp|Q8TAF7|ZN461_HUMAN	ZNF461	Zinc finger protein 461	0
Xelaev18001761m	sp|Q96JN8|NEUL4_HUMAN	NEURL4	Neuralized-like protein 4	2.8e-62
Xelaev18001765m	sp|Q96NB2|SFXN2_HUMAN	SFXN2	Sideroflexin-2	1.3e-17
Xelaev18001767m	sp|Q9H346|O52D1_HUMAN	OR52D1	Olfactory receptor 52D1	1.6e-30
Xelaev18001768m	sp|Q969E8|TSR2_HUMAN	TSR2	Pre-rRNA-processing protein TSR2 homolog	2.3e-18
Xelaev18001770m	sp|P11177|ODPB_HUMAN	PDHB	Pyruvate dehydrogenase E1 component subunit beta, mitochondrial	1.6e-181
Xelaev18001771m	sp|Q8NC69|KCTD6_HUMAN	KCTD6	BTB/POZ domain-containing protein KCTD6	1.7e-157
Xelaev18001772m	sp|Q6ZR08|DYH12_HUMAN	DNAH12	Dynein heavy chain 12, axonemal	0	0
Xelaev18001773m	sp|A6NK59|ASB14_HUMAN	ASB14	Ankyrin repeat and SOCS box protein 14	1.1e-260	6.4e-261
Xelaev18001774m	sp|Q9UKG1|DP13A_HUMAN	APPL1	DCC-interacting protein 13-alpha	0	0
Xelaev18001776m	sp|Q9UBX0|HESX1_HUMAN	HESX1	Homeobox expressed in ES cells 1	2.3e-60	1.2e-60
Xelaev18001778m	sp|Q8NFM7|I17RD_HUMAN	IL17RD	Interleukin-17 receptor D	0
Xelaev18001779m	sp|Q9NR81|ARHG3_HUMAN	ARHGEF3	Rho guanine nucleotide exchange factor 3	7.5e-283	2.5e-283
Xelaev18001781m	sp|Q9UK61|TASOR_HUMAN	FAM208A	Protein TASOR	0	0
Xelaev18001782m	sp|A2RUB6|CCD66_HUMAN	CCDC66	Coiled-coil domain-containing protein 66	2.1e-176	1.8e-177
Xelaev18001783m	sp|O15083|ERC2_HUMAN	ERC2	ERC protein 2	1e-124
Xelaev18001784m	sp|O15083|ERC2_HUMAN	ERC2	ERC protein 2	1.4e-246
Xelaev18001788m	sp|P41221|WNT5A_HUMAN	WNT5A	Protein Wnt-5a	4.5e-231
Xelaev18001789m	sp|Q15428|SF3A2_HUMAN	SF3A2	Splicing factor 3A subunit 2	1.7e-14
Xelaev18001790m	sp|Q8IZS8|CA2D3_HUMAN	CACNA2D3	Voltage-dependent calcium channel subunit alpha-2/delta-3	1.3e-129
Xelaev18001791m	sp|Q9HBL6|LRTM1_HUMAN	LRTM1	Leucine-rich repeat and transmembrane domain-containing protein 1	6.4e-98	3.2e-101
Xelaev18001792m	sp|Q8IZS8|CA2D3_HUMAN	CACNA2D3	Voltage-dependent calcium channel subunit alpha-2/delta-3	3.5e-134
Xelaev18001795m	sp|P04000|OPSR_HUMAN	OPN1LW	Long-wave-sensitive opsin 1	6.1e-79
Xelaev18001796m	sp|A6NKG5|RTL1_HUMAN	RTL1	Retrotransposon-like protein 1	1.1e-07
Xelaev18001797m	sp|Q8NE62|CHDH_HUMAN	CHDH	Choline dehydrogenase, mitochondrial	3.4e-297	3.1e-297
Xelaev18001801m	sp|Q9NPI6|DCP1A_HUMAN	DCP1A	mRNA-decapping enzyme 1A	1.2e-122
Xelaev18001802m	sp|P29401|TKT_HUMAN	TKT	Transketolase	0
Xelaev18001804m	sp|Q8TD16|BICD2_HUMAN	BICD2	Protein bicaudal D homolog 2	0	0
Xelaev18001807m	sp|Q5JSP0|FGD3_HUMAN	FGD3	FYVE, RhoGEF and PH domain-containing protein 3	6.8e-258	1.1e-258
Xelaev18001808m	sp|Q96L08|SUSD3_HUMAN	SUSD3	Sushi domain-containing protein 3	1.2e-54	4.1e-55
Xelaev18001810m	sp|Q96LW7|CAR19_HUMAN	CARD19	Caspase recruitment domain-containing protein 19	6.3e-37	4e-37
Xelaev18001811m	sp|Q92982|NINJ1_HUMAN	NINJ1	Ninjurin-1	2.7e-55	4.3e-56
Xelaev18001813m	sp|P30531|SC6A1_HUMAN	SLC6A1	Sodium- and chloride-dependent GABA transporter 1	0
Xelaev18001815m	sp|P48066|S6A11_HUMAN	SLC6A11	Sodium- and chloride-dependent GABA transporter 3	0	0
Xelaev18001817m	sp|O00755|WNT7A_HUMAN	WNT7A	Protein Wnt-7a	1.7e-227	1.2e-227
Xelaev18001819m	sp|A2A3K4|PTPC1_HUMAN	PTPDC1	Protein tyrosine phosphatase domain-containing protein 1	5.4e-272	1.1e-272
Xelaev18001820m	sp|Q96IK1|BOD1_HUMAN	BOD1	Biorientation of chromosomes in cell division protein 1	4.4e-82	3.7e-82
Xelaev18001821m	sp|Q96DB2|HDA11_HUMAN	HDAC11	Histone deacetylase 11	1.7e-104	6.2e-105
Xelaev18001824m	sp|Q9Y3S1|WNK2_HUMAN	WNK2	Serine/threonine-protein kinase WNK2	2.4e-252
Xelaev18001825m	sp|Q9Y3S1|WNK2_HUMAN	WNK2	Serine/threonine-protein kinase WNK2	1.1e-220
Xelaev18001826m	sp|Q9NZB2|F120A_HUMAN	FAM120A	Constitutive coactivator of PPAR-gamma-like protein 1	0	0
Xelaev18001827m	sp|Q86VE3|SATL1_HUMAN	SATL1	Spermidine/spermine N(1)-acetyltransferase-like protein 1	1.2e-15
Xelaev18001828m	sp|O75151|PHF2_HUMAN	PHF2	Lysine-specific demethylase PHF2	0
Xelaev18001830m	sp|Q6ICG8|WBP2L_HUMAN	WBP2NL	Postacrosomal sheath WW domain-binding protein	2.5e-14
Xelaev18001833m	sp|Q9HBU1|BARX1_HUMAN	BARX1	Homeobox protein BarH-like 1	1.1e-111	1.8e-111
Xelaev18001836m	sp|P62633|CNBP_HUMAN	CNBP	Cellular nucleic acid-binding protein	2.9e-83
Xelaev18001837m	sp|Q8NCE0|SEN2_HUMAN	TSEN2	tRNA-splicing endonuclease subunit Sen2	8.1e-148	2.8e-148
Xelaev18001838m	sp|Q9BSR8|YIPF4_HUMAN	YIPF4	Protein YIPF4	6.5e-145	3.3e-145
Xelaev18001839m	sp|Q8TEM1|PO210_HUMAN	NUP210	Nuclear pore membrane glycoprotein 210	0	0
Xelaev18001842m	sp|Q9BRL6|SRSF8_HUMAN	SRSF8	Serine/arginine-rich splicing factor 8	1.3e-09
Xelaev18001844m	sp|P19835|CEL_HUMAN	CEL	Bile salt-activated lipase	1.2e-09
Xelaev18001845m	sp|Q6DN90|IQEC1_HUMAN	IQSEC1	IQ motif and SEC7 domain-containing protein 1	0	0
Xelaev18001847m	sp|Q5JU85|IQEC2_HUMAN	IQSEC2	IQ motif and SEC7 domain-containing protein 2	5.3e-14
Xelaev18001849m	sp|Q9ULG3|K1257_HUMAN	KIAA1257	Uncharacterized protein KIAA1257	2.2e-31	3.7e-32
Xelaev18001851m	sp|P14770|GPIX_HUMAN	GP9	Platelet glycoprotein IX	3.9e-28	3.5e-28
Xelaev18001852m	sp|P14770|GPIX_HUMAN	GP9	Platelet glycoprotein IX	3.7e-21
Xelaev18001853m	sp|Q6ZQX7|LIAT1_HUMAN	LIAT1	Protein LIAT1	6e-08
Xelaev18001854m	sp|Q6ZQX7|LIAT1_HUMAN	LIAT1	Protein LIAT1	3e-10
Xelaev18001855m	sp|P35367|HRH1_HUMAN	HRH1	Histamine H1 receptor	5.1e-166	2.4e-167
Xelaev18001856m	sp|O95352|ATG7_HUMAN	ATG7	Ubiquitin-like modifier-activating enzyme ATG7	7.3e-240	3.5e-244
Xelaev18001858m	sp|Q14135|VGLL4_HUMAN	VGLL4	Transcription cofactor vestigial-like protein 4	8.1e-127
Xelaev18001861m	sp|Q99727|TIMP4_HUMAN	TIMP4	Metalloproteinase inhibitor 4	4.1e-97	1.8e-97
Xelaev18001862m	sp|Q92777|SYN2_HUMAN	SYN2	Synapsin-2	1.5e-52
Xelaev18001863m	sp|Q92777|SYN2_HUMAN	SYN2	Synapsin-2	1.9e-15
Xelaev18001864m	sp|P37231|PPARG_HUMAN	PPARG	Peroxisome proliferator-activated receptor gamma	1.9e-213	2.9e-214
Xelaev18001868m	sp|P04049|RAF1_HUMAN	RAF1	RAF proto-oncogene serine/threonine-protein kinase	7.6e-272
Xelaev18001869m	sp|Q9H000|MKRN2_HUMAN	MKRN2	Probable E3 ubiquitin-protein ligase makorin-2	1e-178	9.2e-180
Xelaev18001870m	sp|Q9BXW7|HDHD5_HUMAN	HDHD5	Haloacid dehalogenase-like hydrolase domain-containing 5	2.4e-132
Xelaev18001871m	sp|Q9ULR0|ISY1_HUMAN	ISY1	Pre-mRNA-splicing factor ISY1 homolog	4.1e-153	4.5e-153
Xelaev18001872m	sp|Q06033|ITIH3_HUMAN	ITIH3	Inter-alpha-trypsin inhibitor heavy chain H3	1.5e-95
Xelaev18001873m	sp|Q06033|ITIH3_HUMAN	ITIH3	Inter-alpha-trypsin inhibitor heavy chain H3	2.1e-240	4.4e-241
Xelaev18001875m	sp|Q9Y2Z2|MTO1_HUMAN	MTO1	Protein MTO1 homolog, mitochondrial	1.2e-48
Xelaev18001881m	sp|Q9GZK7|O11A1_HUMAN	OR11A1	Olfactory receptor 11A1	1.4e-72
Xelaev18001882m	sp|Q9GZK7|O11A1_HUMAN	OR11A1	Olfactory receptor 11A1	2.1e-60
Xelaev18001889m	sp|Q96B02|UBE2W_HUMAN	UBE2W	Ubiquitin-conjugating enzyme E2 W	1.2e-74
Xelaev18001890m	sp|Q8NGG1|OR8J2_HUMAN	OR8J2	Olfactory receptor 8J2	1.7e-39
Xelaev18001895m	sp|P09131|P3_HUMAN	SLC10A3	P3 protein	3.4e-50
Xelaev18001896m	sp|Q9HCM9|TRI39_HUMAN	TRIM39	E3 ubiquitin-protein ligase TRIM39	9.4e-29
Xelaev18001897m	sp|O94956|SO2B1_HUMAN	SLCO2B1	Solute carrier organic anion transporter family member 2B1	2e-63
Xelaev18001902m	sp|P0C6T2|OST4_HUMAN	OST4	Dolichyl-diphosphooligosaccharide--protein glycosyltransferase subunit 4	1.9e-18	9.1e-19
Xelaev18001903m	sp|Q14687|GSE1_HUMAN	GSE1	Genetic suppressor element 1	0	0
Xelaev18001908m	sp|O60268|K0513_HUMAN	KIAA0513	Uncharacterized protein KIAA0513	1.8e-179
Xelaev18001909m	sp|Q6ZTR7|FA92B_HUMAN	FAM92B	Protein FAM92B	2.2e-93
Xelaev18001910m	sp|Q5XUX0|FBX31_HUMAN	FBXO31	F-box only protein 31	3.7e-225
Xelaev18001911m	sp|Q9GZQ8|MLP3B_HUMAN	MAP1LC3B	Microtubule-associated proteins 1A/1B light chain 3B	7.6e-74
Xelaev18001912m	sp|Q8WYQ9|ZCH14_HUMAN	ZCCHC14	Zinc finger CCHC domain-containing protein 14	0
Xelaev18001913m	sp|Q8WXH2|JPH3_HUMAN	JPH3	Junctophilin-3	0
Xelaev18001915m	sp|Q01650|LAT1_HUMAN	SLC7A5	Large neutral amino acids transporter small subunit 1	3.8e-276
Xelaev18001918m	sp|Q8N9N5|BANP_HUMAN	BANP	Protein BANP	2.1e-186
Xelaev18001919m	sp|Q96JG9|ZN469_HUMAN	ZNF469	Zinc finger protein 469	1.1e-228	3.9e-217
Xelaev18001921m	sp|Q8IX07|FOG1_HUMAN	ZFPM1	Zinc finger protein ZFPM1	1.4e-271	2.3e-258
Xelaev18001922m	sp|P34981|TRFR_HUMAN	TRHR	Thyrotropin-releasing hormone receptor	4.8e-152
Xelaev18001923m	sp|Q86VM9|ZCH18_HUMAN	ZC3H18	Zinc finger CCCH domain-containing protein 18	2.5e-287	1.9e-275
Xelaev18001924m	sp|Q9P0M4|IL17C_HUMAN	IL17C	Interleukin-17C	1.2e-36	1.4e-36
Xelaev18001925m	sp|P13498|CY24A_HUMAN	CYBA	Cytochrome b-245 light chain	4e-86	5.4e-86
Xelaev18001926m	sp|P43166|CAH7_HUMAN	CA7	Carbonic anhydrase 7	4.3e-137
Xelaev18001927m	sp|Q9P2J9|PDP2_HUMAN	PDP2	[Pyruvate dehydrogenase [acetyl-transferring]]-phosphatase 2, mitochondrial	1.3e-205
Xelaev18001928m	sp|P55042|RAD_HUMAN	RRAD	GTP-binding protein RAD	1.1e-131
Xelaev18001929m	sp|Q9UBT2|SAE2_HUMAN	UBA2	SUMO-activating enzyme subunit 2	0	0
Xelaev18001930m	sp|A6NIX2|WTIP_HUMAN	WTIP	Wilms tumor protein 1-interacting protein	1.3e-139
Xelaev18001932m	sp|P06744|G6PI_HUMAN	GPI	Glucose-6-phosphate isomerase	0	0
Xelaev18001933m	sp|O15063|K0355_HUMAN	KIAA0355	Uncharacterized protein KIAA0355	0
Xelaev18001936m	sp|Q8ND56|LS14A_HUMAN	LSM14A	Protein LSM14 homolog A	2.6e-233	1.3e-233
Xelaev18001938m	sp|Q96SI1|KCD15_HUMAN	KCTD15	BTB/POZ domain-containing protein KCTD15	6.1e-158	2.4e-158
Xelaev18001940m	sp|Q9H2A9|CHST8_HUMAN	CHST8	Carbohydrate sulfotransferase 8	1.2e-170	1.2e-170
Xelaev18001943m	sp|P12955|PEPD_HUMAN	PEPD	Xaa-Pro dipeptidase	1.6e-274	8.1e-275
Xelaev18001945m	sp|P49715|CEBPA_HUMAN	CEBPA	CCAAT/enhancer-binding protein alpha	3.8e-99	4.2e-94
Xelaev18001946m	sp|Q9NS82|AAA1_HUMAN	SLC7A10	Asc-type amino acid transporter 1	6.8e-239
Xelaev18001947m	sp|O75074|LRP3_HUMAN	LRP3	Low-density lipoprotein receptor-related protein 3	0	0
Xelaev18001948m	sp|Q8IUC4|RHPN2_HUMAN	RHPN2	Rhophilin-2	1.2e-284	2.6e-285
Xelaev18001949m	sp|Q8N6D2|RN182_HUMAN	RNF182	E3 ubiquitin-protein ligase RNF182	1.2e-69
Xelaev18001950m	sp|P82251|BAT1_HUMAN	SLC7A9	b(0,+)-type amino acid transporter 1	4.2e-258
Xelaev18001951m	sp|Q6ZS82|R9BP_HUMAN	RGS9BP	Regulator of G-protein signaling 9-binding protein	6.7e-88
Xelaev18001952m	sp|Q9Y6Y9|LY96_HUMAN	LY96	Lymphocyte antigen 96	4.7e-08
Xelaev18001955m	sp|P02794|FRIH_HUMAN	FTH1	Ferritin heavy chain	1.8e-89
Xelaev18001962m	sp|Q9NP50|SHCAF_HUMAN	SINHCAF	SIN3-HDAC complex-associated factor	1.6e-31
Xelaev18001972m	sp|O14786|NRP1_HUMAN	NRP1	Neuropilin-1	2.9e-33
Xelaev18001974m	sp|Q96PP9|GBP4_HUMAN	GBP4	Guanylate-binding protein 4	2.5e-32
Xelaev18001975m	sp|P32455|GBP1_HUMAN	GBP1	Guanylate-binding protein 1	1.2e-26
Xelaev18001977m	sp|P11441|UBL4A_HUMAN	UBL4A	Ubiquitin-like protein 4A	2.6e-21
Xelaev18001979m	sp|Q6MZP7|LIN54_HUMAN	LIN54	Protein lin-54 homolog	0	0
Xelaev18001982m	sp|Q8TDG4|HELQ_HUMAN	HELQ	Helicase POLQ-like	0	0
Xelaev18001986m	sp|Q5SVZ6|ZMYM1_HUMAN	ZMYM1	Zinc finger MYM-type protein 1	8.1e-06
Xelaev18001987m	sp|O43422|P52K_HUMAN	THAP12	52 kDa repressor of the inhibitor of the protein kinase	7.4e-06
Xelaev18001990m	sp|Q96JE9|MAP6_HUMAN	MAP6	Microtubule-associated protein 6	9.3e-07
Xelaev18001995m	sp|P78426|NKX61_HUMAN	NKX6-1	Homeobox protein Nkx-6.1	1.9e-139
Xelaev18001996m	sp|Q8IZQ1|WDFY3_HUMAN	WDFY3	WD repeat and FYVE domain-containing protein 3	0
Xelaev18002004m	sp|Q7Z5P4|DHB13_HUMAN	HSD17B13	17-beta-hydroxysteroid dehydrogenase 13	4.3e-64
Xelaev18002005m	sp|P51825|AFF1_HUMAN	AFF1	AF4/FMR2 family member 1	8.2e-30
Xelaev18002007m	sp|Q0VAM2|RGF1B_HUMAN	RASGEF1B	Ras-GEF domain-containing family member 1B	1.2e-286	4.3e-287
Xelaev18002012m	sp|O14979|HNRDL_HUMAN	HNRNPDL	Heterogeneous nuclear ribonucleoprotein D-like	8.2e-144
Xelaev18002013m	sp|Q9UHY7|ENOPH_HUMAN	ENOPH1	Enolase-phosphatase E1	5.9e-86	7e-85
Xelaev18002015m	sp|D6RGH6|MCIN_HUMAN	MCIDAS	Multicilin	5.1e-16
Xelaev18002023m	sp|P52948|NUP98_HUMAN	NUP98	Nuclear pore complex protein Nup98-Nup96	2e-36
Xelaev18002032m	sp|Q92621|NU205_HUMAN	NUP205	Nuclear pore complex protein Nup205	6.2e-40
Xelaev18002037m	sp|Q8TDD5|MCLN3_HUMAN	MCOLN3	Mucolipin-3	2.7e-23
Xelaev18002040m	sp|Q9BSD7|NTPCR_HUMAN	NTPCR	Cancer-related nucleoside-triphosphatase	1.1e-63	3.8e-64
Xelaev18002043m	sp|Q86V81|THOC4_HUMAN	ALYREF	THO complex subunit 4	1.6e-114
Xelaev18002046m	sp|Q05655|KPCD_HUMAN	PRKCD	Protein kinase C delta type	1.7e-30
Xelaev18002048m	sp|P07237|PDIA1_HUMAN	P4HB	Protein disulfide-isomerase	1.9e-260
Xelaev18002049m	sp|C9JLW8|MCRI1_HUMAN	MCRIP1	Mapk-regulated corepressor-interacting protein 1	9.8e-45	3.9e-45
Xelaev18002050m	sp|O14964|HGS_HUMAN	HGS	Hepatocyte growth factor-regulated tyrosine kinase substrate	3.8e-139
Xelaev18002051m	sp|Q86TG7|PEG10_HUMAN	PEG10	Retrotransposon-derived protein PEG10	4.8e-14
Xelaev18002053m	sp|O15427|MOT4_HUMAN	SLC16A3	Monocarboxylate transporter 4	1.2e-187
Xelaev18002055m	sp|Q6P1R4|DUS1L_HUMAN	DUS1L	tRNA-dihydrouridine(16/17) synthase [NAD(P)(+)]-like	1.1e-255	8.1e-256
Xelaev18002056m	sp|Q13098|CSN1_HUMAN	GPS1	COP9 signalosome complex subunit 1	1.3e-141
Xelaev18002058m	sp|P48730|KC1D_HUMAN	CSNK1D	Casein kinase I isoform delta	3.3e-278
Xelaev18002078m	sp|Q16534|HLF_HUMAN	HLF	Hepatic leukemia factor	6.2e-159
Xelaev18002079m	sp|Q15546|PAQRB_HUMAN	MMD	Monocyte to macrophage differentiation factor	4.3e-146
Xelaev18002080m	sp|Q9NV29|TM100_HUMAN	TMEM100	Transmembrane protein 100	2.7e-53
Xelaev18002086m	sp|Q8N957|ANKF1_HUMAN	ANKFN1	Ankyrin repeat and fibronectin type-III domain-containing protein 1	7.7e-198
Xelaev18002088m	sp|Q13253|NOGG_HUMAN	NOG	Noggin	2.8e-118
Xelaev18002090m	sp|Q0P5P2|CQ067_HUMAN	C17ORF67	Uncharacterized protein C17orf67	5.9e-33	2.1e-33
Xelaev18002092m	sp|P52429|DGKE_HUMAN	DGKE	Diacylglycerol kinase epsilon	1.1e-287
Xelaev18002093m	sp|Q6IEZ7|OR2T5_HUMAN	OR2T5	Olfactory receptor 2T5	5.6e-57
Xelaev18002097m	sp|Q86VE0|MYPOP_HUMAN	MYPOP	Myb-related transcription factor, partner of profilin	4.2e-11
Xelaev18002099m	sp|P01824|HV439_HUMAN	IGHV4-39	Immunoglobulin heavy variable 4-39	3e-31
Xelaev18002100m	sp|P01824|HV439_HUMAN	IGHV4-39	Immunoglobulin heavy variable 4-39	2.5e-31
Xelaev18002107m	sp|Q16513|PKN2_HUMAN	PKN2	Serine/threonine-protein kinase N2	2.2e-17
Xelaev18002111m	sp|P49368|TCPG_HUMAN	CCT3	T-complex protein 1 subunit gamma	2.2e-10
Xelaev18002114m	sp|Q5TC84|OGRL1_HUMAN	OGFRL1	Opioid growth factor receptor-like protein 1	6.5e-128
Xelaev18002115m	sp|Q7L266|ASGL1_HUMAN	ASRGL1	Isoaspartyl peptidase/L-asparaginase	9.4e-116	6.4e-116
Xelaev18002116m	sp|Q86UR5|RIMS1_HUMAN	RIMS1	Regulating synaptic membrane exocytosis protein 1	0	0
Xelaev18002119m	sp|Q9NR82|KCNQ5_HUMAN	KCNQ5	Potassium voltage-gated channel subfamily KQT member 5	0	0
Xelaev18002121m	sp|Q8N884|CGAS_HUMAN	CGAS	Cyclic GMP-AMP synthase	1.1e-98	1.3e-98
Xelaev18002122m	sp|P68104|EF1A1_HUMAN	EEF1A1	Elongation factor 1-alpha 1	0	0
Xelaev18002124m	sp|Q9NRA2|S17A5_HUMAN	SLC17A5	Sialin	2.5e-241	3.7e-241
Xelaev18002125m	sp|Q6YHK3|CD109_HUMAN	CD109	CD109 antigen	0
Xelaev18002126m	sp|Q6YHK3|CD109_HUMAN	CD109	CD109 antigen	3.8e-15
Xelaev18002127m	sp|Q6YHK3|CD109_HUMAN	CD109	CD109 antigen	4e-246
Xelaev18002128m	sp|Q6YHK3|CD109_HUMAN	CD109	CD109 antigen	0	0
Xelaev18002129m	sp|Q16513|PKN2_HUMAN	PKN2	Serine/threonine-protein kinase N2	4.3e-16
Xelaev18002130m	sp|Q99715|COCA1_HUMAN	COL12A1	Collagen alpha-1(XII) chain	0	0
Xelaev18002131m	sp|P14406|CX7A2_HUMAN	COX7A2	Cytochrome c oxidase subunit 7A2, mitochondrial	4e-35	2e-35
Xelaev18002132m	sp|Q9NV96|CC50A_HUMAN	TMEM30A	Cell cycle control protein 50A	1.1e-177
Xelaev18002133m	sp|Q7Z7B0|FLIP1_HUMAN	FILIP1	Filamin-A-interacting protein 1	0	0
Xelaev18002134m	sp|Q9GZR1|SENP6_HUMAN	SENP6	Sentrin-specific protease 6	0	0
Xelaev18002136m	sp|Q9UM54|MYO6_HUMAN	MYO6	Unconventional myosin-VI	0
Xelaev18002139m	sp|Q17R60|IMPG1_HUMAN	IMPG1	Interphotoreceptor matrix proteoglycan 1	4.4e-171	9.2e-172
Xelaev18002140m	sp|P28222|5HT1B_HUMAN	HTR1B	5-hydroxytryptamine receptor 1B	1.1e-196	1.5e-196
Xelaev18002142m	sp|A8MW99|MEI4_HUMAN	MEI4	Meiosis-specific protein MEI4	2.1e-75	6.9e-76
Xelaev18002143m	sp|Q8WWQ0|PHIP_HUMAN	PHIP	PH-interacting protein	0	0
Xelaev18002144m	sp|Q15651|HMGN3_HUMAN	HMGN3	High mobility group nucleosome-binding domain-containing protein 3	2.6e-32
Xelaev18002146m	sp|Q86VQ0|LCA5_HUMAN	LCA5	Lebercilin	1.3e-111	3.1e-112
Xelaev18002147m	sp|Q9UJC5|SH3L2_HUMAN	SH3BGRL2	SH3 domain-binding glutamic acid-rich-like protein 2	8e-49	3.3e-49
Xelaev18002148m	sp|Q8TE73|DYH5_HUMAN	DNAH5	Dynein heavy chain 5, axonemal	0
Xelaev18002149m	sp|Q9NXZ2|DDX43_HUMAN	DDX43	Probable ATP-dependent RNA helicase DDX43	1e-232	4.1e-233
Xelaev18002150m	sp|P33981|TTK_HUMAN	TTK	Dual specificity protein kinase TTK	9.9e-261
Xelaev18002151m	sp|Q15466|NR0B2_HUMAN	NR0B2	Nuclear receptor subfamily 0 group B member 2	2.5e-51
Xelaev18002152m	sp|P21953|ODBB_HUMAN	BCKDHB	2-oxoisovalerate dehydrogenase subunit beta, mitochondrial	3.1e-223	8.9e-224
Xelaev18002153m	sp|Q96IP4|TET5A_HUMAN	TENT5A	Terminal nucleotidyltransferase 5A	4.8e-245
Xelaev18002154m	sp|Q9P2D0|IBTK_HUMAN	IBTK	Inhibitor of Bruton tyrosine kinase	0	0
Xelaev18002157m	sp|Q86TG7|PEG10_HUMAN	PEG10	Retrotransposon-derived protein PEG10	6.4e-13
Xelaev18002158m	sp|P05198|IF2A_HUMAN	EIF2S1	Eukaryotic translation initiation factor 2 subunit 1	7.7e-48
Xelaev18002159m	sp|P23560|BDNF_HUMAN	BDNF	Brain-derived neurotrophic factor	2e-40
Xelaev18002165m	sp|Q8WWU7|ITLN2_HUMAN	ITLN2	Intelectin-2	1.6e-78
Xelaev18002170m	sp|P01619|KV320_HUMAN	IGKV3-20	Immunoglobulin kappa variable 3-20	9.1e-39
Xelaev18002171m	sp|P06312|KV401_HUMAN	IGKV4-1	Immunoglobulin kappa variable 4-1	1.9e-37
Xelaev18002172m	sp|P06312|KV401_HUMAN	IGKV4-1	Immunoglobulin kappa variable 4-1	1.6e-39
Xelaev18002174m	sp|Q08345|DDR1_HUMAN	DDR1	Epithelial discoidin domain-containing receptor 1	4.8e-16
Xelaev18002176m	sp|P0C626|OR5G3_HUMAN	OR5G3	Olfactory receptor 5G3	6.8e-45
Xelaev18002177m	sp|Q9ULV1|FZD4_HUMAN	FZD4	Frizzled-4	6.3e-37
Xelaev18002181m	sp|Q8N461|FXL16_HUMAN	FBXL16	F-box/LRR-repeat protein 16	2e-250
Xelaev18002182m	sp|A2IDD5|CCD78_HUMAN	CCDC78	Coiled-coil domain-containing protein 78	1.6e-39	1.7e-41
Xelaev18002184m	sp|O60291|MGRN1_HUMAN	MGRN1	E3 ubiquitin-protein ligase MGRN1	1.2e-229	5.2e-230
Xelaev18002186m	sp|A6NNT2|CP096_HUMAN	C16ORF96	Uncharacterized protein C16orf96	1.3e-20
Xelaev18002187m	sp|Q9HBL8|NMRL1_HUMAN	NMRAL1	NmrA-like family domain-containing protein 1	3.5e-113	2.4e-113
Xelaev18002190m	sp|Q9HBL8|NMRL1_HUMAN	NMRAL1	NmrA-like family domain-containing protein 1	9.8e-60
Xelaev18002191m	sp|P30519|HMOX2_HUMAN	HMOX2	Heme oxygenase 2	2.5e-112	7.7e-113
Xelaev18002192m	sp|Q5MAI5|CDKL4_HUMAN	CDKL4	Cyclin-dependent kinase-like 4	2e-145
Xelaev18002193m	sp|P49411|EFTU_HUMAN	TUFM	Elongation factor Tu, mitochondrial	6.3e-101	5.4e-102
Xelaev18002195m	sp|Q8WWM7|ATX2L_HUMAN	ATXN2L	Ataxin-2-like protein	1.6e-271	8e-267
Xelaev18002196m	sp|Q9NRF2|SH2B1_HUMAN	SH2B1	SH2B adapter protein 1	4e-184	2.6e-185
Xelaev18002198m	sp|Q9Y2Z2|MTO1_HUMAN	MTO1	Protein MTO1 homolog, mitochondrial	6.6e-194	2.2e-199
Xelaev18002199m	sp|P62136|PP1A_HUMAN	PPP1CA	Serine/threonine-protein phosphatase PP1-alpha catalytic subunit	5e-118
Xelaev18002200m	sp|O14983|AT2A1_HUMAN	ATP2A1	Sarcoplasmic/endoplasmic reticulum calcium ATPase 1	0	0
Xelaev18002202m	sp|O00241|SIRB1_HUMAN	SIRPB1	Signal-regulatory protein beta-1	4.1e-14
Xelaev18002205m	sp|Q12816|TROP_HUMAN	TRO	Trophinin	4.6e-07
Xelaev18002209m	sp|Q68D85|NR3L1_HUMAN	NCR3LG1	Natural cytotoxicity triggering receptor 3 ligand 1	4.9e-26
Xelaev18002210m	sp|Q68D85|NR3L1_HUMAN	NCR3LG1	Natural cytotoxicity triggering receptor 3 ligand 1	2e-28
Xelaev18002213m	sp|Q9P1W8|SIRPG_HUMAN	SIRPG	Signal-regulatory protein gamma	1.5e-19
Xelaev18002215m	sp|P06126|CD1A_HUMAN	CD1A	T-cell surface glycoprotein CD1a	1.3e-16
Xelaev18002216m	sp|Q31612|1B73_HUMAN	HLA-B	HLA class I histocompatibility antigen, B-73 alpha chain	9.6e-15
Xelaev18002218m	sp|P01861|IGHG4_HUMAN	IGHG4	Immunoglobulin heavy constant gamma 4	9.3e-08
Xelaev18002219m	sp|Q68D85|NR3L1_HUMAN	NCR3LG1	Natural cytotoxicity triggering receptor 3 ligand 1	9.1e-29
Xelaev18002220m	sp|Q68D85|NR3L1_HUMAN	NCR3LG1	Natural cytotoxicity triggering receptor 3 ligand 1	3.6e-26
Xelaev18002223m	sp|Q68D85|NR3L1_HUMAN	NCR3LG1	Natural cytotoxicity triggering receptor 3 ligand 1	4.4e-07
Xelaev18002224m	sp|O00241|SIRB1_HUMAN	SIRPB1	Signal-regulatory protein beta-1	1.1e-19
Xelaev18002228m	sp|Q9Y2C3|B3GT5_HUMAN	B3GALT5	Beta-1,3-galactosyltransferase 5	8.7e-21
Xelaev18002230m	sp|Q7Z2Y8|GVIN1_HUMAN	GVINP1	Interferon-induced very large GTPase 1	1.1e-17
Xelaev18002231m	sp|Q9BX59|TPSNR_HUMAN	TAPBPL	Tapasin-related protein	2.3e-26
Xelaev18002232m	sp|Q68D85|NR3L1_HUMAN	NCR3LG1	Natural cytotoxicity triggering receptor 3 ligand 1	8.4e-22
Xelaev18002234m	sp|B5ME19|EIFCL_HUMAN	EIF3CL	Eukaryotic translation initiation factor 3 subunit C-like protein	0
Xelaev18002235m	sp|Q8NDY3|ARHL1_HUMAN	ADPRHL1	[Protein ADP-ribosylarginine] hydrolase-like protein 1	2.8e-36
Xelaev18002236m	sp|Q5JTN6|WDR38_HUMAN	WDR38	WD repeat-containing protein 38	7.6e-19
Xelaev18002238m	sp|Q9NP86|CABP5_HUMAN	CABP5	Calcium-binding protein 5	1.8e-90
Xelaev18002241m	sp|Q9NZQ7|PD1L1_HUMAN	CD274	Programmed cell death 1 ligand 1	2.9e-10
Xelaev18002242m	sp|Q9NZQ7|PD1L1_HUMAN	CD274	Programmed cell death 1 ligand 1	1.4e-12
Xelaev18002243m	sp|Q14258|TRI25_HUMAN	TRIM25	E3 ubiquitin/ISG15 ligase TRIM25	2.2e-54
Xelaev18002244m	sp|Q8N7U7|TPRX1_HUMAN	TPRX1	Tetra-peptide repeat homeobox protein 1	2.4e-07
Xelaev18002246m	sp|Q14258|TRI25_HUMAN	TRIM25	E3 ubiquitin/ISG15 ligase TRIM25	7.4e-61
Xelaev18002249m	sp|Q14258|TRI25_HUMAN	TRIM25	E3 ubiquitin/ISG15 ligase TRIM25	2.9e-50
Xelaev18002250m	sp|Q9H2V7|SPNS1_HUMAN	SPNS1	Protein spinster homolog 1	7.6e-229
Xelaev18002252m	sp|Q8NEV9|IL27A_HUMAN	IL27	Interleukin-27 subunit alpha	1.8e-07	7.2e-08
Xelaev18002253m	sp|P48739|PIPNB_HUMAN	PITPNB	Phosphatidylinositol transfer protein beta isoform	2.2e-129
Xelaev18002254m	sp|O43704|ST1B1_HUMAN	SULT1B1	Sulfotransferase family cytosolic 1B member 1	1.9e-116
Xelaev18002255m	sp|O00338|ST1C2_HUMAN	SULT1C2	Sulfotransferase 1C2	5.5e-26
Xelaev18002256m	sp|O00338|ST1C2_HUMAN	SULT1C2	Sulfotransferase 1C2	1.8e-91
Xelaev18002257m	sp|O00338|ST1C2_HUMAN	SULT1C2	Sulfotransferase 1C2	6.9e-118
Xelaev18002258m	sp|O75897|ST1C4_HUMAN	SULT1C4	Sulfotransferase 1C4	6.2e-123	3.9e-123
Xelaev18002259m	sp|Q9NZN3|EHD3_HUMAN	EHD3	EH domain-containing protein 3	3.3e-10
Xelaev18002260m	sp|Q96ES7|SGF29_HUMAN	SGF29	SAGA-associated factor 29	3.4e-190	1.8e-190
Xelaev18002261m	sp|P31146|COR1A_HUMAN	CORO1A	Coronin-1A	4.9e-240	5.5e-240
Xelaev18002262m	sp|P50225|ST1A1_HUMAN	SULT1A1	Sulfotransferase 1A1	4.7e-113	1.5e-113
Xelaev18002264m	sp|O43704|ST1B1_HUMAN	SULT1B1	Sulfotransferase family cytosolic 1B member 1	1.8e-118
Xelaev18002265m	sp|Q7L5L3|GDPD3_HUMAN	GDPD3	Lysophospholipase D GDPD3	9.3e-110	9.3e-110
Xelaev18002266m	sp|O95947|TBX6_HUMAN	TBX6	T-box transcription factor TBX6	3.5e-07
Xelaev18002267m	sp|P60510|PP4C_HUMAN	PPP4C	Serine/threonine-protein phosphatase 4 catalytic subunit	1.3e-214	6.1e-215
Xelaev18002268m	sp|P04075|ALDOA_HUMAN	ALDOA	Fructose-bisphosphate aldolase A	5.9e-220	5e-220
Xelaev18002269m	sp|Q71RH2|FA57B_HUMAN	FAM57B	Protein FAM57B	7.6e-94	1.6e-96
Xelaev18002270m	sp|Q14764|MVP_HUMAN	MVP	Major vault protein	0	0
Xelaev18002271m	sp|Q9BTK6|PAGR1_HUMAN	PAGR1	PAXIP1-associated glutamate-rich protein 1	7.3e-69
Xelaev18002272m	sp|Q14807|KIF22_HUMAN	KIF22	Kinesin-like protein KIF22	3.8e-214	1.9e-214
Xelaev18002274m	sp|P56270|MAZ_HUMAN	MAZ	Myc-associated zinc finger protein	1.4e-132
Xelaev18002275m	sp|Q7Z6L0|PRRT2_HUMAN	PRRT2	Proline-rich transmembrane protein 2	4.8e-38
Xelaev18002277m	sp|A8K8V0|ZN785_HUMAN	ZNF785	Zinc finger protein 785	1.6e-101
Xelaev18002278m	sp|Q5SXM1|ZN678_HUMAN	ZNF678	Zinc finger protein 678	3.7e-271
Xelaev18002280m	sp|Q9BSK1|ZN577_HUMAN	ZNF577	Zinc finger protein 577	1.1e-227
Xelaev18002282m	sp|Q6ZNH5|ZN497_HUMAN	ZNF497	Zinc finger protein 497	0
Xelaev18002283m	sp|P17029|ZKSC1_HUMAN	ZKSCAN1	Zinc finger protein with KRAB and SCAN domains 1	1.5e-130
Xelaev18002284m	sp|A6NNF4|ZN726_HUMAN	ZNF726	Zinc finger protein 726	0
Xelaev18002287m	sp|Q9H7R5|ZN665_HUMAN	ZNF665	Zinc finger protein 665	0
Xelaev18002289m	sp|Q9H707|ZN552_HUMAN	ZNF552	Zinc finger protein 552	7.3e-83
Xelaev18002290m	sp|P17031|ZNF26_HUMAN	ZNF26	Zinc finger protein 26	1.4e-254
Xelaev18002291m	sp|Q96MR9|ZN560_HUMAN	ZNF560	Zinc finger protein 560	4.6e-256
Xelaev18002292m	sp|P06899|H2B1J_HUMAN	HIST1H2BJ	Histone H2B type 1-J	2.6e-74
Xelaev18002293m	sp|Q71DI3|H32_HUMAN	HIST2H3A	Histone H3.2	1.1e-84	4.9e-85
Xelaev18002294m	sp|Q8IUE6|H2A2B_HUMAN	HIST2H2AB	Histone H2A type 2-B	6.9e-76
Xelaev18002295m	sp|O60814|H2B1K_HUMAN	HIST1H2BK	Histone H2B type 1-K	2.9e-37
Xelaev18002296m	sp|Q96NG8|ZN582_HUMAN	ZNF582	Zinc finger protein 582	9.6e-204
Xelaev18002297m	sp|Q13106|ZN154_HUMAN	ZNF154	Zinc finger protein 154	2e-205
Xelaev18002299m	sp|Q6AZW8|ZN660_HUMAN	ZNF660	Zinc finger protein 660	1e-134
Xelaev18002300m	sp|P17028|ZNF24_HUMAN	ZNF24	Zinc finger protein 24	7.8e-49
Xelaev18002301m	sp|Q9H7X3|ZN696_HUMAN	ZNF696	Zinc finger protein 696	1.3e-112
Xelaev18002302m	sp|Q8NDW4|ZN248_HUMAN	ZNF248	Zinc finger protein 248	7.8e-283
Xelaev18002303m	sp|Q06730|ZN33A_HUMAN	ZNF33A	Zinc finger protein 33A	1.3e-235
Xelaev18002304m	sp|Q8IYN0|ZN100_HUMAN	ZNF100	Zinc finger protein 100	0
Xelaev18002305m	sp|Q8NHY6|ZFP28_HUMAN	ZFP28	Zinc finger protein 28 homolog	1.7e-277
Xelaev18002306m	sp|A6NP11|ZN716_HUMAN	ZNF716	Zinc finger protein 716	2.1e-204
Xelaev18002308m	sp|Q96RE9|ZN300_HUMAN	ZNF300	Zinc finger protein 300	0
Xelaev18002309m	sp|Q8N8J6|ZN615_HUMAN	ZNF615	Zinc finger protein 615	2.1e-95
Xelaev18002310m	sp|Q86V71|ZN429_HUMAN	ZNF429	Zinc finger protein 429	5.9e-144
Xelaev18002312m	sp|Q9HCG1|ZN160_HUMAN	ZNF160	Zinc finger protein 160	2.9e-198
Xelaev18002313m	sp|Q9NZL3|ZN224_HUMAN	ZNF224	Zinc finger protein 224	1.1e-251
Xelaev18002314m	sp|Q7L2R6|ZN765_HUMAN	ZNF765	Zinc finger protein 765	3.8e-82
Xelaev18002315m	sp|Q96NG8|ZN582_HUMAN	ZNF582	Zinc finger protein 582	6.2e-62
Xelaev18002316m	sp|Q8NA92|THAP8_HUMAN	THAP8	THAP domain-containing protein 8	7.6e-07
Xelaev18002318m	sp|Q7Z7L9|ZSCA2_HUMAN	ZSCAN2	Zinc finger and SCAN domain-containing protein 2	1.3e-191
Xelaev18002319m	sp|Q86UE3|ZN546_HUMAN	ZNF546	Zinc finger protein 546	1.8e-159
Xelaev18002321m	sp|Q3KP31|ZN791_HUMAN	ZNF791	Zinc finger protein 791	7.7e-283
Xelaev18002323m	sp|Q96N38|ZN714_HUMAN	ZNF714	Zinc finger protein 714	4.1e-228
Xelaev18002324m	sp|A6NDX5|ZN840_HUMAN	ZNF840P	Putative zinc finger protein 840	3e-224
Xelaev18002325m	sp|Q7L2R6|ZN765_HUMAN	ZNF765	Zinc finger protein 765	1.9e-183
Xelaev18002328m	sp|Q86TJ5|ZN554_HUMAN	ZNF554	Zinc finger protein 554	1.4e-179
Xelaev18002330m	sp|O95201|ZN205_HUMAN	ZNF205	Zinc finger protein 205	1.4e-57
Xelaev18002332m	sp|Q96JC4|ZN479_HUMAN	ZNF479	Zinc finger protein 479	1.2e-179
Xelaev18002334m	sp|Q5JVG8|ZN506_HUMAN	ZNF506	Zinc finger protein 506	1.3e-198
Xelaev18002336m	sp|Q9UJW8|ZN180_HUMAN	ZNF180	Zinc finger protein 180	6.6e-242
Xelaev18002337m	sp|Q15929|ZNF56_HUMAN	ZNF56	Putative zinc finger protein 56	1.3e-223
Xelaev18002338m	sp|Q9NSJ1|Z355P_HUMAN	ZNF355P	Putative zinc finger protein 355P	1.1e-153
Xelaev18002339m	sp|Q3MJ62|ZSC23_HUMAN	ZSCAN23	Zinc finger and SCAN domain-containing protein 23	1.9e-124
Xelaev18002341m	sp|P17027|ZNF23_HUMAN	ZNF23	Zinc finger protein 23	1.3e-248
Xelaev18002342m	sp|P23527|H2B1O_HUMAN	HIST1H2BO	Histone H2B type 1-O	4.8e-73
Xelaev18002343m	sp|Q8IUE6|H2A2B_HUMAN	HIST2H2AB	Histone H2A type 2-B	1.9e-75
Xelaev18002344m	sp|P62805|H4_HUMAN	HIST1H4A	Histone H4	4.4e-63	2e-63
Xelaev18002345m	sp|Q71DI3|H32_HUMAN	HIST2H3A	Histone H3.2	1.1e-84	4.9e-85
Xelaev18002346m	sp|Q02539|H11_HUMAN	HIST1H1A	Histone H1.1	6.3e-34
Xelaev18002347m	sp|Q9ULZ3|ASC_HUMAN	PYCARD	Apoptosis-associated speck-like protein containing a CARD	2.9e-08
Xelaev18002348m	sp|Q9Y2Q1|ZN257_HUMAN	ZNF257	Zinc finger protein 257	1.3e-249
Xelaev18002349m	sp|Q9C029|TRIM7_HUMAN	TRIM7	E3 ubiquitin-protein ligase TRIM7	2e-40
Xelaev18002350m	sp|Q9BZR9|TRIM8_HUMAN	TRIM8	E3 ubiquitin-protein ligase TRIM8	2.8e-29
Xelaev18002351m	sp|Q6ZMY9|ZN517_HUMAN	ZNF517	Zinc finger protein 517	1.2e-105
Xelaev18002352m	sp|O60844|ZG16_HUMAN	ZG16	Zymogen granule membrane protein 16	2.2e-75
Xelaev18002353m	sp|O60844|ZG16_HUMAN	ZG16	Zymogen granule membrane protein 16	1.8e-49
Xelaev18002354m	sp|Q14183|DOC2A_HUMAN	DOC2A	Double C2-like domain-containing protein alpha	3.6e-190
Xelaev18002355m	sp|Q8NBZ0|IN80E_HUMAN	INO80E	INO80 complex subunit E	9.1e-59
Xelaev18002356m	sp|Q9BW71|HIRP3_HUMAN	HIRIP3	HIRA-interacting protein 3	2.4e-51	2.2e-53
Xelaev18002357m	sp|O95147|DUS14_HUMAN	DUSP14	Dual specificity protein phosphatase 14	5.6e-81
Xelaev18002358m	sp|Q6UXD5|SE6L2_HUMAN	SEZ6L2	Seizure 6-like protein 2	0
Xelaev18002359m	sp|P22392|NDKB_HUMAN	NME2	Nucleoside diphosphate kinase B	6.7e-90	7.9e-90
Xelaev18002360m	sp|Q7Z417|NUFP2_HUMAN	NUFIP2	Nuclear fragile X mental retardation-interacting protein 2	1.1e-24
Xelaev18002361m	sp|Q7L7X3|TAOK1_HUMAN	TAOK1	Serine/threonine-protein kinase TAO1	0
Xelaev18002362m	sp|O14735|CDIPT_HUMAN	CDIPT	CDP-diacylglycerol--inositol 3-phosphatidyltransferase	2.5e-106
Xelaev18002363m	sp|A6NK75|ZNF98_HUMAN	ZNF98	Zinc finger protein 98	9.2e-226
Xelaev18002364m	sp|Q9BSK1|ZN577_HUMAN	ZNF577	Zinc finger protein 577	1.4e-159
Xelaev18002365m	sp|Q5T5D7|ZN684_HUMAN	ZNF684	Zinc finger protein 684	2e-77
Xelaev18002366m	sp|P51814|ZNF41_HUMAN	ZNF41	Zinc finger protein 41	1.6e-13
Xelaev18002367m	sp|Q9UBE8|NLK_HUMAN	NLK	Serine/threonine-protein kinase NLK	1.2e-230
Xelaev18002369m	sp|O75712|CXB3_HUMAN	GJB3	Gap junction beta-3 protein	1.6e-12
Xelaev18002370m	sp|Q9NP84|TNR12_HUMAN	TNFRSF12A	Tumor necrosis factor receptor superfamily member 12A	6.8e-19
Xelaev18002371m	sp|P61769|B2MG_HUMAN	B2M	Beta-2-microglobulin	5.4e-09
Xelaev18002374m	sp|Q9C000|NLRP1_HUMAN	NLRP1	NACHT, LRR and PYD domains-containing protein 1	6.1e-57
Xelaev18002375m	sp|Q6ZMU5|TRI72_HUMAN	TRIM72	Tripartite motif-containing protein 72	8.6e-67
Xelaev18002376m	sp|Q9ULZ3|ASC_HUMAN	PYCARD	Apoptosis-associated speck-like protein containing a CARD	1.5e-12
Xelaev18002378m	sp|Q9C000|NLRP1_HUMAN	NLRP1	NACHT, LRR and PYD domains-containing protein 1	4.5e-55
Xelaev18002388m	sp|Q6IAA8|LTOR1_HUMAN	LAMTOR1	Ragulator complex protein LAMTOR1	2.6e-24
Xelaev18002389m	sp|P10768|ESTD_HUMAN	ESD	S-formylglutathione hydrolase	2.6e-165
Xelaev18002391m	sp|P22674|CCNO_HUMAN	CCNO	Cyclin-O	1.7e-38
Xelaev18002398m	sp|P23258|TBG1_HUMAN	TUBG1	Tubulin gamma-1 chain	0	0
Xelaev18002399m	sp|Q9P2W1|HOP2_HUMAN	PSMC3IP	Homologous-pairing protein 2 homolog	3.3e-72	1e-72
Xelaev18002401m	sp|O15392|BIRC5_HUMAN	BIRC5	Baculoviral IAP repeat-containing protein 5	3.3e-54
Xelaev18002402m	sp|Q86VR2|RETR3_HUMAN	RETREG3	Reticulophagy regulator 3	1.4e-184
Xelaev18002403m	sp|Q04759|KPCT_HUMAN	PRKCQ	Protein kinase C theta type	5.2e-63
Xelaev18002407m	sp|P52564|MP2K6_HUMAN	MAP2K6	Dual specificity mitogen-activated protein kinase kinase 6	1.1e-207
Xelaev18002410m	sp|Q9NPI9|KCJ16_HUMAN	KCNJ16	Inward rectifier potassium channel 16	1.1e-178
Xelaev18002411m	sp|P63252|KCNJ2_HUMAN	KCNJ2	Inward rectifier potassium channel 2	5.3e-265
Xelaev18002418m	sp|P48436|SOX9_HUMAN	SOX9	Transcription factor SOX-9	2.1e-265
Xelaev18002419m	sp|Q8N1S5|S39AB_HUMAN	SLC39A11	Zinc transporter ZIP11	1.7e-151	6e-151
Xelaev18002421m	sp|P30874|SSR2_HUMAN	SSTR2	Somatostatin receptor type 2	4.1e-202	5.5e-203
Xelaev18002423m	sp|Q9H3Q1|BORG4_HUMAN	CDC42EP4	Cdc42 effector protein 4	7.5e-76
Xelaev18002425m	sp|Q58EX2|SDK2_HUMAN	SDK2	Protein sidekick-2	0	0
Xelaev18002430m	sp|P61129|ZC3H6_HUMAN	ZC3H6	Zinc finger CCCH domain-containing protein 6	1.3e-21
Xelaev18002431m	sp|O14497|ARI1A_HUMAN	ARID1A	AT-rich interactive domain-containing protein 1A	1e-57
Xelaev18002436m	sp|P06312|KV401_HUMAN	IGKV4-1	Immunoglobulin kappa variable 4-1	8.3e-35
Xelaev18002442m	sp|P29374|ARI4A_HUMAN	ARID4A	AT-rich interactive domain-containing protein 4A	1.3e-21
Xelaev18002445m	sp|A0A0K0K1G6|TVBJ3_HUMAN	TRBV10-3	T cell receptor beta variable 10-3	2.3e-12
Xelaev18002447m	sp|O14497|ARI1A_HUMAN	ARID1A	AT-rich interactive domain-containing protein 1A	1e-57
Xelaev18002451m	sp|Q03933|HSF2_HUMAN	HSF2	Heat shock factor protein 2	1.2e-57
Xelaev18002452m	sp|Q07507|DERM_HUMAN	DPT	Dermatopontin	1.4e-15
Xelaev18002454m	sp|P15056|BRAF_HUMAN	BRAF	Serine/threonine-protein kinase B-raf	0
Xelaev18002456m	sp|Q9Y291|RT33_HUMAN	MRPS33	28S ribosomal protein S33, mitochondrial	1.6e-50	8.1e-51
Xelaev18002459m	sp|H3BS89|T178B_HUMAN	TMEM178B	Transmembrane protein 178B	1.3e-73
Xelaev18002461m	sp|Q53H12|AGK_HUMAN	AGK	Acylglycerol kinase, mitochondrial	2e-107
Xelaev18002462m	sp|A4D1U4|LCHN_HUMAN	LCHN	Protein LCHN	3e-201	6.4e-202
Xelaev18002463m	sp|P0C1S8|WEE2_HUMAN	WEE2	Wee1-like protein kinase 2	5.5e-150
Xelaev18002464m	sp|Q04837|SSBP_HUMAN	SSBP1	Single-stranded DNA-binding protein, mitochondrial	8.2e-73
Xelaev18002466m	sp|Q70SY1|CR3L2_HUMAN	CREB3L2	Cyclic AMP-responsive element-binding protein 3-like protein 2	1.4e-170	8.7e-171
Xelaev18002467m	sp|O75912|DGKI_HUMAN	DGKI	Diacylglycerol kinase iota	0
Xelaev18002469m	sp|P21246|PTN_HUMAN	PTN	Pleiotrophin	1.5e-83	1.1e-83
Xelaev18002470m	sp|P08172|ACM2_HUMAN	CHRM2	Muscarinic acetylcholine receptor M2	6e-246
Xelaev18002471m	sp|P58546|MTPN_HUMAN	MTPN	Myotrophin	2.6e-61	1.2e-61
Xelaev18002472m	sp|Q6UWF9|F180A_HUMAN	FAM180A	Protein FAM180A	8.3e-52	2.2e-52
Xelaev18002473m	sp|Q9UKG4|S13A4_HUMAN	SLC13A4	Solute carrier family 13 member 4	0	0
Xelaev18002475m	sp|Q92621|NU205_HUMAN	NUP205	Nuclear pore complex protein Nup205	0	0
Xelaev18002476m	sp|O95628|CNOT4_HUMAN	CNOT4	CCR4-NOT transcription complex subunit 4	1.9e-292
Xelaev18002478m	sp|Q9UGH3|S23A2_HUMAN	SLC23A2	Solute carrier family 23 member 2	1.2e-199
Xelaev18002479m	sp|Q7Z7C7|STRA8_HUMAN	STRA8	Stimulated by retinoic acid gene 8 protein homolog	4e-22
Xelaev18002480m	sp|O95461|LARG1_HUMAN	LARGE1	LARGE xylosyl- and glucuronyltransferase 1	0	0
Xelaev18002481m	sp|O14994|SYN3_HUMAN	SYN3	Synapsin-3	1.5e-236	3e-239
Xelaev18002484m	sp|P35625|TIMP3_HUMAN	TIMP3	Metalloproteinase inhibitor 3	4.1e-65
Xelaev18002485m	sp|Q9Y3I1|FBX7_HUMAN	FBXO7	F-box only protein 7	1.1e-129
Xelaev18002486m	sp|Q6ZQX7|LIAT1_HUMAN	LIAT1	Protein LIAT1	1.4e-10
Xelaev18002487m	sp|Q9Y3I0|RTCB_HUMAN	RTCB	tRNA-splicing ligase RtcB homolog	0
Xelaev18002488m	sp|Q7RTU5|ASCL5_HUMAN	ASCL5	Achaete-scute homolog 5	5.1e-34
Xelaev18002489m	sp|Q9UKN5|PRDM4_HUMAN	PRDM4	PR domain zinc finger protein 4	0
Xelaev18002491m	sp|P15121|ALDR_HUMAN	AKR1B1	Aldose reductase	2.8e-161	1.7e-161
Xelaev18002492m	sp|P42330|AK1C3_HUMAN	AKR1C3	Aldo-keto reductase family 1 member C3	1.6e-143
Xelaev18002493m	sp|Q04828|AK1C1_HUMAN	AKR1C1	Aldo-keto reductase family 1 member C1	6.7e-146	5.2e-146
Xelaev18002494m	sp|P42330|AK1C3_HUMAN	AKR1C3	Aldo-keto reductase family 1 member C3	9.1e-139
Xelaev18002495m	sp|P42330|AK1C3_HUMAN	AKR1C3	Aldo-keto reductase family 1 member C3	6.4e-150	1.9e-150
Xelaev18002496m	sp|P42330|AK1C3_HUMAN	AKR1C3	Aldo-keto reductase family 1 member C3	9.9e-36
Xelaev18002497m	sp|P17516|AK1C4_HUMAN	AKR1C4	Aldo-keto reductase family 1 member C4	3.4e-140
Xelaev18002498m	sp|P42330|AK1C3_HUMAN	AKR1C3	Aldo-keto reductase family 1 member C3	9.5e-130
Xelaev18002499m	sp|P51857|AK1D1_HUMAN	AKR1D1	3-oxo-5-beta-steroid 4-dehydrogenase	2e-187	1.3e-187
Xelaev18002502m	sp|O15164|TIF1A_HUMAN	TRIM24	Transcription intermediary factor 1-alpha	0	0
Xelaev18002503m	sp|Q9HBG4|VPP4_HUMAN	ATP6V0A4	V-type proton ATPase 116 kDa subunit a isoform 4	0	0
Xelaev18002504m	sp|A2RRL7|TM213_HUMAN	TMEM213	Transmembrane protein 213	7.6e-24	4.1e-24
Xelaev18002505m	sp|Q9HCM3|K1549_HUMAN	KIAA1549	UPF0606 protein KIAA1549	0
Xelaev18002506m	sp|Q9H2X6|HIPK2_HUMAN	HIPK2	Homeodomain-interacting protein kinase 2	0	0
Xelaev18002508m	sp|P24557|THAS_HUMAN	TBXAS1	Thromboxane-A synthase	2.6e-159
Xelaev18002514m	sp|Q9H0J9|PAR12_HUMAN	PARP12	Poly [ADP-ribose] polymerase 12	1.2e-216	1.9e-217
Xelaev18002515m	sp|Q9H0J9|PAR12_HUMAN	PARP12	Poly [ADP-ribose] polymerase 12	7.9e-203
Xelaev18002516m	sp|P24557|THAS_HUMAN	TBXAS1	Thromboxane-A synthase	4.5e-16
Xelaev18002517m	sp|Q9H0J9|PAR12_HUMAN	PARP12	Poly [ADP-ribose] polymerase 12	6.9e-140
Xelaev18002518m	sp|P41212|ETV6_HUMAN	ETV6	Transcription factor ETV6	1.1e-217	5.4e-218
Xelaev18002519m	sp|Q9BZR8|B2L14_HUMAN	BCL2L14	Apoptosis facilitator Bcl-2-like protein 14	1.7e-32	2e-33
Xelaev18002520m	sp|Q9BZR8|B2L14_HUMAN	BCL2L14	Apoptosis facilitator Bcl-2-like protein 14	6.5e-25
Xelaev18002521m	sp|O75581|LRP6_HUMAN	LRP6	Low-density lipoprotein receptor-related protein 6	0	0
Xelaev18002524m	sp|Q9H8J5|MANS1_HUMAN	MANSC1	MANSC domain-containing protein 1	4.2e-33
Xelaev18002525m	sp|Q969J3|BORC5_HUMAN	BORCS5	BLOC-1-related complex subunit 5	1.2e-101	4.8e-102
Xelaev18002527m	sp|Q9BY84|DUS16_HUMAN	DUSP16	Dual specificity protein phosphatase 16	5.3e-279	2.6e-279
Xelaev18002528m	sp|O60519|CRBL2_HUMAN	CREBL2	cAMP-responsive element-binding protein-like 2	1.6e-54
Xelaev18002529m	sp|Q15760|GPR19_HUMAN	GPR19	Probable G-protein coupled receptor 19	7.4e-202	1.6e-201
Xelaev18002531m	sp|Q7Z412|PEX26_HUMAN	PEX26	Peroxisome assembly protein 26	1.3e-48	5.2e-49
Xelaev18002532m	sp|Q9NY65|TBA8_HUMAN	TUBA8	Tubulin alpha-8 chain	3.5e-283
Xelaev18002534m	sp|P36543|VATE1_HUMAN	ATP6V1E1	V-type proton ATPase subunit E 1	1.6e-119	1.2e-119
Xelaev18002535m	sp|Q9BXK5|B2L13_HUMAN	BCL2L13	Bcl-2-like protein 13	3.5e-118	3.4e-124
Xelaev18002536m	sp|P55957|BID_HUMAN	BID	BH3-interacting domain death agonist	9.7e-19
Xelaev18002537m	sp|Q7RTP6|MICA3_HUMAN	MICAL3	[F-actin]-monooxygenase MICAL3	0	0
Xelaev18002538m	sp|Q9UMW8|UBP18_HUMAN	USP18	Ubl carboxyl-terminal hydrolase 18	2.4e-86	4e-86
Xelaev18002539m	sp|Q9BXF3|CECR2_HUMAN	CECR2	Cat eye syndrome critical region protein 2	2.1e-203
Xelaev18002542m	sp|Q5JSZ5|PRC2B_HUMAN	PRRC2B	Protein PRRC2B	8e-220
Xelaev18002543m	sp|Q71DI3|H32_HUMAN	HIST2H3A	Histone H3.2	1e-83
Xelaev18002545m	sp|Q9NXH9|TRM1_HUMAN	TRMT1	tRNA (guanine(26)-N(2))-dimethyltransferase	4.1e-22
Xelaev18002547m	sp|Q8IYL3|CA174_HUMAN	C1ORF174	UPF0688 protein C1orf174	2.9e-06
Xelaev18002549m	sp|P41180|CASR_HUMAN	CASR	Extracellular calcium-sensing receptor	3.3e-68
Xelaev18002550m	sp|Q05655|KPCD_HUMAN	PRKCD	Protein kinase C delta type	1.5e-64
Xelaev18002554m	sp|Q86U90|YRDC_HUMAN	YRDC	YrdC domain-containing protein, mitochondrial	5.2e-08
Xelaev18002558m	sp|Q9Y6D0|SELK_HUMAN	SELENOK	Selenoprotein K	8.7e-40	2.2e-40
Xelaev18002559m	sp|Q9H981|ARP8_HUMAN	ACTR8	Actin-related protein 8	0	0
Xelaev18002560m	sp|Q01668|CAC1D_HUMAN	CACNA1D	Voltage-dependent L-type calcium channel subunit alpha-1D	0	0
Xelaev18002561m	sp|Q6ZQX7|LIAT1_HUMAN	LIAT1	Protein LIAT1	5.1e-09
Xelaev18002562m	sp|Q9NPI6|DCP1A_HUMAN	DCP1A	mRNA-decapping enzyme 1A	4.4e-125	4.4e-124
Xelaev18002563m	sp|P29401|TKT_HUMAN	TKT	Transketolase	0	0
Xelaev18002564m	sp|Q8TD16|BICD2_HUMAN	BICD2	Protein bicaudal D homolog 2	0
Xelaev18002565m	sp|Q5JSP0|FGD3_HUMAN	FGD3	FYVE, RhoGEF and PH domain-containing protein 3	2.7e-237
Xelaev18002566m	sp|Q96L08|SUSD3_HUMAN	SUSD3	Sushi domain-containing protein 3	5.4e-19
Xelaev18002567m	sp|Q96LW7|CAR19_HUMAN	CARD19	Caspase recruitment domain-containing protein 19	5.2e-36
Xelaev18002568m	sp|Q92982|NINJ1_HUMAN	NINJ1	Ninjurin-1	9e-53
Xelaev18002569m	sp|P30531|SC6A1_HUMAN	SLC6A1	Sodium- and chloride-dependent GABA transporter 1	0	0
Xelaev18002571m	sp|Q9H0J4|QRIC2_HUMAN	QRICH2	Glutamine-rich protein 2	1e-06
Xelaev18002572m	sp|P48066|S6A11_HUMAN	SLC6A11	Sodium- and chloride-dependent GABA transporter 3	0
Xelaev18002574m	sp|O00755|WNT7A_HUMAN	WNT7A	Protein Wnt-7a	1.2e-223
Xelaev18002575m	sp|Q96IK1|BOD1_HUMAN	BOD1	Biorientation of chromosomes in cell division protein 1	5.4e-80
Xelaev18002577m	sp|Q9Y3S1|WNK2_HUMAN	WNK2	Serine/threonine-protein kinase WNK2	0	0
Xelaev18002578m	sp|Q9NZB2|F120A_HUMAN	FAM120A	Constitutive coactivator of PPAR-gamma-like protein 1	0
Xelaev18002579m	sp|O75151|PHF2_HUMAN	PHF2	Lysine-specific demethylase PHF2	0	0
Xelaev18002581m	sp|Q9HBU1|BARX1_HUMAN	BARX1	Homeobox protein BarH-like 1	1.8e-108
Xelaev18002582m	sp|P62633|CNBP_HUMAN	CNBP	Cellular nucleic acid-binding protein	4.8e-116	1.1e-116
Xelaev18002585m	sp|Q9BSR8|YIPF4_HUMAN	YIPF4	Protein YIPF4	2.9e-142
Xelaev18002590m	sp|Q9H845|ACAD9_HUMAN	ACAD9	Acyl-CoA dehydrogenase family member 9, mitochondrial	9.6e-253	4e-256
Xelaev18002591m	sp|Q9HA90|EFCC1_HUMAN	EFCC1	EF-hand and coiled-coil domain-containing protein 1	2.6e-93	2.3e-93
Xelaev18002593m	sp|P35367|HRH1_HUMAN	HRH1	Histamine H1 receptor	2.2e-160
Xelaev18002595m	sp|Q14135|VGLL4_HUMAN	VGLL4	Transcription cofactor vestigial-like protein 4	3.8e-128	8.5e-128
Xelaev18002597m	sp|Q96BW9|TAM41_HUMAN	TAMM41	Phosphatidate cytidylyltransferase, mitochondrial	1.1e-116	2.3e-118
Xelaev18002598m	sp|Q92777|SYN2_HUMAN	SYN2	Synapsin-2	2.6e-205	4e-204
Xelaev18002599m	sp|Q99727|TIMP4_HUMAN	TIMP4	Metalloproteinase inhibitor 4	5.6e-96
Xelaev18002600m	sp|P37231|PPARG_HUMAN	PPARG	Peroxisome proliferator-activated receptor gamma	5.1e-209
Xelaev18002603m	sp|P04049|RAF1_HUMAN	RAF1	RAF proto-oncogene serine/threonine-protein kinase	0	0
Xelaev18002605m	sp|Q14258|TRI25_HUMAN	TRIM25	E3 ubiquitin/ISG15 ligase TRIM25	2.9e-60
Xelaev18002606m	sp|Q14258|TRI25_HUMAN	TRIM25	E3 ubiquitin/ISG15 ligase TRIM25	8.3e-56
Xelaev18002607m	sp|Q14258|TRI25_HUMAN	TRIM25	E3 ubiquitin/ISG15 ligase TRIM25	4.8e-59
Xelaev18002608m	sp|Q86YS6|RAB43_HUMAN	RAB43	Ras-related protein Rab-43	1.7e-113	5.5e-114
Xelaev18002609m	sp|Q9BXW7|HDHD5_HUMAN	HDHD5	Haloacid dehalogenase-like hydrolase domain-containing 5	1.6e-134	5.6e-135
Xelaev18002611m	sp|Q06033|ITIH3_HUMAN	ITIH3	Inter-alpha-trypsin inhibitor heavy chain H3	4.1e-100
Xelaev18002612m	sp|Q06033|ITIH3_HUMAN	ITIH3	Inter-alpha-trypsin inhibitor heavy chain H3	1.1e-159
Xelaev18002613m	sp|P59991|KR122_HUMAN	KRTAP12-2	Keratin-associated protein 12-2	4.3e-13
Xelaev18002614m	sp|P51957|NEK4_HUMAN	NEK4	Serine/threonine-protein kinase Nek4	1.4e-219	9.1e-221
Xelaev18002615m	sp|Q9Y6A9|SPCS1_HUMAN	SPCS1	Signal peptidase complex subunit 1	3e-45	1.2e-45
Xelaev18002616m	sp|Q68CQ7|GL8D1_HUMAN	GLT8D1	Glycosyltransferase 8 domain-containing protein 1	2.1e-123
Xelaev18002617m	sp|Q86U86|PB1_HUMAN	PBRM1	Protein polybromo-1	0
Xelaev18002618m	sp|Q9H857|NT5D2_HUMAN	NT5DC2	5'-nucleotidase domain-containing protein 2	2.3e-274	5.5e-275
Xelaev18002619m	sp|Q9Y2I1|NISCH_HUMAN	NISCH	Nischarin	0	0
Xelaev18002620m	sp|Q9BYD2|RM09_HUMAN	MRPL9	39S ribosomal protein L9, mitochondrial	1.5e-35
Xelaev18002632m	sp|Q71DI3|H32_HUMAN	HIST2H3A	Histone H3.2	1.1e-84	4.9e-85
Xelaev18002633m	sp|P06899|H2B1J_HUMAN	HIST1H2BJ	Histone H2B type 1-J	1.2e-74
Xelaev18002634m	sp|Q8IUE6|H2A2B_HUMAN	HIST2H2AB	Histone H2A type 2-B	5.8e-75
Xelaev18002635m	sp|P62805|H4_HUMAN	HIST1H4A	Histone H4	3.2e-23
Xelaev18002636m	sp|P06899|H2B1J_HUMAN	HIST1H2BJ	Histone H2B type 1-J	1.2e-74
Xelaev18002637m	sp|P06899|H2B1J_HUMAN	HIST1H2BJ	Histone H2B type 1-J	1.2e-74
Xelaev18002640m	sp|Q6ZSM3|MOT12_HUMAN	SLC16A12	Monocarboxylate transporter 12	4.6e-39
Xelaev18002646m	sp|Q9NQI0|DDX4_HUMAN	DDX4	Probable ATP-dependent RNA helicase DDX4	1.6e-227
Xelaev18002647m	sp|P40189|IL6RB_HUMAN	IL6ST	Interleukin-6 receptor subunit beta	1.3e-236	8.1e-237
Xelaev18002648m	sp|Q3KP44|ANR55_HUMAN	ANKRD55	Ankyrin repeat domain-containing protein 55	3.8e-255
Xelaev18002649m	sp|Q13233|M3K1_HUMAN	MAP3K1	Mitogen-activated protein kinase kinase kinase 1	0
Xelaev18002650m	sp|Q7Z3K6|MIER3_HUMAN	MIER3	Mesoderm induction early response protein 3	8.2e-256	7.8e-257
Xelaev18002651m	sp|Q86WP2|GPBP1_HUMAN	GPBP1	Vasculin	1.5e-21
Xelaev18002652m	sp|Q86WP2|GPBP1_HUMAN	GPBP1	Vasculin	1.3e-25
Xelaev18002656m	sp|Q9NYY3|PLK2_HUMAN	PLK2	Serine/threonine-protein kinase PLK2	0	0
Xelaev18002657m	sp|Q96E17|RAB3C_HUMAN	RAB3C	Ras-related protein Rab-3C	7.2e-141
Xelaev18002658m	sp|Q08499|PDE4D_HUMAN	PDE4D	cAMP-specific 3',5'-cyclic phosphodiesterase 4D	0
Xelaev18002659m	sp|Q8WUY9|DEP1B_HUMAN	DEPDC1B	DEP domain-containing protein 1B	1.2e-251
Xelaev18002661m	sp|A1L3X0|ELOV7_HUMAN	ELOVL7	Elongation of very long chain fatty acids protein 7	1.3e-157	2e-158
Xelaev18002662m	sp|Q7Z3B0|SIM15_HUMAN	SMIM15	Small integral membrane protein 15	3.3e-38	2e-38
Xelaev18002664m	sp|Q9HCJ5|ZSWM6_HUMAN	ZSWIM6	Zinc finger SWIM domain-containing protein 6	0	0
Xelaev18002665m	sp|Q96MT8|CEP63_HUMAN	CEP63	Centrosomal protein of 63 kDa	1.1e-12
Xelaev18002666m	sp|Q9H344|O51I2_HUMAN	OR51I2	Olfactory receptor 51I2	1.7e-42
Xelaev18002668m	sp|Q9UKE5|TNIK_HUMAN	TNIK	TRAF2 and NCK-interacting protein kinase	1.1e-62
Xelaev18002669m	sp|P62805|H4_HUMAN	HIST1H4A	Histone H4	6e-61
Xelaev18002672m	sp|P48431|SOX2_HUMAN	SOX2	Transcription factor SOX-2	5.4e-118	1e-118
Xelaev18002674m	sp|P07320|CRGD_HUMAN	CRYGD	Gamma-crystallin D	2.1e-33
Xelaev18002677m	sp|Q9NYJ1|COA4_HUMAN	COA4	Cytochrome c oxidase assembly factor 4 homolog, mitochondrial	6.7e-24	3.6e-24
Xelaev18002678m	sp|A8MSI8|LYRM9_HUMAN	LYRM9	LYR motif-containing protein 9	1.9e-18	3.2e-19
Xelaev18002679m	sp|Q5MJ68|SPDYC_HUMAN	SPDYC	Speedy protein C	3.4e-24
Xelaev18002685m	sp|Q8NBD8|T229B_HUMAN	TMEM229B	Transmembrane protein 229B	1.3e-87
Xelaev18002688m	sp|Q07352|TISB_HUMAN	ZFP36L1	mRNA decay activator protein ZFP36L1	6.6e-159
Xelaev18002689m	sp|Q9BTD3|TM121_HUMAN	TMEM121	Transmembrane protein 121	4e-162
Xelaev18002690m	sp|P52943|CRIP2_HUMAN	CRIP2	Cysteine-rich protein 2	6.6e-83
Xelaev18002691m	sp|Q16512|PKN1_HUMAN	PKN1	Serine/threonine-protein kinase N1	4.4e-30
Xelaev18002694m	sp|Q13330|MTA1_HUMAN	MTA1	Metastasis-associated protein MTA1	4.2e-50
Xelaev18002696m	sp|Q13330|MTA1_HUMAN	MTA1	Metastasis-associated protein MTA1	2.6e-173
Xelaev18002697m	sp|Q86VP3|PACS2_HUMAN	PACS2	Phosphofurin acidic cluster sorting protein 2	2.3e-90
Xelaev18002699m	sp|Q9BXS6|NUSAP_HUMAN	NUSAP1	Nucleolar and spindle-associated protein 1	3.7e-56
Xelaev18002703m	sp|Q99653|CHP1_HUMAN	CHP1	Calcineurin B homologous protein 1	2.6e-53
Xelaev18002704m	sp|Q9HCM9|TRI39_HUMAN	TRIM39	E3 ubiquitin-protein ligase TRIM39	7.1e-47
Xelaev18002705m	sp|Q9ULG1|INO80_HUMAN	INO80	Chromatin-remodeling ATPase INO80	0
Xelaev18002706m	sp|Q6ZQX7|LIAT1_HUMAN	LIAT1	Protein LIAT1	1.7e-13	1.9e-31
Xelaev18002707m	sp|Q9H040|SPRTN_HUMAN	SPRTN	SprT-like domain-containing protein Spartan	2.4e-23
Xelaev18002708m	sp|Q9ULV4|COR1C_HUMAN	CORO1C	Coronin-1C	7.2e-23
Xelaev18002712m	sp|Q13868|EXOS2_HUMAN	EXOSC2	Exosome complex component RRP4	3.4e-06
Xelaev18002716m	sp|Q96GY3|LIN37_HUMAN	LIN37	Protein lin-37 homolog	1.8e-18
Xelaev18002723m	sp|Q86U90|YRDC_HUMAN	YRDC	YrdC domain-containing protein, mitochondrial	1.4e-08
Xelaev18002724m	sp|P37275|ZEB1_HUMAN	ZEB1	Zinc finger E-box-binding homeobox 1	2.1e-20
Xelaev18002729m	sp|P22674|CCNO_HUMAN	CCNO	Cyclin-O	8.5e-45
Xelaev18002732m	sp|Q9HCM9|TRI39_HUMAN	TRIM39	E3 ubiquitin-protein ligase TRIM39	1.4e-60
Xelaev18002733m	sp|Q14258|TRI25_HUMAN	TRIM25	E3 ubiquitin/ISG15 ligase TRIM25	2.1e-49
Xelaev18002734m	sp|Q14142|TRI14_HUMAN	TRIM14	Tripartite motif-containing protein 14	1.3e-24
Xelaev18002735m	sp|O75603|GCM2_HUMAN	GCM2	Chorion-specific transcription factor GCMb	8.6e-166	1.8e-165
Xelaev18002736m	sp|Q5T4T6|SYC2L_HUMAN	SYCP2L	Synaptonemal complex protein 2-like	9e-133	2.3e-134
Xelaev18002737m	sp|Q9NXB9|ELOV2_HUMAN	ELOVL2	Elongation of very long chain fatty acids protein 2	1.7e-124
Xelaev18002738m	sp|P0DJ93|SIM13_HUMAN	SMIM13	Small integral membrane protein 13	1.6e-31	1e-31
Xelaev18002739m	sp|Q14511|CASL_HUMAN	NEDD9	Enhancer of filamentation 1	4.6e-259
Xelaev18002741m	sp|Q5T4T1|T170B_HUMAN	TMEM170B	Transmembrane protein 170B	1.6e-72	1.5e-72
Xelaev18002742m	sp|Q96IZ2|ADTRP_HUMAN	ADTRP	Androgen-dependent TFPI-regulating protein	2.9e-62
Xelaev18002743m	sp|P15822|ZEP1_HUMAN	HIVEP1	Zinc finger protein 40	0
Xelaev18002744m	sp|P05305|EDN1_HUMAN	EDN1	Endothelin-1	1.9e-45
Xelaev18002745m	sp|Q9C0D0|PHAR1_HUMAN	PHACTR1	Phosphatase and actin regulator 1	5.6e-233	5.2e-229
Xelaev18002748m	sp|Q9NXC2|GFOD1_HUMAN	GFOD1	Glucose-fructose oxidoreductase domain-containing protein 1	7e-251	4.4e-251
Xelaev18002749m	sp|Q9NXA8|SIR5_HUMAN	SIRT5	NAD-dependent protein deacylase sirtuin-5, mitochondrial	4.6e-159
Xelaev18002750m	sp|Q96S59|RANB9_HUMAN	RANBP9	Ran-binding protein 9	0	0
Xelaev18002751m	sp|Q6ZS82|R9BP_HUMAN	RGS9BP	Regulator of G-protein signaling 9-binding protein	9.5e-52
Xelaev18002752m	sp|Q8N6D2|RN182_HUMAN	RNF182	E3 ubiquitin-protein ligase RNF182	8.6e-133	1.6e-133
Xelaev18002755m	sp|Q9NS56|TOPRS_HUMAN	TOPORS	E3 ubiquitin-protein ligase Topors	1.5e-13
Xelaev18002757m	sp|Q92833|JARD2_HUMAN	JARID2	Protein Jumonji	0
Xelaev18002759m	sp|Q96EV8|DTBP1_HUMAN	DTNBP1	Dysbindin	4.5e-158	1.7e-158
Xelaev18002761m	sp|Q8WY64|MYLIP_HUMAN	MYLIP	E3 ubiquitin-protein ligase MYLIP	7.5e-255
Xelaev18002762m	sp|P51580|TPMT_HUMAN	TPMT	Thiopurine S-methyltransferase	4.3e-80	2.2e-80
Xelaev18002763m	sp|Q9H1H9|KI13A_HUMAN	KIF13A	Kinesin-like protein KIF13A	0	0
Xelaev18002766m	sp|Q8NGX0|O11L1_HUMAN	OR11L1	Olfactory receptor 11L1	8.7e-48
Xelaev18002767m	sp|Q8NGX0|O11L1_HUMAN	OR11L1	Olfactory receptor 11L1	5e-78
Xelaev18002769m	sp|Q04759|KPCT_HUMAN	PRKCQ	Protein kinase C theta type	4.6e-11
Xelaev18002773m	sp|Q9Y623|MYH4_HUMAN	MYH4	Myosin-4	3.1e-137
Xelaev18002775m	sp|O75391|SPAG7_HUMAN	SPAG7	Sperm-associated antigen 7	1.7e-23
Xelaev18002776m	sp|P55083|MFAP4_HUMAN	MFAP4	Microfibril-associated glycoprotein 4	4.7e-29
Xelaev18002780m	sp|Q5BJF6|ODFP2_HUMAN	ODF2	Outer dense fiber protein 2	1.3e-13
Xelaev18002782m	sp|Q9ULV3|CIZ1_HUMAN	CIZ1	Cip1-interacting zinc finger protein	4.8e-28	3.3e-33
Xelaev18002783m	sp|Q9NZ63|TLS1_HUMAN	C9ORF78	Telomere length and silencing protein 1 homolog	3e-151	1.2e-151
Xelaev18002785m	sp|Q9Y2K6|UBP20_HUMAN	USP20	Ubiquitin carboxyl-terminal hydrolase 20	0	0
Xelaev18002786m	sp|Q96RU3|FNBP1_HUMAN	FNBP1	Formin-binding protein 1	0
Xelaev18002788m	sp|Q8N1N5|CRPAK_HUMAN	CRIPAK	Cysteine-rich PAK1 inhibitor	1.6e-17
Xelaev18002789m	sp|Q9NVG8|TBC13_HUMAN	TBC1D13	TBC1 domain family member 13	1.2e-226	1.2e-226
Xelaev18002790m	sp|Q7Z7L7|ZER1_HUMAN	ZER1	Protein zer-1 homolog	0	0
Xelaev18002793m	sp|Q16513|PKN2_HUMAN	PKN2	Serine/threonine-protein kinase N2	0
Xelaev18002794m	sp|Q96EX3|WDR34_HUMAN	WDR34	WD repeat-containing protein 34	5.7e-195	4.1e-195
Xelaev18002795m	sp|Q13813|SPTN1_HUMAN	SPTAN1	Spectrin alpha chain, non-erythrocytic 1	0	0
Xelaev18002798m	sp|Q53GS7|GLE1_HUMAN	GLE1	Nucleoporin GLE1	1.3e-150	4.1e-154
Xelaev18002799m	sp|Q5BJF6|ODFP2_HUMAN	ODF2	Outer dense fiber protein 2	4.2e-183	3.1e-187
Xelaev18002800m	sp|Q05193|DYN1_HUMAN	DNM1	Dynamin-1	0
Xelaev18002801m	sp|Q9ULV3|CIZ1_HUMAN	CIZ1	Cip1-interacting zinc finger protein	2.6e-12
Xelaev18002802m	sp|Q9BUW7|CI016_HUMAN	C9ORF16	UPF0184 protein C9orf16	2.6e-13	4.2e-14
Xelaev18002803m	sp|Q9H7Z7|PGES2_HUMAN	PTGES2	Prostaglandin E synthase 2	1.7e-140	9.3e-141
Xelaev18002804m	sp|Q9NR46|SHLB2_HUMAN	SH3GLB2	Endophilin-B2	3.4e-135
Xelaev18002805m	sp|Q9UPQ8|DOLK_HUMAN	DOLK	Dolichol kinase	2.9e-125
Xelaev18002807m	sp|Q8IWT6|LRC8A_HUMAN	LRRC8A	Volume-regulated anion channel subunit LRRC8A	0
Xelaev18002809m	sp|Q16773|KAT1_HUMAN	KYAT1	Kynurenine--oxoglutarate transaminase 1	3.8e-128
Xelaev18002810m	sp|Q08379|GOGA2_HUMAN	GOLGA2	Golgin subfamily A member 2	3.7e-225
Xelaev18002812m	sp|Q5SRE5|NU188_HUMAN	NUP188	Nucleoporin NUP188 homolog	2.4e-49
Xelaev18002813m	sp|Q6P1M0|S27A4_HUMAN	SLC27A4	Long-chain fatty acid transport protein 4	0	0
Xelaev18002816m	sp|Q8NBJ5|GT251_HUMAN	COLGALT1	Procollagen galactosyltransferase 1	9.7e-240
Xelaev18002817m	sp|O60840|CAC1F_HUMAN	CACNA1F	Voltage-dependent L-type calcium channel subunit alpha-1F	0	0
Xelaev18002818m	sp|O60826|CCD22_HUMAN	CCDC22	Coiled-coil domain-containing protein 22	1.1e-194	8.5e-196
Xelaev18002819m	sp|Q9BZS1|FOXP3_HUMAN	FOXP3	Forkhead box protein P3	2.1e-79	4.4e-78
Xelaev18002820m	sp|Q9NS66|GP173_HUMAN	GPR173	Probable G-protein coupled receptor 173	2.5e-215
Xelaev18002821m	sp|Q9UJ04|TSYL4_HUMAN	TSPYL4	Testis-specific Y-encoded-like protein 4	2.8e-72	2.2e-72
Xelaev18002824m	sp|Q13275|SEM3F_HUMAN	SEMA3F	Semaphorin-3F	6.2e-263
Xelaev18002825m	sp|P41229|KDM5C_HUMAN	KDM5C	Lysine-specific demethylase 5C	0	0
Xelaev18002828m	sp|Q5JU85|IQEC2_HUMAN	IQSEC2	IQ motif and SEC7 domain-containing protein 2	0
Xelaev18002829m	sp|Q5JU85|IQEC2_HUMAN	IQSEC2	IQ motif and SEC7 domain-containing protein 2	7.3e-26
Xelaev18002830m	sp|Q15485|FCN2_HUMAN	FCN2	Ficolin-2	2.1e-111
Xelaev18002831m	sp|Q9Y283|INVS_HUMAN	INVS	Inversin	0	0
Xelaev18002832m	sp|Q99611|SPS2_HUMAN	SEPHS2	Selenide, water dikinase 2	7.8e-169
Xelaev18002833m	sp|Q9Y6K9|NEMO_HUMAN	IKBKG	NF-kappa-B essential modulator	1.4e-65	1.3e-62
Xelaev18002834m	sp|P11413|G6PD_HUMAN	G6PD	Glucose-6-phosphate 1-dehydrogenase	1.3e-185
Xelaev18002835m	sp|Q8TCT0|CERK1_HUMAN	CERK	Ceramide kinase	3.2e-142
Xelaev18002836m	sp|P98173|FAM3A_HUMAN	FAM3A	Protein FAM3A	2.8e-94
Xelaev18002838m	sp|Q5T9C2|F102A_HUMAN	FAM102A	Protein FAM102A	4e-189
Xelaev18002839m	sp|Q7Z6Z7|HUWE1_HUMAN	HUWE1	E3 ubiquitin-protein ligase HUWE1	0
Xelaev18002840m	sp|Q9UPP1|PHF8_HUMAN	PHF8	Histone lysine demethylase PHF8	0	0
Xelaev18002841m	sp|P21333|FLNA_HUMAN	FLNA	Filamin-A	0
Xelaev18002847m	sp|O75348|VATG1_HUMAN	ATP6V1G1	V-type proton ATPase subunit G 1	1.2e-30
Xelaev18002848m	sp|Q7Z591|AKNA_HUMAN	AKNA	AT-hook-containing transcription factor	1.8e-22
Xelaev18002850m	sp|P61764|STXB1_HUMAN	STXBP1	Syntaxin-binding protein 1	0
Xelaev18002851m	sp|Q96TA1|NIBL1_HUMAN	FAM129B	Niban-like protein 1	7.2e-194
Xelaev18002852m	sp|P51149|RAB7A_HUMAN	RAB7A	Ras-related protein Rab-7a	3.2e-34
Xelaev18002853m	sp|P51610|HCFC1_HUMAN	HCFC1	Host cell factor 1	0
Xelaev18002854m	sp|Q14656|TM187_HUMAN	TMEM187	Transmembrane protein 187	8e-81
Xelaev18002856m	sp|P51617|IRAK1_HUMAN	IRAK1	Interleukin-1 receptor-associated kinase 1	1.4e-128
Xelaev18002868m	sp|P01825|HV459_HUMAN	IGHV4-59	Immunoglobulin heavy variable 4-59	1.7e-38
Xelaev18002874m	sp|Q8WXD0|RXFP2_HUMAN	RXFP2	Relaxin receptor 2	1.4e-251
Xelaev18002875m	sp|Q92502|STAR8_HUMAN	STARD8	StAR-related lipid transfer protein 8	0
Xelaev18002877m	sp|Q9HAV5|TNR27_HUMAN	EDA2R	Tumor necrosis factor receptor superfamily member 27	6.1e-57	1.9e-57
Xelaev18002878m	sp|P10275|ANDR_HUMAN	AR	Androgen receptor	2e-282	9.2e-277
Xelaev18002880m	sp|O60890|OPHN1_HUMAN	OPHN1	Oligophrenin-1	0	0
Xelaev18002881m	sp|Q96EC8|YIPF6_HUMAN	YIPF6	Protein YIPF6	2.1e-113	7.5e-114
Xelaev18002882m	sp|Q9NYM4|GPR83_HUMAN	GPR83	Probable G-protein coupled receptor 83	1.6e-174
Xelaev18002883m	sp|P22674|CCNO_HUMAN	CCNO	Cyclin-O	1.3e-48
Xelaev18002884m	sp|Q9NYM4|GPR83_HUMAN	GPR83	Probable G-protein coupled receptor 83	1.4e-173
Xelaev18002885m	sp|P22674|CCNO_HUMAN	CCNO	Cyclin-O	9.5e-46
Xelaev18002889m	sp|Q5JSZ5|PRC2B_HUMAN	PRRC2B	Protein PRRC2B	2e-71
Xelaev18002890m	sp|P33897|ABCD1_HUMAN	ABCD1	ATP-binding cassette sub-family D member 1	2.1e-89
Xelaev18002892m	sp|P51786|ZN157_HUMAN	ZNF157	Zinc finger protein 157	4.7e-212
Xelaev18002894m	sp|Q96I27|ZN625_HUMAN	ZNF625	Zinc finger protein 625	3.1e-114
Xelaev18002896m	sp|Q9Y279|VSIG4_HUMAN	VSIG4	V-set and immunoglobulin domain-containing protein 4	1.9e-23	5.7e-24
Xelaev18002898m	sp|Q05655|KPCD_HUMAN	PRKCD	Protein kinase C delta type	6.8e-19
Xelaev18002899m	sp|Q9NPE2|NGRN_HUMAN	NGRN	Neugrin	5.6e-29
Xelaev18002900m	sp|P26038|MOES_HUMAN	MSN	Moesin	0	0
Xelaev18002901m	sp|P10109|ADX_HUMAN	FDX1	Adrenodoxin, mitochondrial	1.7e-51
Xelaev18002902m	sp|Q9P2F6|RHG20_HUMAN	ARHGAP20	Rho GTPase-activating protein 20	6.8e-175
Xelaev18002907m	sp|Q15916|ZBTB6_HUMAN	ZBTB6	Zinc finger and BTB domain-containing protein 6	2.4e-59
Xelaev18002911m	sp|Q9BXF3|CECR2_HUMAN	CECR2	Cat eye syndrome critical region protein 2	5.2e-15
Xelaev18002914m	sp|Q16513|PKN2_HUMAN	PKN2	Serine/threonine-protein kinase N2	7.9e-09
Xelaev18002915m	sp|P07478|TRY2_HUMAN	PRSS2	Trypsin-2	1.6e-66
Xelaev18002916m	sp|Q96II8|LRCH3_HUMAN	LRCH3	Leucine-rich repeat and calponin homology domain-containing protein 3	3.4e-23
Xelaev18002922m	sp|P41180|CASR_HUMAN	CASR	Extracellular calcium-sensing receptor	1.4e-55
Xelaev18002930m	sp|O43559|FRS3_HUMAN	FRS3	Fibroblast growth factor receptor substrate 3	2.9e-162
Xelaev18002934m	sp|P20142|PEPC_HUMAN	PGC	Gastricsin	1.4e-182
Xelaev18002938m	sp|P20142|PEPC_HUMAN	PGC	Gastricsin	3.1e-184	1.1e-184
Xelaev18002939m	sp|Q5VXT5|SYPL2_HUMAN	SYPL2	Synaptophysin-like protein 2	4.4e-62
Xelaev18002940m	sp|Q5SVZ6|ZMYM1_HUMAN	ZMYM1	Zinc finger MYM-type protein 1	8e-29
Xelaev18002941m	sp|P28066|PSA5_HUMAN	PSMA5	Proteasome subunit alpha type-5	1.8e-152	8.3e-153
Xelaev18002942m	sp|Q9NUD5|ZCHC3_HUMAN	ZCCHC3	Zinc finger CCHC domain-containing protein 3	2.8e-17
Xelaev18002943m	sp|Q8TE67|ES8L3_HUMAN	EPS8L3	Epidermal growth factor receptor kinase substrate 8-like protein 3	1.9e-102	7.3e-102
Xelaev18002946m	sp|Q03721|KCNC4_HUMAN	KCNC4	Potassium voltage-gated channel subfamily C member 4	8.6e-275
Xelaev18002947m	sp|Q96PR1|KCNC2_HUMAN	KCNC2	Potassium voltage-gated channel subfamily C member 2	6.1e-09
Xelaev18002952m	sp|Q96T37|RBM15_HUMAN	RBM15	RNA-binding protein 15	0	0
Xelaev18002955m	sp|O43504|LTOR5_HUMAN	LAMTOR5	Ragulator complex protein LAMTOR5	6.8e-16
Xelaev18002957m	sp|P58294|PROK1_HUMAN	PROK1	Prokineticin-1	2.1e-52	5e-53
Xelaev18002959m	sp|Q9UN81|LORF1_HUMAN	L1RE1	LINE-1 retrotransposable element ORF1 protein	4.8e-06
Xelaev18002960m	sp|Q6UWP2|DHR11_HUMAN	DHRS11	Dehydrogenase/reductase SDR family member 11	2.1e-76
Xelaev18002962m	sp|Q86VE0|MYPOP_HUMAN	MYPOP	Myb-related transcription factor, partner of profilin	1e-09
Xelaev18002963m	sp|Q9H3C7|GGNB2_HUMAN	GGNBP2	Gametogenetin-binding protein 2	8.9e-189
Xelaev18002966m	sp|Q96BM9|ARL8A_HUMAN	ARL8A	ADP-ribosylation factor-like protein 8A	1.6e-65
Xelaev18002967m	sp|Q6XUX3|DUSTY_HUMAN	DSTYK	Dual serine/threonine and tyrosine protein kinase	9.9e-291
Xelaev18002969m	sp|Q6PCE3|PGM2L_HUMAN	PGM2L1	Glucose 1,6-bisphosphate synthase	7.3e-39
Xelaev18002974m	sp|Q9NYD6|HXC10_HUMAN	HOXC10	Homeobox protein Hox-C10	1.9e-17
Xelaev18002982m	sp|Q9NUD5|ZCHC3_HUMAN	ZCCHC3	Zinc finger CCHC domain-containing protein 3	3.5e-07
Xelaev18002991m	sp|Q96H15|TIMD4_HUMAN	TIMD4	T-cell immunoglobulin and mucin domain-containing protein 4	3.4e-28
Xelaev18002992m	sp|Q6VEQ5|WASH2_HUMAN	WASH2P	WAS protein family homolog 2	4.2e-196	6.4e-197
Xelaev18002993m	sp|Q9UPP2|IQEC3_HUMAN	IQSEC3	IQ motif and SEC7 domain-containing protein 3	0
Xelaev18002994m	sp|P48065|S6A12_HUMAN	SLC6A12	Sodium- and chloride-dependent betaine transporter	0
Xelaev18002995m	sp|Q9NSD5|S6A13_HUMAN	SLC6A13	Sodium- and chloride-dependent GABA transporter 2	0	0
Xelaev18002996m	sp|P29375|KDM5A_HUMAN	KDM5A	Lysine-specific demethylase 5A	0	0
Xelaev18002997m	sp|Q9BR77|CCD77_HUMAN	CCDC77	Coiled-coil domain-containing protein 77	7.4e-149	1.8e-149
Xelaev18002998m	sp|Q6L9W6|B4GN3_HUMAN	B4GALNT3	Beta-1,4-N-acetylgalactosaminyltransferase 3	0	0
Xelaev18002999m	sp|Q9NZG7|NINJ2_HUMAN	NINJ2	Ninjurin-2	9.5e-47	2.6e-44
Xelaev18003001m	sp|Q9H4A3|WNK1_HUMAN	WNK1	Serine/threonine-protein kinase WNK1	0	0
Xelaev18003002m	sp|Q8IUD2|RB6I2_HUMAN	ERC1	ELKS/Rab6-interacting/CAST family member 1	0	0
Xelaev18003003m	sp|Q9H1J7|WNT5B_HUMAN	WNT5B	Protein Wnt-5b	1.7e-221	9.8e-222
Xelaev18003005m	sp|Q8N1E6|FXL14_HUMAN	FBXL14	F-box/LRR-repeat protein 14	1.8e-252	9.2e-253
Xelaev18003007m	sp|Q13936|CAC1C_HUMAN	CACNA1C	Voltage-dependent L-type calcium channel subunit alpha-1C	0
Xelaev18003009m	sp|Q8IZD4|DCP1B_HUMAN	DCP1B	mRNA-decapping enzyme 1B	1.6e-137
Xelaev18003010m	sp|Q7Z3S7|CA2D4_HUMAN	CACNA2D4	Voltage-dependent calcium channel subunit alpha-2/delta-4	0	0
Xelaev18003011m	sp|Q8N967|LRTM2_HUMAN	LRTM2	Leucine-rich repeat and transmembrane domain-containing protein 2	2.5e-171	2.5e-169
Xelaev18003013m	sp|Q86V24|PAQR2_HUMAN	ADIPOR2	Adiponectin receptor protein 2	1.8e-221
Xelaev18003015m	sp|Q96F46|I17RA_HUMAN	IL17RA	Interleukin-17 receptor A	2.1e-08
Xelaev18003016m	sp|Q16832|DDR2_HUMAN	DDR2	Discoidin domain-containing receptor 2	5.3e-20
Xelaev18003017m	sp|P01825|HV459_HUMAN	IGHV4-59	Immunoglobulin heavy variable 4-59	1.7e-35
Xelaev18003019m	sp|Q9NUD5|ZCHC3_HUMAN	ZCCHC3	Zinc finger CCHC domain-containing protein 3	1.3e-13
Xelaev18003023m	sp|Q9BQ50|TREX2_HUMAN	TREX2	Three prime repair exonuclease 2	5.6e-49
Xelaev18003024m	sp|Q5T1A1|DCST2_HUMAN	DCST2	DC-STAMP domain-containing protein 2	2.4e-08
Xelaev18003030m	sp|Q8IZS8|CA2D3_HUMAN	CACNA2D3	Voltage-dependent calcium channel subunit alpha-2/delta-3	1.7e-133
Xelaev18003031m	sp|Q8IZS8|CA2D3_HUMAN	CACNA2D3	Voltage-dependent calcium channel subunit alpha-2/delta-3	8.5e-160
Xelaev18003032m	sp|Q9HBL6|LRTM1_HUMAN	LRTM1	Leucine-rich repeat and transmembrane domain-containing protein 1	1.7e-97
Xelaev18003033m	sp|P41221|WNT5A_HUMAN	WNT5A	Protein Wnt-5a	3.3e-232	9.1e-233
Xelaev18003034m	sp|O14776|TCRG1_HUMAN	TCERG1	Transcription elongation regulator 1	4.1e-15
Xelaev18003037m	sp|O15083|ERC2_HUMAN	ERC2	ERC protein 2	0	0
Xelaev18003039m	sp|Q9UK61|TASOR_HUMAN	FAM208A	Protein TASOR	0
Xelaev18003042m	sp|Q9NR81|ARHG3_HUMAN	ARHGEF3	Rho guanine nucleotide exchange factor 3	2.4e-274
Xelaev18003043m	sp|Q8NFM7|I17RD_HUMAN	IL17RD	Interleukin-17 receptor D	0	0
Xelaev18003045m	sp|Q9UBX0|HESX1_HUMAN	HESX1	Homeobox expressed in ES cells 1	6.9e-57
Xelaev18003046m	sp|Q9UKG1|DP13A_HUMAN	APPL1	DCC-interacting protein 13-alpha	0
Xelaev18003047m	sp|Q8NC69|KCTD6_HUMAN	KCTD6	BTB/POZ domain-containing protein KCTD6	1.3e-158	9.2e-159
Xelaev18003048m	sp|P11177|ODPB_HUMAN	PDHB	Pyruvate dehydrogenase E1 component subunit beta, mitochondrial	7.6e-194	2.1e-194
Xelaev18003049m	sp|Q7Z7A4|PXK_HUMAN	PXK	PX domain-containing protein kinase-like protein	0	0
Xelaev18003050m	sp|P86397|HTD2_HUMAN	HTD2	Hydroxyacyl-thioester dehydratase type 2, mitochondrial	3e-58	1.3e-58
Xelaev18003051m	sp|O95059|RPP14_HUMAN	RPP14	Ribonuclease P protein subunit p14	2e-25	8.3e-26
Xelaev18003052m	sp|O43819|SCO2_HUMAN	SCO2	Protein SCO2 homolog, mitochondrial	1.9e-86	2.2e-86
Xelaev18003055m	sp|Q13609|DNSL3_HUMAN	DNASE1L3	Deoxyribonuclease gamma	1.3e-107	1.1e-107
Xelaev18003056m	sp|Q9BV23|ABHD6_HUMAN	ABHD6	Monoacylglycerol lipase ABHD6	1.6e-116
Xelaev18003059m	sp|Q9NS93|TM7S3_HUMAN	TM7SF3	Transmembrane 7 superfamily member 3	1.9e-80
Xelaev18003062m	sp|P21333|FLNA_HUMAN	FLNA	Filamin-A	1.6e-60
Xelaev18003064m	sp|A4D1U4|LCHN_HUMAN	LCHN	Protein LCHN	5.5e-14
Xelaev18003070m	sp|P17213|BPI_HUMAN	BPI	Bactericidal permeability-increasing protein	2.5e-139
Xelaev18003072m	sp|P18428|LBP_HUMAN	LBP	Lipopolysaccharide-binding protein	3.1e-49
Xelaev18003073m	sp|Q99788|CML1_HUMAN	CMKLR1	Chemokine-like receptor 1	2.3e-42
Xelaev18003074m	sp|Q99788|CML1_HUMAN	CMKLR1	Chemokine-like receptor 1	9.5e-36
Xelaev18003075m	sp|P17213|BPI_HUMAN	BPI	Bactericidal permeability-increasing protein	3.5e-158	8.1e-159
Xelaev18003076m	sp|Q96PX9|PKH4B_HUMAN	PLEKHG4B	Pleckstrin homology domain-containing family G member 4B	4.4e-197
Xelaev18003078m	sp|P21980|TGM2_HUMAN	TGM2	Protein-glutamine gamma-glutamyltransferase 2	3e-296	3.3e-296
Xelaev18003079m	sp|Q9NQG5|RPR1B_HUMAN	RPRD1B	Regulation of nuclear pre-mRNA domain-containing protein 1B	7e-177
Xelaev18003080m	sp|O43156|TTI1_HUMAN	TTI1	TELO2-interacting protein 1 homolog	1.1e-269	4.6e-271
Xelaev18003082m	sp|Q96N03|VTM2L_HUMAN	VSTM2L	V-set and transmembrane domain-containing protein 2-like protein	5.1e-63	1.2e-63
Xelaev18003084m	sp|Q8WYA6|CTBL1_HUMAN	CTNNBL1	Beta-catenin-like protein 1	1.8e-292	1.4e-292
Xelaev18003085m	sp|P62952|BLCAP_HUMAN	BLCAP	Bladder cancer-associated protein	9.6e-53
Xelaev18003086m	sp|P12931|SRC_HUMAN	SRC	Proto-oncogene tyrosine-protein kinase Src	0
Xelaev18003088m	sp|Q9NQG1|MANBL_HUMAN	MANBAL	Protein MANBAL	4e-27	1.7e-27
Xelaev18003089m	sp|P01286|SLIB_HUMAN	GHRH	Somatoliberin	9.6e-10	4.4e-10
Xelaev18003090m	sp|P04844|RPN2_HUMAN	RPN2	Dolichyl-diphosphooligosaccharide--protein glycosyltransferase subunit 2	0	0
Xelaev18003091m	sp|Q9NT22|EMIL3_HUMAN	EMILIN3	EMILIN-3	1.3e-124
Xelaev18003092m	sp|Q9BQK8|LPIN3_HUMAN	LPIN3	Phosphatidate phosphatase LPIN3	1.5e-202
Xelaev18003093m	sp|P24844|MYL9_HUMAN	MYL9	Myosin regulatory light polypeptide 9	2.3e-111	8.2e-112
Xelaev18003094m	sp|Q9GZN2|TGIF2_HUMAN	TGIF2	Homeobox protein TGIF2	2.8e-61
Xelaev18003096m	sp|Q9Y2H0|DLGP4_HUMAN	DLGAP4	Disks large-associated protein 4	0	0
Xelaev18003098m	sp|Q9Y312|AAR2_HUMAN	AAR2	Protein AAR2 homolog	1.7e-156	3.9e-157
Xelaev18003099m	sp|Q9H4G0|E41L1_HUMAN	EPB41L1	Band 4.1-like protein 1	0	0
Xelaev18003100m	sp|Q13247|SRSF6_HUMAN	SRSF6	Serine/arginine-rich splicing factor 6	3.5e-126	4.2e-121
Xelaev18003101m	sp|Q9HBY8|SGK2_HUMAN	SGK2	Serine/threonine-protein kinase Sgk2	3.1e-205	3.5e-206
Xelaev18003102m	sp|Q9Y366|IFT52_HUMAN	IFT52	Intraflagellar transport protein 52 homolog	2.4e-241	1.6e-241
Xelaev18003104m	sp|P10244|MYBB_HUMAN	MYBL2	Myb-related protein B	8.9e-234	2.2e-232
Xelaev18003107m	sp|O14522|PTPRT_HUMAN	PTPRT	Receptor-type tyrosine-protein phosphatase T	0	0
Xelaev18003111m	sp|Q8NGX0|O11L1_HUMAN	OR11L1	Olfactory receptor 11L1	1.8e-41
Xelaev18003112m	sp|P01772|HV333_HUMAN	IGHV3-33	Immunoglobulin heavy variable 3-33	3e-22
Xelaev18003113m	sp|P63027|VAMP2_HUMAN	VAMP2	Vesicle-associated membrane protein 2	1.5e-47
Xelaev18003114m	sp|P04433|KV311_HUMAN	IGKV3-11	Immunoglobulin kappa variable 3-11	7.5e-33
Xelaev18003116m	sp|Q8NGY5|OR6N1_HUMAN	OR6N1	Olfactory receptor 6N1	4.4e-24
Xelaev18003122m	sp|Q2M218|ZN630_HUMAN	ZNF630	Zinc finger protein 630	4.9e-184
Xelaev18003123m	sp|Q6ZR52|ZN493_HUMAN	ZNF493	Zinc finger protein 493	8.6e-302
Xelaev18003124m	sp|Q14258|TRI25_HUMAN	TRIM25	E3 ubiquitin/ISG15 ligase TRIM25	1.3e-50
Xelaev18003125m	sp|Q14142|TRI14_HUMAN	TRIM14	Tripartite motif-containing protein 14	1.6e-30
Xelaev18003127m	sp|Q14258|TRI25_HUMAN	TRIM25	E3 ubiquitin/ISG15 ligase TRIM25	4.4e-56
Xelaev18003128m	sp|Q6ZNH5|ZN497_HUMAN	ZNF497	Zinc finger protein 497	2.3e-197
Xelaev18003131m	sp|A2VEC9|SSPO_HUMAN	SSPO	SCO-spondin	0	0
Xelaev18003132m	sp|O60229|KALRN_HUMAN	KALRN	Kalirin	1.6e-08
Xelaev18003133m	sp|Q9UIR0|BTNL2_HUMAN	BTNL2	Butyrophilin-like protein 2	1.4e-75
Xelaev18003134m	sp|Q9HCM9|TRI39_HUMAN	TRIM39	E3 ubiquitin-protein ligase TRIM39	1.3e-55
Xelaev18003136m	sp|Q14142|TRI14_HUMAN	TRIM14	Tripartite motif-containing protein 14	1.6e-91
Xelaev18003137m	sp|Q9UL42|PNMA2_HUMAN	PNMA2	Paraneoplastic antigen Ma2	8.6e-11
Xelaev18003139m	sp|Q9P2P1|NYNRI_HUMAN	NYNRIN	Protein NYNRIN	1.2e-28
Xelaev18003141m	sp|Q9HCM9|TRI39_HUMAN	TRIM39	E3 ubiquitin-protein ligase TRIM39	1.5e-85
Xelaev18003142m	sp|Q9HCM9|TRI39_HUMAN	TRIM39	E3 ubiquitin-protein ligase TRIM39	2.7e-58
Xelaev18003143m	sp|Q14142|TRI14_HUMAN	TRIM14	Tripartite motif-containing protein 14	7.1e-52
Xelaev18003145m	sp|Q96BY2|MOAP1_HUMAN	MOAP1	Modulator of apoptosis 1	1.9e-10
Xelaev18003146m	sp|Q14142|TRI14_HUMAN	TRIM14	Tripartite motif-containing protein 14	2.5e-32
Xelaev18003148m	sp|Q12809|KCNH2_HUMAN	KCNH2	Potassium voltage-gated channel subfamily H member 2	1.6e-289
Xelaev18003149m	sp|Q12809|KCNH2_HUMAN	KCNH2	Potassium voltage-gated channel subfamily H member 2	6.6e-152
Xelaev18003151m	sp|P29474|NOS3_HUMAN	NOS3	Nitric oxide synthase, endothelial	0	0
Xelaev18003152m	sp|Q7Z3C6|ATG9A_HUMAN	ATG9A	Autophagy-related protein 9A	9.9e-299
Xelaev18003153m	sp|Q9NUT2|ABCB8_HUMAN	ABCB8	ATP-binding cassette sub-family B member 8, mitochondrial	5.6e-258	4e-258
Xelaev18003154m	sp|Q00535|CDK5_HUMAN	CDK5	Cyclin-dependent-like kinase 5	1.3e-193	1.5e-194
Xelaev18003155m	sp|Q8WZ42|TITIN_HUMAN	TTN	Titin	5.1e-14
Xelaev18003156m	sp|Q96JF6|ZN594_HUMAN	ZNF594	Zinc finger protein 594	1.1e-80
Xelaev18003157m	sp|Q9HCM9|TRI39_HUMAN	TRIM39	E3 ubiquitin-protein ligase TRIM39	1.7e-85
Xelaev18003158m	sp|Q9HCM9|TRI39_HUMAN	TRIM39	E3 ubiquitin-protein ligase TRIM39	2.4e-82
Xelaev18003159m	sp|Q14549|GBX1_HUMAN	GBX1	Homeobox protein GBX-1	1.5e-106	1.8e-104
Xelaev18003160m	sp|Q96P47|AGAP3_HUMAN	AGAP3	Arf-GAP with GTPase, ANK repeat and PH domain-containing protein 3	0
Xelaev18003162m	sp|P14679|TYRO_HUMAN	TYR	Tyrosinase	1.2e-107
Xelaev18003164m	sp|Q8TF76|HASP_HUMAN	HASPIN	Serine/threonine-protein kinase haspin	4.2e-129	4.1e-129
Xelaev18003165m	sp|Q6STE5|SMRD3_HUMAN	SMARCD3	SWI/SNF-related matrix-associated actin-dependent regulator of chromatin subfamily D member 3	9.5e-287	7e-287
Xelaev18003168m	sp|Q9UG63|ABCF2_HUMAN	ABCF2	ATP-binding cassette sub-family F member 2	0	0
Xelaev18003170m	sp|Q8WXI3|ASB10_HUMAN	ASB10	Ankyrin repeat and SOCS box protein 10	4.1e-103	1.6e-105
Xelaev18003172m	sp|Q9NW07|ZN358_HUMAN	ZNF358	Zinc finger protein 358	5.6e-127
Xelaev18003173m	sp|P17020|ZNF16_HUMAN	ZNF16	Zinc finger protein 16	0
Xelaev18003176m	sp|P78348|ASIC1_HUMAN	ASIC1	Acid-sensing ion channel 1	7.6e-196
Xelaev18003180m	sp|Q9BYZ8|REG4_HUMAN	REG4	Regenerating islet-derived protein 4	2.1e-52	4.4e-53
Xelaev18003183m	sp|P04920|B3A2_HUMAN	SLC4A2	Anion exchange protein 2	0
Xelaev18003184m	sp|Q8N461|FXL16_HUMAN	FBXL16	F-box/LRR-repeat protein 16	2e-15
Xelaev18003187m	sp|P51523|ZNF84_HUMAN	ZNF84	Zinc finger protein 84	4.1e-158
Xelaev18003188m	sp|Q6JEL2|KLH10_HUMAN	KLHL10	Kelch-like protein 10	1.9e-253	4.7e-254
Xelaev18003189m	sp|P15622|ZN250_HUMAN	ZNF250	Zinc finger protein 250	6.4e-67
Xelaev18003196m	sp|Q15369|ELOC_HUMAN	ELOC	Elongin-C	2.6e-60
Xelaev18003198m	sp|Q7Z2Y5|NRK_HUMAN	NRK	Nik-related protein kinase	1.8e-26
Xelaev18003199m	sp|Q9NPE2|NGRN_HUMAN	NGRN	Neugrin	8.1e-38
Xelaev18003201m	sp|P78410|BT3A2_HUMAN	BTN3A2	Butyrophilin subfamily 3 member A2	3.8e-15
Xelaev18003202m	sp|Q03052|PO3F1_HUMAN	POU3F1	POU domain, class 3, transcription factor 1	6.6e-102
Xelaev18003206m	sp|Q9H040|SPRTN_HUMAN	SPRTN	SprT-like domain-containing protein Spartan	1.1e-29
Xelaev18003207m	sp|Q9HB90|RRAGC_HUMAN	RRAGC	Ras-related GTP-binding protein C	3.9e-220	6.2e-221
Xelaev18003208m	sp|Q99417|MYCBP_HUMAN	MYCBP	c-Myc-binding protein	8.1e-49
Xelaev18003209m	sp|P57773|CXA9_HUMAN	GJA9	Gap junction alpha-9 protein	3.5e-160	1.6e-160
Xelaev18003210m	sp|Q9NX52|RHBL2_HUMAN	RHBDL2	Rhomboid-related protein 2	3.8e-139	1.1e-139
Xelaev18003211m	sp|Q9H9L7|AKIR1_HUMAN	AKIRIN1	Akirin-1	3.2e-74	5.4e-74
Xelaev18003213m	sp|P34972|CNR2_HUMAN	CNR2	Cannabinoid receptor 2	5.3e-99
Xelaev18003216m	sp|Q9NPJ4|PNRC2_HUMAN	PNRC2	Proline-rich nuclear receptor coactivator 2	8.1e-44
Xelaev18003217m	sp|O75494|SRS10_HUMAN	SRSF10	Serine/arginine-rich splicing factor 10	2.1e-108
Xelaev18003218m	sp|P07148|FABPL_HUMAN	FABP1	Fatty acid-binding protein, liver	7.1e-27
Xelaev18003219m	sp|Q8N6P7|I22R1_HUMAN	IL22RA1	Interleukin-22 receptor subunit alpha-1	3e-35
Xelaev18003221m	sp|Q8IU57|INLR1_HUMAN	IFNLR1	Interferon lambda receptor 1	8.3e-33	1.3e-33
Xelaev18003222m	sp|Q6NT55|CP4FN_HUMAN	CYP4F22	Cytochrome P450 4F22	1.1e-237
Xelaev18003223m	sp|Q8TE85|GRHL3_HUMAN	GRHL3	Grainyhead-like protein 3 homolog	1.5e-229
Xelaev18003224m	sp|Q5TH74|STPG1_HUMAN	STPG1	O(6)-methylguanine-induced apoptosis 2	1.7e-13
Xelaev18003225m	sp|Q6P499|NPAL3_HUMAN	NIPAL3	NIPA-like protein 3	2.5e-171	6e-172
Xelaev18003226m	sp|Q8NAP8|ZBT8B_HUMAN	ZBTB8B	Zinc finger and BTB domain-containing protein 8B	3.5e-132
Xelaev18003228m	sp|Q99062|CSF3R_HUMAN	CSF3R	Granulocyte colony-stimulating factor receptor	1.6e-49
Xelaev18003229m	sp|P41180|CASR_HUMAN	CASR	Extracellular calcium-sensing receptor	5.5e-73
Xelaev18003231m	sp|A0A0B4J1X8|HV343_HUMAN	IGHV3-43	Immunoglobulin heavy variable 3-43	3.8e-48
Xelaev18003238m	sp|Q96KK4|O10C1_HUMAN	OR10C1	Olfactory receptor 10C1	1.4e-27
Xelaev18003241m	sp|Q14142|TRI14_HUMAN	TRIM14	Tripartite motif-containing protein 14	1.2e-82
Xelaev18003246m	sp|Q8NH57|O52P1_HUMAN	OR52P1P	Putative olfactory receptor 52P1	1.5e-67
Xelaev18003248m	sp|Q99460|PSMD1_HUMAN	PSMD1	26S proteasome non-ATPase regulatory subunit 1	0
Xelaev18003249m	sp|P41595|5HT2B_HUMAN	HTR2B	5-hydroxytryptamine receptor 2B	1.6e-198	2.9e-199
Xelaev18003250m	sp|Q7Z3E5|ARMC9_HUMAN	ARMC9	LisH domain-containing protein ARMC9	0	0
Xelaev18003253m	sp|Q8NFL0|B3GN7_HUMAN	B3GNT7	UDP-GlcNAc:betaGal beta-1,3-N-acetylglucosaminyltransferase 7	2.8e-161
Xelaev18003255m	sp|P19338|NUCL_HUMAN	NCL	Nucleolin	1.6e-141
Xelaev18003256m	sp|Q9HB89|NMUR1_HUMAN	NMUR1	Neuromedin-U receptor 1	7.4e-150
Xelaev18003257m	sp|P06454|PTMA_HUMAN	PTMA	Prothymosin alpha	3.2e-27
Xelaev18003261m	sp|O43924|PDE6D_HUMAN	PDE6D	Retinal rod rhodopsin-sensitive cGMP 3',5'-cyclic phosphodiesterase subunit delta	1.3e-93
Xelaev18003263m	sp|Q9H9Q2|CSN7B_HUMAN	COPS7B	COP9 signalosome complex subunit 7b	1.1e-146
Xelaev18003264m	sp|P23582|ANFC_HUMAN	NPPC	C-type natriuretic peptide	1.7e-33	1.2e-33
Xelaev18003265m	sp|Q8IYB7|DI3L2_HUMAN	DIS3L2	DIS3-like exonuclease 2	0
Xelaev18003267m	sp|P09923|PPBI_HUMAN	ALPI	Intestinal-type alkaline phosphatase	1.5e-205
Xelaev18003268m	sp|P09923|PPBI_HUMAN	ALPI	Intestinal-type alkaline phosphatase	4.3e-214	1.9e-211
Xelaev18003269m	sp|O95672|ECEL1_HUMAN	ECEL1	Endothelin-converting enzyme-like 1	0
Xelaev18003271m	sp|Q9BXP2|S12A9_HUMAN	SLC12A9	Solute carrier family 12 member 9	2.8e-288
Xelaev18003272m	sp|P0CW18|PRS56_HUMAN	PRSS56	Serine protease 56	2e-104
Xelaev18003273m	sp|Q07001|ACHD_HUMAN	CHRND	Acetylcholine receptor subunit delta	2.7e-236	1.9e-237
Xelaev18003274m	sp|P07510|ACHG_HUMAN	CHRNG	Acetylcholine receptor subunit gamma	5e-213	7.2e-213
Xelaev18003275m	sp|A0PG75|PLS5_HUMAN	PLSCR5	Phospholipid scramblase family member 5	1.8e-27
Xelaev18003276m	sp|O60573|IF4E2_HUMAN	EIF4E2	Eukaryotic translation initiation factor 4E type 2	6.9e-148	1.6e-148
Xelaev18003278m	sp|Q92622|RUBIC_HUMAN	RUBCN	Run domain Beclin-1-interacting and cysteine-rich domain-containing protein	0	0
Xelaev18003280m	sp|Q9HD43|PTPRH_HUMAN	PTPRH	Receptor-type tyrosine-protein phosphatase H	5.7e-64
Xelaev18003281m	sp|Q9HD43|PTPRH_HUMAN	PTPRH	Receptor-type tyrosine-protein phosphatase H	8.6e-08
Xelaev18003282m	sp|Q9HD43|PTPRH_HUMAN	PTPRH	Receptor-type tyrosine-protein phosphatase H	6e-20
Xelaev18003283m	sp|Q9C091|GRB1L_HUMAN	GREB1L	GREB1-like protein	2.8e-30
Xelaev18003285m	sp|Q14562|DHX8_HUMAN	DHX8	ATP-dependent RNA helicase DHX8	2.5e-12
Xelaev18003290m	sp|Q8NCY6|MSD4_HUMAN	MSANTD4	Myb/SANT-like DNA-binding domain-containing protein 4	1.2e-134	5.2e-133
Xelaev18003291m	sp|Q8NAB2|KBTB3_HUMAN	KBTBD3	Kelch repeat and BTB domain-containing protein 3	0
Xelaev18003293m	sp|Q2TBE0|C19L2_HUMAN	CWF19L2	CWF19-like protein 2	9.1e-142	1.2e-146
Xelaev18003296m	sp|Q8N336|ELMD1_HUMAN	ELMOD1	ELMO domain-containing protein 1	2.2e-105
Xelaev18003297m	sp|O00631|SARCO_HUMAN	SLN	Sarcolipin	3.6e-11	1.6e-11
Xelaev18003298m	sp|Q8IXU6|S35F2_HUMAN	SLC35F2	Solute carrier family 35 member F2	3.3e-158	5.4e-158
Xelaev18003299m	sp|Q93034|CUL5_HUMAN	CUL5	Cullin-5	0	0
Xelaev18003300m	sp|P24752|THIL_HUMAN	ACAT1	Acetyl-CoA acetyltransferase, mitochondrial	8.8e-215
Xelaev18003301m	sp|Q13315|ATM_HUMAN	ATM	Serine-protein kinase ATM	0	0
Xelaev18003302m	sp|Q8NCR3|CK065_HUMAN	C11ORF65	Uncharacterized protein C11orf65	1.2e-81	8.3e-82
Xelaev18003303m	sp|Q7Z4H8|KDEL2_HUMAN	KDELC2	KDEL motif-containing protein 2	3.9e-76
Xelaev18003304m	sp|Q6UW63|KDEL1_HUMAN	KDELC1	KDEL motif-containing protein 1	1.3e-15
Xelaev18003305m	sp|Q8NEV8|EXPH5_HUMAN	EXPH5	Exophilin-5	3.7e-34
Xelaev18003310m	sp|Q8N6F1|CLD19_HUMAN	CLDN19	Claudin-19	5.1e-07
Xelaev18003312m	sp|P06312|KV401_HUMAN	IGKV4-1	Immunoglobulin kappa variable 4-1	6.7e-42
Xelaev18003313m	sp|P06312|KV401_HUMAN	IGKV4-1	Immunoglobulin kappa variable 4-1	3.2e-42
Xelaev18003314m	sp|Q99062|CSF3R_HUMAN	CSF3R	Granulocyte colony-stimulating factor receptor	3.5e-08
Xelaev18003316m	sp|O00303|EIF3F_HUMAN	EIF3F	Eukaryotic translation initiation factor 3 subunit F	9.8e-30
Xelaev18003323m	sp|Q99873|ANM1_HUMAN	PRMT1	Protein arginine N-methyltransferase 1	5.9e-91
Xelaev18003324m	sp|O14656|TOR1A_HUMAN	TOR1A	Torsin-1A	3.7e-144
Xelaev18003325m	sp|O14657|TOR1B_HUMAN	TOR1B	Torsin-1B	1.7e-148
Xelaev18003326m	sp|O14657|TOR1B_HUMAN	TOR1B	Torsin-1B	1.3e-102
Xelaev18003327m	sp|O14684|PTGES_HUMAN	PTGES	Prostaglandin E synthase	2.9e-57
Xelaev18003328m	sp|Q99811|PRRX2_HUMAN	PRRX2	Paired mesoderm homeobox protein 2	3.3e-88	2.7e-88
Xelaev18003330m	sp|Q9NWX5|ASB6_HUMAN	ASB6	Ankyrin repeat and SOCS box protein 6	2.5e-175
Xelaev18003332m	sp|Q15257|PTPA_HUMAN	PTPA	Serine/threonine-protein phosphatase 2A activator	1.2e-51
Xelaev18003333m	sp|P43155|CACP_HUMAN	CRAT	Carnitine O-acetyltransferase	0	0
Xelaev18003334m	sp|Q86YN1|DOPP1_HUMAN	DOLPP1	Dolichyldiphosphatase 1	4.5e-137	1.1e-137
Xelaev18003335m	sp|Q7L4E1|MIGA2_HUMAN	MIGA2	Mitoguardin 2	4.6e-273	2.8e-273
Xelaev18003336m	sp|Q5VW38|GP107_HUMAN	GPR107	Protein GPR107	5.3e-223	1.6e-223
Xelaev18003338m	sp|P62166|NCS1_HUMAN	NCS1	Neuronal calcium sensor 1	1.8e-126	7.7e-127
Xelaev18003340m	sp|Q8NDA2|HMCN2_HUMAN	HMCN2	Hemicentin-2	4e-192
Xelaev18003341m	sp|Q8NDA2|HMCN2_HUMAN	HMCN2	Hemicentin-2	0
Xelaev18003343m	sp|Q96I24|FUBP3_HUMAN	FUBP3	Far upstream element-binding protein 3	5.8e-101
Xelaev18003346m	sp|Q9H4Q4|PRD12_HUMAN	PRDM12	PR domain zinc finger protein 12	1.4e-65
Xelaev18003349m	sp|Q8N693|ESX1_HUMAN	ESX1	Homeobox protein ESX1	2.1e-06
Xelaev18003350m	sp|Q9H4Q4|PRD12_HUMAN	PRDM12	PR domain zinc finger protein 12	2.4e-70
Xelaev18003353m	sp|P00519|ABL1_HUMAN	ABL1	Tyrosine-protein kinase ABL1	0
Xelaev18003354m	sp|Q8N539|FBCD1_HUMAN	FIBCD1	Fibrinogen C domain-containing protein 1	5e-123
Xelaev18003355m	sp|Q8N539|FBCD1_HUMAN	FIBCD1	Fibrinogen C domain-containing protein 1	9e-78
Xelaev18003356m	sp|Q8NDA2|HMCN2_HUMAN	HMCN2	Hemicentin-2	4.5e-86
Xelaev18003362m	sp|P01743|HV146_HUMAN	IGHV1-46	Immunoglobulin heavy variable 1-46	1.6e-34
Xelaev18003363m	sp|Q14CZ8|HECAM_HUMAN	HEPACAM	Hepatocyte cell adhesion molecule	1.6e-06
Xelaev18003366m	sp|P35658|NU214_HUMAN	NUP214	Nuclear pore complex protein Nup214	7.3e-11
Xelaev18003372m	sp|Q96S15|WDR24_HUMAN	WDR24	GATOR complex protein WDR24	0	0
Xelaev18003373m	sp|Q8N461|FXL16_HUMAN	FBXL16	F-box/LRR-repeat protein 16	5.2e-253	5.1e-253
Xelaev18003374m	sp|Q9BQD7|F173A_HUMAN	FAM173A	Protein N-lysine methyltransferase FAM173A	8.5e-84	4.2e-84
Xelaev18003376m	sp|P35858|ALS_HUMAN	IGFALS	Insulin-like growth factor-binding protein complex acid labile subunit	1.2e-211	8.6e-213
Xelaev18003377m	sp|Q9H305|CDIP1_HUMAN	CDIP1	Cell death-inducing p53-target protein 1	1.3e-57	3.4e-59
Xelaev18003378m	sp|Q5MAI5|CDKL4_HUMAN	CDKL4	Cyclin-dependent kinase-like 4	7.2e-161	2.1e-161
Xelaev18003380m	sp|Q8WWM7|ATX2L_HUMAN	ATXN2L	Ataxin-2-like protein	4.6e-253
Xelaev18003381m	sp|Q9NRF2|SH2B1_HUMAN	SH2B1	SH2B adapter protein 1	1.6e-177
Xelaev18003383m	sp|P62136|PP1A_HUMAN	PPP1CA	Serine/threonine-protein phosphatase PP1-alpha catalytic subunit	2.5e-118
Xelaev18003384m	sp|Q6NUS6|TECT3_HUMAN	TCTN3	Tectonic-3	6.2e-102	7e-103
Xelaev18003385m	sp|P15391|CD19_HUMAN	CD19	B-lymphocyte antigen CD19	1.3e-07	1.6e-09
Xelaev18003386m	sp|Q9H5N1|RABE2_HUMAN	RABEP2	Rab GTPase-binding effector protein 2	1.5e-51
Xelaev18003389m	sp|O14983|AT2A1_HUMAN	ATP2A1	Sarcoplasmic/endoplasmic reticulum calcium ATPase 1	0
Xelaev18003390m	sp|P01859|IGHG2_HUMAN	IGHG2	Immunoglobulin heavy constant gamma 2	5.8e-15
Xelaev18003392m	sp|Q9BX59|TPSNR_HUMAN	TAPBPL	Tapasin-related protein	6.3e-16
Xelaev18003393m	sp|Q68D85|NR3L1_HUMAN	NCR3LG1	Natural cytotoxicity triggering receptor 3 ligand 1	4.4e-15
Xelaev18003397m	sp|Q68D85|NR3L1_HUMAN	NCR3LG1	Natural cytotoxicity triggering receptor 3 ligand 1	2e-11
Xelaev18003398m	sp|Q14258|TRI25_HUMAN	TRIM25	E3 ubiquitin/ISG15 ligase TRIM25	1.9e-49
Xelaev18003399m	sp|Q68D85|NR3L1_HUMAN	NCR3LG1	Natural cytotoxicity triggering receptor 3 ligand 1	4.7e-15
Xelaev18003400m	sp|P01920|DQB1_HUMAN	HLA-DQB1	HLA class II histocompatibility antigen, DQ beta 1 chain	3e-16
Xelaev18003401m	sp|Q9BX59|TPSNR_HUMAN	TAPBPL	Tapasin-related protein	1.3e-17
Xelaev18003402m	sp|Q68D85|NR3L1_HUMAN	NCR3LG1	Natural cytotoxicity triggering receptor 3 ligand 1	2.6e-26
Xelaev18003403m	sp|P01911|2B1F_HUMAN	HLA-DRB1	HLA class II histocompatibility antigen, DRB1-15 beta chain	1.6e-15
Xelaev18003404m	sp|P28068|DMB_HUMAN	HLA-DMB	HLA class II histocompatibility antigen, DM beta chain	3.3e-13
Xelaev18003407m	sp|Q30201|HFE_HUMAN	HFE	Hereditary hemochromatosis protein	1.7e-14
Xelaev18003411m	sp|P28068|DMB_HUMAN	HLA-DMB	HLA class II histocompatibility antigen, DM beta chain	4e-13
Xelaev18003413m	sp|P78324|SHPS1_HUMAN	SIRPA	Tyrosine-protein phosphatase non-receptor type substrate 1	2.5e-15
Xelaev18003414m	sp|P78324|SHPS1_HUMAN	SIRPA	Tyrosine-protein phosphatase non-receptor type substrate 1	1.7e-15
Xelaev18003415m	sp|Q68D85|NR3L1_HUMAN	NCR3LG1	Natural cytotoxicity triggering receptor 3 ligand 1	4.1e-22
Xelaev18003416m	sp|Q68D85|NR3L1_HUMAN	NCR3LG1	Natural cytotoxicity triggering receptor 3 ligand 1	6e-33
Xelaev18003417m	sp|Q68D85|NR3L1_HUMAN	NCR3LG1	Natural cytotoxicity triggering receptor 3 ligand 1	1.8e-20
Xelaev18003418m	sp|Q9NZQ7|PD1L1_HUMAN	CD274	Programmed cell death 1 ligand 1	7.6e-07
Xelaev18003420m	sp|Q9UKE5|TNIK_HUMAN	TNIK	TRAF2 and NCK-interacting protein kinase	2.2e-25
Xelaev18003425m	sp|Q5T1A1|DCST2_HUMAN	DCST2	DC-STAMP domain-containing protein 2	1.5e-11
Xelaev18003427m	sp|Q7Z6L1|TCPR1_HUMAN	TECPR1	Tectonin beta-propeller repeat-containing protein 1	4.9e-08
Xelaev18003428m	sp|Q7Z6L1|TCPR1_HUMAN	TECPR1	Tectonin beta-propeller repeat-containing protein 1	2.5e-08
Xelaev18003431m	sp|P41180|CASR_HUMAN	CASR	Extracellular calcium-sensing receptor	5.9e-86
Xelaev18003432m	sp|P41180|CASR_HUMAN	CASR	Extracellular calcium-sensing receptor	3e-88
Xelaev18003433m	sp|P41180|CASR_HUMAN	CASR	Extracellular calcium-sensing receptor	1.2e-82
Xelaev18003434m	sp|P41180|CASR_HUMAN	CASR	Extracellular calcium-sensing receptor	2.4e-184
Xelaev18003435m	sp|P41180|CASR_HUMAN	CASR	Extracellular calcium-sensing receptor	1.8e-72
Xelaev18003439m	sp|P41180|CASR_HUMAN	CASR	Extracellular calcium-sensing receptor	3.2e-94
Xelaev18003441m	sp|P41180|CASR_HUMAN	CASR	Extracellular calcium-sensing receptor	4.9e-91
Xelaev18003442m	sp|P41180|CASR_HUMAN	CASR	Extracellular calcium-sensing receptor	6e-123
Xelaev18003443m	sp|P41180|CASR_HUMAN	CASR	Extracellular calcium-sensing receptor	2e-72
Xelaev18003445m	sp|P41180|CASR_HUMAN	CASR	Extracellular calcium-sensing receptor	2.5e-74
Xelaev18003446m	sp|P41180|CASR_HUMAN	CASR	Extracellular calcium-sensing receptor	1.3e-28
Xelaev18003448m	sp|P41180|CASR_HUMAN	CASR	Extracellular calcium-sensing receptor	6.3e-74
Xelaev18003449m	sp|P41180|CASR_HUMAN	CASR	Extracellular calcium-sensing receptor	9e-98
Xelaev18003450m	sp|P41180|CASR_HUMAN	CASR	Extracellular calcium-sensing receptor	2.5e-26
Xelaev18003452m	sp|P41180|CASR_HUMAN	CASR	Extracellular calcium-sensing receptor	4.8e-77
Xelaev18003453m	sp|P41180|CASR_HUMAN	CASR	Extracellular calcium-sensing receptor	5.9e-102
Xelaev18003455m	sp|P41180|CASR_HUMAN	CASR	Extracellular calcium-sensing receptor	4.3e-133
Xelaev18003456m	sp|P41180|CASR_HUMAN	CASR	Extracellular calcium-sensing receptor	1.4e-79
Xelaev18003457m	sp|P41180|CASR_HUMAN	CASR	Extracellular calcium-sensing receptor	1.7e-88
Xelaev18003458m	sp|P41180|CASR_HUMAN	CASR	Extracellular calcium-sensing receptor	4.5e-22
Xelaev18003460m	sp|P41180|CASR_HUMAN	CASR	Extracellular calcium-sensing receptor	2e-79
Xelaev18003461m	sp|Q7RTX0|TS1R3_HUMAN	TAS1R3	Taste receptor type 1 member 3	1.2e-10
Xelaev18003462m	sp|P41180|CASR_HUMAN	CASR	Extracellular calcium-sensing receptor	2.5e-78
Xelaev18003463m	sp|P41180|CASR_HUMAN	CASR	Extracellular calcium-sensing receptor	5.9e-28
Xelaev18003464m	sp|P41180|CASR_HUMAN	CASR	Extracellular calcium-sensing receptor	2.1e-77
Xelaev18003465m	sp|P41180|CASR_HUMAN	CASR	Extracellular calcium-sensing receptor	4.3e-28
Xelaev18003467m	sp|P41180|CASR_HUMAN	CASR	Extracellular calcium-sensing receptor	2.7e-47
Xelaev18003468m	sp|P41180|CASR_HUMAN	CASR	Extracellular calcium-sensing receptor	1.9e-13
Xelaev18003470m	sp|P41180|CASR_HUMAN	CASR	Extracellular calcium-sensing receptor	6.1e-118
Xelaev18003471m	sp|P41180|CASR_HUMAN	CASR	Extracellular calcium-sensing receptor	1.5e-77
Xelaev18003472m	sp|P41180|CASR_HUMAN	CASR	Extracellular calcium-sensing receptor	8.5e-69
Xelaev18003473m	sp|P41180|CASR_HUMAN	CASR	Extracellular calcium-sensing receptor	2.6e-50
Xelaev18003474m	sp|P41180|CASR_HUMAN	CASR	Extracellular calcium-sensing receptor	4.9e-96
Xelaev18003475m	sp|Q7RTX0|TS1R3_HUMAN	TAS1R3	Taste receptor type 1 member 3	5.4e-13
Xelaev18003476m	sp|P41180|CASR_HUMAN	CASR	Extracellular calcium-sensing receptor	4.5e-69
Xelaev18003477m	sp|P41180|CASR_HUMAN	CASR	Extracellular calcium-sensing receptor	1.3e-23
Xelaev18003478m	sp|Q7RTX0|TS1R3_HUMAN	TAS1R3	Taste receptor type 1 member 3	9.8e-27
Xelaev18003479m	sp|P68104|EF1A1_HUMAN	EEF1A1	Elongation factor 1-alpha 1	4.1e-209
Xelaev18003481m	sp|P62269|RS18_HUMAN	RPS18	40S ribosomal protein S18	2.7e-92
Xelaev18003484m	sp|Q15067|ACOX1_HUMAN	ACOX1	Peroxisomal acyl-coenzyme A oxidase 1	1.8e-11
Xelaev18003485m	sp|Q76M96|CCD80_HUMAN	CCDC80	Coiled-coil domain-containing protein 80	8e-10
Xelaev18003489m	sp|P01824|HV439_HUMAN	IGHV4-39	Immunoglobulin heavy variable 4-39	2.4e-23
Xelaev18003490m	sp|P06312|KV401_HUMAN	IGKV4-1	Immunoglobulin kappa variable 4-1	2.8e-41
Xelaev18003496m	sp|Q6UVY6|MOXD1_HUMAN	MOXD1	DBH-like monooxygenase protein 1	3.8e-282	5e-283
Xelaev18003498m	sp|O15400|STX7_HUMAN	STX7	Syntaxin-7	1.1e-72	2.4e-76
Xelaev18003500m	sp|Q9NY84|VNN3_HUMAN	VNN3	Vascular non-inflammatory molecule 3	6.9e-93
[truncated: 31,273 more rows]
